# Supplementary material for: Changes of Plasma Tris(hydroxymethyl)aminomethane and 5-Guanidino-3-methyl-2-oxopentanoic Acid as Biomarkers of Heart Remodeling after Left Ventricular Assist Device Support
Source: Metabolites. 2022 Nov 4;12(11):1068. doi: 10.3390/metabo12111068 (PMC9699287; doi:10.3390/metabo12111068)
Supplement: Supplementary file 1 [file metabolites-12-01068-s001.zip]

Archive with 4 entries (4 files):
- Table. S1 Preoperative metabolites.xlsx
- Table. S2 714 endogenous metabolites.xlsx
- Table. S3 Significantly different metabolites nICF pre LVAD vs ICF pre LVAD.xlsx
- Table. S4 Significantly different metabolites pre LVAD vs post LVAD.xlsx
