# Supplementary material for: Changes of Plasma Tris(hydroxymethyl)aminomethane and 5-Guanidino-3-methyl-2-oxopentanoic Acid as Biomarkers of Heart Remodeling after Left Ventricular Assist Device Support
Source: Metabolites. 2022 Nov 4;12(11):1068. doi: 10.3390/metabo12111068 (PMC9699287; doi:10.3390/metabo12111068)
Supplement: Supplementary file 1 [file metabolites-12-01068-s001.zip › Table. S1 Preoperative metabolites.xlsx]

## Sheet: sheet1
Name	improved1	improved2	improved3	improved4	improved5	improved6	non-improved1	non-improved2	non-improved3	non-improved4	non-improved5	non-improved6	non-improved7	non-improved8	non-improved9	non-improved10	Effect_mean	nonEffect_mean	log2(fc)	PValue
Ambrosic acid	303407	245143	324025	7.40051e+08	96954.1	84117.4	362518	210149	264944	223561	311409	945992	238706	231662	308077	146657	1.23517e+08	324368	-8.5729	0.957792
Fluconazole	302783	270011	238258	344359	1.29962e+06	5801481136	789847	351997	326487	433438	321911	4.45461e+07	886110	289993	235514	903123	9.67323e+08	4.90846e+06	-7.6226	0.792458
Egualen	573223	375467	412422	2.31019e+06	866979	6.92356e+08	719838	451748	1.25912e+06	522628	712536	785837	609557	431263	642414	526466	1.16149e+08	666140	-7.4459	0.792458
Theophylline	4.33093e+06	610459	4.32577e+06	1092503657	971082	1.18035e+06	763117	1.49091e+06	1.01619e+06	1.41752e+06	1.10714e+06	6.07336e+06	1.11829e+07	1.28882e+06	8.79998e+06	1.54736e+06	1.83987e+08	3.46873e+06	-5.7291	0.874875
Promethazine sulfoxide	252966	157742	219442	5.54846e+07	86645.1	80111	192375	153412	319785	243682	254800	329488	216949	238582	263653	167093	9.38026e+06	237982	-5.3007	0.367632
5-Heptyl-2-oxotetrahydro-3-furancarboxylic acid	217467	96352.3	148559	6.36683e+07	246364	327973	163743	144292	178916	196872	245422	518193	820066	174453	149838	155166	1.07842e+07	274696	-5.2949	0.712787
N,N'-Diphenylguanidine	202179	167087	169122	1.61799e+07	2.33915e+07	173519	164240	161826	340253	180507	169932	350623	165842	182454	214844	189813	6.71388e+06	212033	-4.9848	0.492258
5-(2,2-diethoxyethyl)-4-methyl-4H-1,2,4-triazole-3-thiol	5.17806e+07	266523	251403	204035	218414	893515	452073	273780	689213	366620	196310	169605	201775	148135	211699	193659	8.93575e+06	290287	-4.944	0.180569
N-(2-Cyanoethyl)-L-glutamine	630850	599318	742242	6.0655e+08	691625	935291	745869	2.18647e+06	1.68713e+06	3.12317e+06	646657	2.0192e+06	7.48417e+06	2.33965e+06	6.09996e+06	7.66964e+06	1.01692e+08	3.40019e+06	-4.9024	0.0934066
SM(d18:0/24:1(15Z)(OH))	6.07703e+06	1.7744e+06	2.48554e+06	2.2422e+08	2.05048e+06	2.22806e+08	3.08938e+06	5.07584e+06	2.34343e+06	3.78097e+06	1.86463e+06	3.64616e+06	2.14125e+06	4.45203e+06	4.02908e+06	3.00628e+06	7.65688e+07	3.34291e+06	-4.5176	0.712787
Tetramethylene sulfoxide	1.22294e+08	380438	4.13672e+06	508172	510229	527692	454339	1.58104e+06	458330	505829	2.3233e+06	666910	458960	455170	484451	2.13356e+06	2.13928e+07	952189	-4.4897	0.427822
Traumatic Acid	2.96772e+06	1.68407e+06	481306	241051461	328235	1.85452e+06	975881	1.45305e+06	2.29561e+06	1.21112e+06	1.74572e+06	3.83961e+06	2.83758e+06	2.65139e+06	1.17417e+06	894944	4.13946e+07	1.90791e+06	-4.4394	1
Promethazine	616512	187316	224711	3.46277e+07	222675	202063	207533	219017	255170	581667	207661	229872	256735	229025	486671	224747	6.01349e+06	289810	-4.375	0.712787
1,7-Dimethyluric acid	2.12448e+07	4.83969e+06	1.04437e+07	8.8496e+08	4.94627e+06	4.87326e+06	4.40199e+06	5.03274e+06	6.7862e+06	1.38631e+07	4.78213e+06	2.16805e+07	5.47211e+06	4.91826e+06	4.76509e+06	4.87582e+06	1.55218e+08	7.65779e+06	-4.3412	0.427822
7-(1H-pyrrol-1-yl)-5H-chromeno[2,3-b]pyridin-5-one	1.69871e+07	120060	132033	1.02333e+06	155310	160188	123339	122563	143672	261501	296521	134202	119427	119172	142101	126378	3.09633e+06	158888	-4.2845	0.180569
cefpodoxime	277240	273474	312758	1.25913e+06	287075	4.75874e+07	297651	389882	455861	429637	278655	397576	858835	462520	354180	877672	8.33285e+06	480247	-4.117	0.492258
(2S,3R,5S)-3-(2-Aminoethyl)-7-oxo-4-oxa-1-azabicyclo[3.2.0]heptane-2-carboxylic acid	790170	1.24209e+06	1.0081e+06	1.37483e+08	779289	1.10824e+06	1.17201e+06	1.2072e+06	1.46333e+06	806988	1.00574e+06	4.61043e+06	1.61895e+06	1.05077e+06	1.62818e+06	981741	2.37352e+07	1.55453e+06	-3.9325	0.492258
Irbesartan	151004	96814.8	143511	1.68685e+07	129993	105520	495256	159117	141398	172365	158967	119357	259940	134748	160189	253583	2.91589e+06	205492	-3.8268	0.180569
Iclaprim	1.34296e+06	1.03254e+06	3.59723e+07	5237551707	3.55155e+06	8.21003e+08	1.89903e+06	3.64272e+07	1.41578e+07	4.27409e+08	1.26797e+06	8.05352e+07	3.48556e+06	6.01642e+07	9.30945e+07	3.68424e+06	1.01674e+09	7.22125e+07	-3.8156	0.957792
Phloretin	3.14553e+06	1.81206e+06	5.08366e+06	7.20859e+08	3.08857e+06	3.20036e+08	2.66798e+06	8.92769e+06	4.99927e+06	5.8757e+07	2.84564e+06	9.42528e+06	2.31587e+06	1.86364e+07	1.77632e+07	2.33704e+06	1.75671e+08	1.28675e+07	-3.7711	0.792458
Tris(hydroxymethyl)aminomethane	4.62785e+07	7.17718e+07	1.43974e+06	3.13512e+07	4.30521e+06	9.25466e+06	1.23005e+06	829935	1.4456e+06	849953	1.35628e+06	1.34142e+06	1.26028e+06	7.66886e+06	2.61417e+06	1.66148e+06	2.74002e+07	2.0258e+06	-3.7576	0.00474525
2-(dimethylamino)-5,6-dimethylpyrimidin-4-ol	1.17151e+06	317515	388219	2.93709e+07	934351	353634	363854	398836	419273	400829	430654	416750	376876	405471	404192	398516	5.42269e+06	401525	-3.7554	0.874875
amidinoproclavaminic acid	455684	395391	453550	3.15536e+07	299096	381337	476993	498654	480157	483268	521122	502032	457417	421543	406932	300045	5.58978e+06	454816	-3.6194	0.21978
2-tert-Butyl-4-ethylphenol	825161	698893	1.5976e+06	1.29813e+08	972986	1.19475e+07	1.10019e+06	3.125e+06	1.65656e+06	3.99005e+06	834583	1.86246e+06	2.43894e+06	2.27791e+06	964281	2.45244e+06	2.43092e+07	2.07024e+06	-3.5536	0.635365
2-(3-Phenylpropyl)phenol	268795	232414	213194	265284	348034	1.36575e+07	249257	211167	225802	318158	223734	169558	201418	224754	216918	235598	2.49754e+06	227636	-3.4557	0.0559441
Ethyl-β-D-glucuronide	1.02508e+06	1.34364e+06	2.21766e+06	2.61878e+08	1.04195e+06	4.33876e+07	2.35526e+06	999305	2.56736e+06	9.9642e+06	1.4277e+06	1.81786e+06	1.64813e+06	2.32379e+06	2.33583e+07	3.45159e+06	5.18157e+07	4.99135e+06	-3.3759	0.792458
Coronafacic acid	441546	313201	423305	2.67964e+07	464724	787969	387555	353945	520707	382469	452229	530518	589918	439700	432392	658630	4.87118e+06	474806	-3.3589	0.712787
1-(2-Furylmethyl)-5-oxopyrrolidine-3-carboxylic acid	3163510512	1.06525e+07	2.17471e+07	5.92787e+06	3.83078e+06	1.31169e+07	107733839	3.10921e+08	8.41167e+06	1.73012e+07	1.14408e+07	1.06935e+07	3.1267e+06	9.01351e+06	3.60402e+06	4.22112e+07	5.36464e+08	5.24457e+07	-3.3546	0.957792
3-(Decanoyloxy)-2-hydroxypropyl tridecanoate	236729	253486	232711	5.70068e+06	7.3524e+06	233406	233797	259840	285085	226478	272452	216280	219562	215717	224894	214279	2.3349e+06	236838	-3.3014	0.0934066
ethyl 3-oxo-3-(1H-pyrazol-5-ylamino)propanoate	364393	324951	307751	414429	312019	4.10648e+07	1.15778e+06	480997	412507	521633	387413	1.5096e+06	1.06641e+06	351807	286619	1.08689e+06	7.13139e+06	726165	-3.2958	0.263487
N-(2,3-Dihydro-1H-inden-2-yl)-1-methyl-4-nitro-1H-imidazol-5-amine	355950	305966	368518	3.00869e+07	401705	422604	331032	304378	380006	508668	356351	489420	1.89245e+06	411553	427754	413088	5.32361e+06	551470	-3.2711	0.712787
N-(2-Aminopropanoyl)glutamine	475128	338243	823185	3.26655e+07	459642	526116	567475	620209	616004	1.46112e+06	489528	590652	490950	430736	495994	596252	5.88131e+06	635891	-3.2093	0.635365
ATEE	143482	683885	4.50816e+06	8.46865e+07	2.54688e+07	1.14367e+06	306588	476867	743037	501709	429304	3.40286e+06	2.64511e+06	5.68016e+06	4.96237e+06	1.87406e+06	1.94391e+07	2.10221e+06	-3.209	0.492258
Omeprazole sulphone	504051	4.62682e+06	832757	5.24547e+08	368135	315416	577675	410209	5.52412e+06	750828	789506	8.84283e+07	710275	361691	897025	678644	8.85323e+07	9.91283e+06	-3.1588	0.874875
Cholic acid	9.8051e+07	222125	690888	1.93793e+06	5.63357e+06	764410	73709.9	223036	212806	197342	270816	866398	3.78141e+06	390748	1.37258e+07	830811	1.78833e+07	2.05729e+06	-3.1198	0.21978
(Dimethylamino)acetonitrile	1.54416e+06	2.28026e+06	2.01004e+06	7.0148e+07	885125	764919	1.70567e+06	1.29693e+06	1.00408e+06	1.85641e+06	1.50191e+06	2.03047e+06	1.16241e+06	1.55878e+06	2.01075e+06	866113	1.29388e+07	1.49935e+06	-3.1093	0.712787
spirotetramat	322419	126994	216680	9.79284e+06	298495	188215	188781	139763	317568	121153	223195	221087	194968	251753	220821	243200	1.82427e+06	212229	-3.1036	0.562188
4-[(3-Aminopropyl)amino]butanoic acid	4.93216e+08	2.36771e+07	1.02582e+07	2.20689e+06	1.69679e+06	2.40758e+06	1.41933e+07	1.36721e+07	1.8901e+07	1.75037e+07	1.90109e+07	1.0268e+07	7.87855e+06	4.68948e+06	3.35166e+06	3.17992e+06	8.89104e+07	1.12649e+07	-2.9805	0.562188
4-Formyl-2-methoxyphenyl hydrogen sulfate	854746	668242	310849	237197	1.17989e+07	1.51603e+06	111884	160619	1.07783e+06	176382	153513	117762	247123	102720	891706	244432	2.56433e+06	328397	-2.9651	0.0312188
2-[4-(morpholinosulfonyl)phenoxy]isophthalonitrile	184077	128865	132450	138550	5.21774e+06	129151	106825	109222	128048	163401	122054	141867	115763	124332	163513	145622	988472	132065	-2.904	0.147103
4-Morpholinepropanesulfonic acid	4739720325	2.38222e+07	5.28973e+07	1.87555e+07	1.14767e+07	4.7592e+07	2.17476e+08	6.214e+08	1.79129e+07	4.72668e+07	3.05547e+07	3.07838e+07	9.28696e+06	2.24467e+07	1.3015e+07	9.22915e+07	8.15711e+08	1.10243e+08	-2.8874	0.874875
4-Dimethylaminoantipyrine	548956	533237	558519	5.64387e+07	554903	327319	547137	527848	533126	512062	561918	8.92578e+06	514300	485134	480452	507486	9.82694e+06	1.35952e+06	-2.8536	0.263487
6,7-Dimethoxy-2-methyl-1,2,3,4-tetrahydroisoquinoline	8.87736e+06	2.3342e+07	5.9855e+07	1.19604e+07	6.36322e+06	1.77948e+07	522603	2.06796e+06	440101	1.35102e+07	265126	2.87679e+06	426678	481397	5.65184e+06	5.01556e+06	2.13655e+07	3.12583e+06	-2.773	0.00174825
4-Amino-2-(4-pyridyl)pyrimidine-5-carbothioamide	5.29638e+07	318255	346106	1.06227e+06	380502	343939	2.50193e+06	6.56492e+06	572054	435064	988508	1.04028e+06	337311	559127	420742	734970	9.23581e+06	1.41549e+06	-2.7059	0.367632
Catechin	6.57731e+06	3.78902e+06	4.62627e+06	1.67831e+08	6.4582e+06	1.48863e+07	5.57875e+06	2.52371e+06	1.04535e+07	3.26816e+06	5.95024e+06	5.8597e+06	4.84248e+06	4.39328e+06	4.93547e+06	4.88675e+06	3.4028e+07	5.2692e+06	-2.6911	0.180569
epi-Tulipinolide diepoxide	250614	234481	241330	7.84256e+06	262503	279533	258741	220418	234903	254026	234543	251980	224797	237010	286002	238226	1.5185e+06	244064	-2.6373	0.21978
oxoguanine	1.11939e+06	769304	1.11348e+06	5.3647e+07	1.08954e+06	1.32434e+06	979950	857773	1.15453e+06	1.02751e+06	1.84645e+06	4.42115e+06	1.71605e+06	1.0226e+06	1.11953e+06	1.73612e+06	9.84384e+06	1.58817e+06	-2.6319	0.874875
(−)-nabilone	4.12574e+07	186674	606804	997723	3.07703e+06	412999	112048	128963	473355	385851	935467	630678	2.48424e+06	160697	6.78133e+06	855813	7.75643e+06	1.29484e+06	-2.5826	0.367632
Cyclamic acid	1.92383e+07	504165	4.6577e+07	9.97798e+08	2.87842e+07	798009	624771	3.94962e+07	838191	3.03953e+06	838174	1.12654e+07	1.46793e+08	1.0457e+07	9.00424e+07	1.06021e+06	1.82283e+08	3.04455e+07	-2.5819	0.792458
4-[(4E,7Z,10E,13E,16Z,19Z)-4,7,10,13,16,19-Docosahexaenoylamino]butanoic acid	2.93942e+08	1.17868e+07	4.2924e+07	4.23846e+07	1.00927e+08	1484960229	2.22877e+06	1.01572e+07	1.39567e+07	1.09501e+08	9.31026e+07	6.4932e+07	6.11624e+07	8.24838e+06	122313164	6.70395e+07	3.29487e+08	5.52642e+07	-2.5758	0.367632
Chenodeoxycholic Acid	2.10008e+07	449840	2.61655e+06	435282	3.0804e+06	292480	136603	459172	146210	296544	589103	360469	1.26931e+06	209382	3.86036e+06	705135	4.6459e+06	803229	-2.5321	0.263487
2-[3-(4-pyridyl)-1H-1,2,4-triazol-5-yl]pyridine	767105	745848	1.06288e+07	2.69536e+08	1.37473e+07	1.41023e+07	723096	830546	1.26869e+06	877752	740665	2.09755e+07	1.14991e+07	2.10553e+07	2.84609e+07	5.1929e+06	5.15879e+07	9.16244e+06	-2.4932	0.712787
2-oxindole-3-acetic acid	1.50744e+06	819839	1.16646e+06	2.34455e+07	1.30381e+06	1.22061e+06	719676	772230	637518	819534	812507	524348	424593	689661	2.13619e+06	1.28969e+06	4.91061e+06	882595	-2.4761	0.015984
Kasugamycin	988244	808009	1.33126e+06	3.243e+07	797288	1.17498e+06	982817	1.21142e+06	1.14985e+06	2.53628e+06	954282	1.23629e+06	930827	934793	628117	1.08493e+06	6.25497e+06	1.16496e+06	-2.4247	0.792458
{3-Oxo-2-[(2E)-2-penten-1-yl]-1-cyclopenten-1-yl}acetic acid	2.34009e+06	2.55927e+06	2.46637e+06	6.55521e+07	2.44984e+06	7.34024e+06	2.28451e+06	2.40444e+06	2.29274e+06	3.172e+06	2.47911e+06	2.49797e+06	2.6165e+06	2.87066e+06	2.95906e+06	2.37102e+06	1.37846e+07	2.5948e+06	-2.4094	0.562188
N-p-Coumaroyltyramine	6.38522e+07	1.4014e+07	1.89363e+07	475435	135066	178212	348547	1.63672e+07	593084	963368	182699	2.1104e+06	8.98813e+06	149599	674520	650770	1.62652e+07	3.10283e+06	-2.3901	0.792458
Guanethidine	4.30074e+06	1.57487e+06	4.22604e+06	2.42325e+07	2.63033e+07	1.0601e+08	5.26061e+06	2.72293e+06	5.08527e+06	3.10249e+06	5.27894e+06	4.78094e+06	7.02243e+06	7.97304e+06	5.65747e+06	6.46192e+06	2.77745e+07	5.33461e+06	-2.3803	0.712787
Atagabalin	4.7495e+06	1.02163e+06	1.3829e+06	2.52881e+06	7.9091e+07	1.9846e+06	3.30021e+06	1.87898e+06	678748	1.59855e+06	8.42792e+06	1.52963e+06	1.93057e+06	6.65971e+06	994482	2.07559e+06	1.51264e+07	2.90744e+06	-2.3792	0.635365
(2Z)-2-(4-Methoxyphenyl)-3-(6-methyl-2-pyridinyl)acrylic acid	8.50793e+07	1.79176e+07	2.91038e+07	559701	275607	220800	530620	2.05627e+07	592052	1.64789e+06	221887	2.78249e+06	1.35197e+07	194251	2.09387e+06	766113	2.21928e+07	4.29115e+06	-2.3707	0.635365
2-(Hydroxymethyl)-1-methyl-3,4,5-piperidinetriol	4.44719e+07	548682	518736	963498	2.02654e+06	3.80121e+06	656714	5.77546e+06	645270	747718	707591	1.32401e+06	1.04632e+06	2.23698e+06	2.58449e+06	1.18522e+06	8.72177e+06	1.69098e+06	-2.3668	1
[3-(Sulfooxy)phenyl]acetic acid	5.29445e+06	3.39583e+06	3.12304e+06	146244369	4.31674e+06	2.75672e+07	3.78566e+06	1.99176e+06	1.347e+07	7.04018e+06	5.40509e+06	8.30445e+06	3.75243e+06	3.53846e+06	8.51279e+06	5.82555e+06	3.16569e+07	6.16263e+06	-2.3609	1
3-Hydroxy-3-[(3-methylbutanoyl)oxy]-4-(trimethylammonio)butanoate	1.3271e+07	9.72181e+06	8.38932e+06	246498348	3.43651e+07	3.34444e+07	1.21637e+07	4.72115e+06	7.76986e+06	4.21424e+06	4.89739e+06	2.40113e+07	2.09896e+07	1.27425e+07	1.10406e+07	9.84817e+06	5.7615e+07	1.12399e+07	-2.3578	0.0934066
5-Benzyl-4-hydroxy-6H-pyrido[3,2,1-jk]carbazol-6-one	122108	120602	113344	4.95119e+06	139345	118136	118149	126507	125582	159520	122170	630899	125729	113381	146511	166697	927455	183515	-2.3374	0.367632
Dopgal	2.03621e+07	1.48798e+07	9.60293e+06	1.97187e+06	9.51367e+07	674887	142976	1.29379e+06	8.15731e+06	252625	7.85825e+06	1.03024e+07	1.24742e+07	265026	6.52351e+06	514280	2.37714e+07	4.77844e+06	-2.3146	0.0726773
Alanylclavam	7.29458e+06	513352	5.19345e+06	3.02491e+07	337781	465707	623983	313634	4.80967e+06	267837	1.22584e+06	1.09697e+06	844562	456625	2.31623e+06	2.9427e+06	7.34233e+06	1.4898e+06	-2.3011	0.427822
2,2'-Iminodipropan-1-ol	1.94377e+06	759897	3.57346e+06	3.69446e+07	2.06345e+06	1.44837e+07	2.6795e+06	1.11832e+06	5.9234e+06	2.20943e+06	1.01224e+06	1.1906e+06	1.07004e+06	1.00504e+06	1.70176e+06	2.32601e+06	9.96148e+06	2.02363e+06	-2.2994	0.263487
N-(3,5-Dimethoxybenzoyl)glycine	3.24493e+06	3.60237e+06	2.6032e+06	1.08019e+06	2.37467e+07	247759	248386	727389	1.62765e+06	609371	1.47293e+06	1.9773e+06	2.30275e+06	778053	1.61346e+06	335246	5.75418e+06	1.16925e+06	-2.299	0.117882
3-Isopropylmalic acid	532232	466093	1.46198e+06	1.46663e+07	409170	4.37976e+06	366661	428440	1.9858e+06	1.11496e+06	315724	348067	1.06324e+06	336360	837938	913848	3.65258e+06	771103	-2.2439	0.180569
Obeticholic acid	392836	379949	374950	8.63395e+06	386402	377340	379352	373815	368083	364855	373923	380077	395164	370252	374832	378495	1.75757e+06	375885	-2.2252	0.0559441
Dehydroacetic acid	8.62637e+06	6.89319e+06	2.91437e+06	1.1549e+06	4.44948e+07	469399	138582	483830	3.48509e+06	182430	3.78039e+06	3.31632e+06	5.84167e+06	358512	5.4406e+06	163828	1.07588e+07	2.31913e+06	-2.2139	0.147103
Glycylprolylhydroxyproline	4.59242e+06	1.89313e+06	5.79024e+06	6.78447e+07	1.96994e+07	1.12618e+06	1.93185e+06	2.45059e+06	6.45658e+06	434375	4.46443e+06	508687	3.96274e+06	568185	6.11675e+06	9.52069e+06	1.68243e+07	3.64149e+06	-2.208	0.313187
Cytosine	4.17511e+07	1.91643e+07	6.45212e+07	1089388119	1.19424e+08	8.50533e+07	1.17532e+08	7.95105e+06	5.2557e+07	5.00922e+07	6.84412e+07	3.31316e+07	1.4933e+07	1.98965e+07	1.31526e+08	2.35103e+07	2.3655e+08	5.19571e+07	-2.1868	0.263487
3-Benzoyl-1-[4-(trifluoromethyl)phenyl]-1,4-dihydropyridazin-4-one	2.43309e+06	263138	8.03373e+06	597740	333078	301508	281868	702821	354304	334171	295354	863091	307309	339847	336491	690739	1.99371e+06	450599	-2.1455	0.874875
Hopantenic acid	188801	83076.2	250306	8.99736e+06	527260	1.2537e+06	514479	375057	431726	393314	535921	105512	684695	506953	582595	262425	1.88342e+06	439268	-2.1002	0.957792
4-Chloroindole-3-acetic acid	6.34315e+06	951427	1.51011e+06	400184	103030	150005	121131	1.62832e+06	191097	141194	153782	195293	508355	125921	110731	547004	1.57632e+06	372283	-2.0821	0.367632
2-(Diethylamino)ethanol	750856	524835	3.23305e+06	2.76513e+07	5.09247e+06	640287	767896	575658	1.95861e+06	509963	760464	2.04096e+06	622998	531317	769247	6.49318e+06	6.31547e+06	1.50303e+06	-2.071	0.492258
DL-Tyrosine	6.12648e+06	5.59501e+06	1.95532e+06	899477	2.15621e+07	1.85706e+06	529369	649750	2.5792e+06	664086	2.61854e+06	1.73336e+06	3.46664e+06	759467	1.39999e+06	781340	6.33257e+06	1.51817e+06	-2.0605	0.041958
Olanzapine	169373	144545	247704	218807	299908	5.94525e+06	202402	150036	173753	446344	442955	170959	282417	159775	631912	160051	1.17093e+06	282061	-2.0536	0.874875
Hippuric acid	2.42897e+07	1.61383e+06	4.40766e+08	2.36456e+06	4.15663e+06	1.70055e+07	1.09728e+07	2.42756e+07	1.08907e+08	1.3807e+06	1.27897e+07	1.49896e+06	8.33468e+06	2.56199e+06	1.15064e+07	2.10678e+07	8.16994e+07	2.03296e+07	-2.0067	0.792458
3-Oxalomalic acid	1.11804e+06	908606	819479	1.02174e+06	923504	1.69183e+07	690176	1.94639e+06	745562	834970	480030	1.15876e+06	541733	627444	1.0253e+06	974382	3.61828e+06	902475	-2.0033	0.21978
(2-Pyridinyloxy)methanesulfonic acid	2.87992e+06	132854	102608	130932	129219	109551	109563	141761	116456	147928	245314	139685	116592	105142	175920	154583	580848	145295	-1.9992	0.492258
N-(2,3,4-Trimethoxybenzoyl)glycine	4.77982e+06	3.07896e+06	663442	648553	1.54436e+07	276588	294448	691299	2.12673e+06	536036	2.29513e+06	623689	1.57447e+06	600162	1.31925e+06	358236	4.1485e+06	1.04195e+06	-1.9933	0.313187
Asp-tyr	5.49657e+06	4.27123e+06	3.38352e+06	390894	2.87876e+07	198517	216948	623662	3.39719e+06	177666	3.67352e+06	3.18303e+06	3.76971e+06	225195	2.61539e+06	225752	7.08806e+06	1.81081e+06	-1.9688	0.21978
2,4,6-Octatriyn-1-ol	8.21161e+06	1.67568e+06	2.69293e+06	517476	147010	193970	156633	2.06197e+06	247107	182577	205147	269259	1.41029e+06	162827	483081	708315	2.23978e+06	588720	-1.9277	0.367632
Oxibendazole	6.94296e+06	5.57737e+06	9.48425e+06	142763641	1.00936e+07	7.60281e+06	6.17306e+06	2.60284e+06	5.74332e+06	6.30175e+06	7.04209e+06	8.4374e+06	8.69729e+06	6.57777e+06	2.3666e+07	5.62774e+06	3.04108e+07	8.08693e+06	-1.9109	0.21978
Diethylamine	8.70757e+06	1.04927e+08	5.44078e+06	1.91109e+08	6.12635e+06	5.49436e+07	3.25492e+07	1.14055e+07	3.5424e+07	1.38298e+07	1.80482e+07	3.27296e+06	4.1626e+06	1.81215e+07	2.2316e+07	5.95754e+06	6.18756e+07	1.65087e+07	-1.9061	0.427822
1,3-Dimethyluric acid	717535	549723	746040	2.68668e+07	2.54657e+06	5.08906e+06	933955	1.06493e+06	936264	463494	828181	2.15566e+06	1.56619e+06	3.07916e+06	3.34771e+06	1.89544e+06	6.08596e+06	1.6271e+06	-1.9032	0.957792
(5-Hydroxy-1H-indol-3-yl)acetic acid	644648	328199	3.83606e+06	7.6108e+07	454430	419862	321704	638514	4.93856e+06	2.69775e+06	2.71268e+06	5.58018e+06	368283	3.14792e+06	1.03112e+07	6.16031e+06	1.36319e+07	3.68771e+06	-1.8862	0.562188
(5Z)-3-aminonon-5-enoic acid	219533	216178	414932	1.97098e+07	240425	2.30041e+06	1.42369e+06	552973	1.70821e+06	490073	375574	3.97147e+06	191097	828982	852128	160709	3.85022e+06	1.05549e+06	-1.867	0.874875
Hydroxypropionylcarnitine	443189	574728	665783	1.50189e+07	908777	4.04328e+06	601807	469802	435738	245756	1.04453e+06	339567	2.50219e+06	375232	2.98281e+06	959942	3.60911e+06	995737	-1.8578	0.263487
Methyprylon	866549	481034	1.67101e+06	1.38046e+06	4.4574e+07	2.90018e+06	2.6088e+06	1.6369e+06	1.89412e+06	1.9273e+06	5.45371e+06	3.53193e+06	1.00518e+06	3.46745e+06	2.18766e+06	1.10199e+06	8.64553e+06	2.48151e+06	-1.8007	0.427822
Ambroxol	1.72528e+06	3.14132e+06	1.05634e+07	2157862442	4.23296e+06	2.01198e+08	1.85867e+08	849568	2.93219e+06	4.24515e+06	937260	1.79561e+06	4.40507e+08	2.43611e+06	2.75254e+06	5.03013e+08	3.96454e+08	1.14534e+08	-1.7914	0.367632
Tropicamide	535344	355629	453531	5.78364e+06	439731	2.77841e+06	510016	526808	517850	459487	472876	547655	460924	498670	580170	426087	1.72438e+06	500054	-1.7859	1
N-(4-{[(5R)-7-Chloro-5-hydroxy-2,3,4,5-tetrahydro-1H-1-benzazepin-1-yl]carbonyl}-3-methylphenyl)-2-methylbenzamide	2.33202e+07	6.52311e+06	2.56175e+07	100106	95396.4	115889	103752	96104.6	102146	128603	98624	106591	1.06903e+06	329529	2.50674e+07	198964	9.29536e+06	2.73007e+06	-1.7676	0.635365
D-(+)-Maltose	1.72873e+08	2.77056e+07	9.05212e+07	1439783565	2.94048e+06	248527612	7.35708e+06	8.47754e+06	3.8388e+06	6.53128e+08	6.33862e+06	6.9467e+06	1.69815e+07	3.95852e+06	2.5352e+08	1.12546e+07	3.30392e+08	9.71801e+07	-1.7654	0.21978
2'-Deoxyinosine	479691	329903	1.21322e+06	1.92927e+07	2.31794e+06	3.65426e+06	2.1702e+06	1.39869e+06	505588	908831	477882	1.64401e+06	973916	1.08383e+06	2.41115e+06	1.83275e+06	4.54795e+06	1.34068e+06	-1.7622	0.635365
N-{3-[(4-Acetamidobutyl)amino]propyl}acetamide	2.1128e+06	2.22173e+06	3.25888e+06	6.64812e+07	2.71494e+06	5.0112e+06	3.92558e+06	1.02956e+06	5.73407e+06	1.62487e+06	1.62351e+06	4.92154e+06	5.3699e+06	1.71006e+06	1.17402e+07	2.74843e+06	1.36335e+07	4.04278e+06	-1.7537	0.712787
(+/-)-Metanephrine	315284	245911	286957	5.82416e+06	316832	353947	292040	354306	331243	400373	301216	367130	437496	385997	339142	475116	1.22385e+06	368406	-1.7321	0.21978
5-(N,N-Dimethylcarbamimidamido)-2-oxopentanoic acid	9.42866e+06	4.52578e+06	2.95873e+06	1.34427e+07	2.21972e+06	1.29947e+07	2.52815e+06	2.86077e+06	3.05857e+06	3.45725e+06	1.44145e+06	2.21532e+06	2.06152e+06	2.48789e+06	1.4841e+06	1.41463e+06	7.59505e+06	2.30096e+06	-1.7228	0.010989
Adenylthiomethylpentose	126296	113390	112301	2.56844e+06	188198	128580	109109	107679	113015	127682	110329	628598	110813	115545	131230	109902	539534	166390	-1.6971	0.117882
4-(2-Hydroxyethyl)phenyl hydrogen sulfate	9.63678e+07	1.47177e+08	185290143	1.64159e+08	4.13483e+08	1.76211e+07	6.67218e+06	7.74704e+07	4.49184e+07	1.02114e+07	1.71537e+08	6.4658e+07	3.78873e+07	2.47695e+07	2.33229e+07	6.52209e+07	1.70683e+08	5.26668e+07	-1.6964	0.041958
Saxitoxin	3.30311e+06	1.18681e+06	1.60212e+06	527117	1.34765e+07	312785	256720	298263	1.68337e+06	511084	1.23005e+06	2.24422e+06	1.59031e+06	319256	1.96766e+06	645488	3.4014e+06	1.07464e+06	-1.6623	0.427822
Pantoprazole	373591	8.86542e+08	295339	2628884219	269778	4.9387e+08	304034	331344	865489235	337684	364912	9.18954e+08	1.28817e+06	309779	273268	3.469e+08	6.68372e+08	2.13455e+08	-1.6467	0.712787
2-[(2Z)-2-({4-[(3-Aminopropyl)amino]butyl}imino)-2-hydroxyethyl]-2-hydroxysuccinic acid	6.86286e+06	815853	500206	412138	276055	487494	542030	467473	510039	482706	516618	532195	502934	517431	572884	408254	1.5591e+06	505256	-1.6256	0.792458
(+)-Retronecine	908036	584537	827356	3.27565e+07	655077	1.47053e+06	1.00821e+06	1.35505e+06	1.212e+06	1.22264e+06	863472	1.21523e+06	5.57024e+06	1.52162e+06	1.096e+06	5.35054e+06	6.20034e+06	2.0415e+06	-1.6027	0.21978
Gualenic acid	7.53015e+07	562003	580668	3.26489e+07	841586	1.40604e+08	4.42578e+07	510625	516031	1.21545e+06	541013	473908	508574	2.89048e+07	6.01892e+07	569702	4.17565e+07	1.37687e+07	-1.6006	0.117882
4-Aminobenzoic acid	2.16972e+06	1.10651e+06	4.63544e+06	4.86111e+06	2.27691e+06	1.36855e+08	1.59448e+07	9.61288e+06	2.439e+06	4.09357e+06	5.12807e+06	9.60409e+06	1.43704e+07	6.52477e+06	1.30235e+07	3.80844e+06	2.53174e+07	8.45494e+06	-1.5823	0.147103
(1E)-N-Hydroxy-4-(methylsulfanyl)-1-butanimine	4.9758e+06	1.85705e+07	2.37219e+06	4.76086e+07	2.114e+07	2.45476e+07	1.22985e+07	593064	1.12823e+07	5.75515e+06	1.39109e+07	1.0789e+06	4.43482e+06	1.05654e+06	1.28464e+07	3.39034e+06	1.98691e+07	6.6647e+06	-1.5759	0.0559441
10,16-Dihydroxyhexadecanoic acid	121318	127857	121611	4.48859e+06	126139	6.2065e+06	213306	130359	146945	128537	118748	4.99715e+06	149805	125608	128194	122330	1.86534e+06	626098	-1.575	0.792458
N-(4-Amino-1-carboxybutyl)glutamic acid	2.3999e+07	999747	1.24997e+06	4.31505e+06	1.3617e+06	1.06729e+06	1.09747e+06	3.06259e+06	2.20931e+06	2.08871e+06	1.00473e+06	2.38327e+06	1.19996e+06	2.8707e+06	1.18926e+06	1.46486e+06	5.4988e+06	1.85708e+06	-1.5661	0.957792
Ala-Tyr	4.48872e+06	596160	2.3827e+06	252955	1.55076e+07	267603	220403	661694	2.50688e+06	278396	2.9095e+06	2.11771e+06	2.21312e+06	217619	1.89905e+06	229270	3.91596e+06	1.32536e+06	-1.563	0.427822
Testosterone sulfate	3.00975e+08	2.9587e+08	4.82926e+08	2406148728	4247841482	6.01766e+08	1.96145e+08	2.40597e+07	6.03872e+08	5.17048e+08	3.60662e+08	2009898969	2.8831e+08	3.84544e+08	1.66079e+08	2.26278e+08	1.38925e+09	4.7769e+08	-1.5402	0.117882
(3β,5α)-3,21-Dihydroxy-4,4,14-trimethylpregn-8-en-20-one	168350	607580	127015	113614	3.94395e+06	324956	111497	111876	105388	151511	1.43144e+06	122697	467287	206711	149495	171235	880912	302914	-1.5401	0.313187
Tetrahydrofuran	123585	130247	427288	1.12904e+07	161646	1.3733e+07	540377	419246	229815	485029	276483	1.11348e+07	475526	394702	447746	446896	4.31102e+06	1.48507e+06	-1.5375	0.562188
DiisopropylSulfate	1.61806e+07	1.61026e+07	2.50015e+06	9.69003e+06	3.75501e+06	7.53316e+06	3.24367e+06	1.46737e+06	6.07799e+06	1.88397e+06	3.45966e+06	3.40702e+06	2.81558e+06	2.5544e+06	3.31156e+06	3.9901e+06	9.29359e+06	3.22113e+06	-1.5287	0.0312188
L-Alanyl-L-glutamine	1.27793e+06	740031	1.94376e+06	2.35861e+07	978652	2.59412e+06	2.48041e+06	1.73514e+06	1.37155e+06	3.42464e+06	1.59063e+06	1.70551e+06	845182	1.67393e+06	1.8753e+06	1.33214e+06	5.18676e+06	1.80344e+06	-1.5241	0.957792
N-(9-oxodecyl)acetamide	3.6537e+06	2.93601e+07	2.36407e+07	7.80779e+06	1.9506e+07	4.95985e+06	610864	452571	2.80814e+07	1.04355e+07	1.13883e+06	1.28297e+06	1.29653e+06	271674	7.43656e+06	558442	1.48214e+07	5.15653e+06	-1.5232	0.0312188
5-Hydroxy-3a,4,5,7a-tetrahydro-1H-isoindole-1,3(2H)-dione	250710	656121	291566	4.28138e+06	140370	681680	299600	123912	635749	429738	179072	778655	313099	124281	433064	362069	1.0503e+06	367924	-1.5133	0.562188
α,α-Trehalose	2.30107e+07	2.02546e+07	3.60479e+06	1014819816	4.49852e+06	1.80088e+08	8.61806e+06	6.23016e+06	5.56758e+06	362289521	5.40645e+06	4.94164e+06	1.04635e+07	5.34559e+06	3.16322e+08	6.66836e+06	2.07713e+08	7.31852e+07	-1.505	0.712787
4-(5-Hydroxy-2-methyl-2-azabicyclo[2.2.2]oct-5-yl)-3-methylbutanoic acid	2.59537e+06	2.0983e+07	1.62748e+07	5.29172e+06	1.41005e+07	3.60117e+06	264610	447052	2.01221e+07	6.71816e+06	800760	1.07118e+06	947420	248897	5.63049e+06	721028	1.04744e+07	3.69717e+06	-1.5024	0.041958
2-{2-[(6-methoxy-2-morpholinopyridin-3-yl)amino]-2-oxoethoxy}acetic acid	124570	123034	115629	144040	142155	1.6888e+06	120532	129058	128114	162736	120569	153668	128264	115667	149466	170058	389704	137813	-1.4997	0.874875
4-Methyl-6-[(1-methyl-2-piperidinyl)methyl]-5,6-dihydro-2H-pyran-2-one	2.44617e+06	2.24113e+07	1.86664e+07	5.45771e+06	1.51668e+07	3.57455e+06	288440	482314	2.21808e+07	7.26359e+06	1.12666e+06	1.00387e+06	853400	246671	5.91053e+06	658545	1.12872e+07	4.00149e+06	-1.4961	0.041958
(6S)-6-(Propylamino)-5,6,7,8-tetrahydro-1-naphthalenol	764890	5.98368e+06	5.7873e+06	1.68583e+06	3.94029e+06	1.03041e+06	260738	228439	5.93926e+06	1.91551e+06	286898	309668	286363	245254	1.6434e+06	251509	3.19873e+06	1.1367e+06	-1.4926	0.0312188
Ephedrine	128196	155234	130847	2.71395e+07	115723	186628	1.50325e+07	160360	158533	290665	171802	130043	154780	202693	149334	121141	4.64269e+06	1.65719e+06	-1.4862	0.562188
Valproic acid	121242	127778	605673	1.28634e+07	275599	1.69529e+07	796618	296835	379601	308784	598362	1.43056e+07	714327	194936	329164	527243	5.15777e+06	1.84514e+06	-1.483	0.792458
Formyl-5-hydroxykynurenamine	7.18507e+06	4.55635e+06	7.63379e+06	7.77799e+07	6.07843e+06	575854	4.41005e+06	2.30372e+06	6.37938e+06	4.39725e+06	5.02881e+06	8.61975e+06	4.56667e+06	5.52201e+06	1.53595e+07	5.58183e+06	1.73016e+07	6.2169e+06	-1.4766	0.562188
Caffeine	4.08646e+07	744251	9.86008e+06	8.23605e+06	837976	235559	567353	4.29183e+06	724295	4.89858e+06	242138	2.28243e+07	800654	753323	845649	892199	1.01298e+07	3.68403e+06	-1.4592	0.562188
Luciduline	1.63049e+07	1.35927e+08	118678621	3.47303e+07	9.23015e+07	2.37098e+07	2.49098e+06	3.41162e+06	1.40966e+08	4.68559e+07	7.0349e+06	6.65594e+06	7.42671e+06	1.86773e+06	3.62225e+07	4.94386e+06	7.02753e+07	2.57876e+07	-1.4463	0.0559441
4-nitrobenzaldehyde N-(5-methyl-3-phenyl-2-thioxo-2,3-dihydro[1,3]thiazolo[4,5-d]pyrimidin-7-yl)hydrazone	1.25142e+08	2.27531e+07	3.94104e+06	1.41973e+07	1.2605e+07	1.10372e+07	4.75245e+06	2.14991e+06	8.90514e+06	2.76029e+06	7.67068e+07	5.72666e+06	4.12523e+06	3.74256e+06	4.20445e+06	4.16294e+06	3.16125e+07	1.17236e+07	-1.4311	0.041958
Methyl palmitate	788350	811431	369086	2.68203e+07	3.9525e+06	334958	2.15476e+06	2.33899e+06	712195	851432	5.55471e+06	4.36228e+06	597864	3.14364e+06	556181	246861	5.51278e+06	2.05189e+06	-1.4258	0.874875
2-(3-Phenylpropyl)tetrahydrofuran	8.40925e+06	6.84027e+07	5.94714e+07	1.74039e+07	4.42554e+07	1.18594e+07	1.20749e+06	1.53804e+06	7.15889e+07	2.29043e+07	4.01957e+06	3.72727e+06	3.36874e+06	1.01524e+06	1.84715e+07	2.50152e+06	3.4967e+07	1.30343e+07	-1.4237	0.0559441
Laurolactam	1.09807e+07	9.22749e+07	7.93991e+07	2.40877e+07	6.17362e+07	1.60058e+07	1.73505e+06	2.22587e+06	9.74292e+07	3.15567e+07	4.97907e+06	4.85994e+06	4.63111e+06	1.43326e+06	2.49846e+07	3.04666e+06	4.74141e+07	1.76881e+07	-1.4225	0.0559441
1,1,6-Trimethyl-1,2-dihydronaphthalene	8.16913e+06	6.44062e+07	5.62773e+07	1.85039e+07	4.20613e+07	1.07219e+07	1.32588e+06	1.46857e+06	6.72197e+07	2.22383e+07	3.61258e+06	3.41283e+06	3.46782e+06	945016	1.85022e+07	2.31253e+06	3.33566e+07	1.24505e+07	-1.4218	0.041958
Simazine	5.14875e+07	7.78218e+06	9.21772e+06	4.73151e+07	8.92323e+06	1.09118e+06	2.96571e+06	3.95093e+06	6.57151e+06	2.11715e+07	6.69112e+06	1.04729e+07	1.76926e+07	4.2995e+06	1.50145e+06	2.98183e+06	2.09695e+07	7.82991e+06	-1.4212	0.263487
(6S,7R)-2-Azaspiro[5.5]undecan-7-ol	923470	7.14568e+06	6.53992e+06	1.74995e+06	5.07272e+06	1.41024e+06	273706	385407	7.32622e+06	2.65932e+06	528219	265026	365246	257452	1.9323e+06	340663	3.807e+06	1.43336e+06	-1.4093	0.0559441
1-Methyl-4-(1-methyl-2-propenyl)-benzene	5.56227e+06	3.27274e+07	2.84323e+07	9.96398e+06	2.29005e+07	5.82889e+06	724497	980796	3.40587e+07	1.19589e+07	2.55113e+06	1.9376e+06	2.8386e+06	527176	9.78704e+06	1.02664e+06	1.75692e+07	6.6391e+06	-1.404	0.041958
Ricinine	705866	1.12025e+06	1.42648e+06	4.97142e+08	838495	1.1191e+06	683796	9.61587e+07	4.7357e+07	5.43725e+07	785974	7.20977e+07	1.09865e+06	3.91174e+07	1.34414e+06	5.14694e+06	8.37254e+07	3.18163e+07	-1.3959	0.492258
Cumene	935072	6.12185e+06	5.13242e+06	1.61121e+06	4.26662e+06	996390	462460	469106	5.82648e+06	1.87515e+06	282925	537466	339964	285691	1.71013e+06	299256	3.17726e+06	1.20886e+06	-1.3941	0.041958
Trideca-1,3,5-triene-7,9,11-triyne	200657	140472	144380	1.36835e+06	274252	586359	116447	119060	139582	178119	133048	436498	126190	135531	178241	158738	452412	172145	-1.394	0.0312188
(3S)-3-(Pentanoyloxy)-4-(trimethylammonio)butanoate	3.28015e+06	232031	365096	1.15464e+07	897497	2.60489e+06	962182	595134	1.62151e+06	227542	2.37725e+06	1.79861e+06	749806	1.21375e+06	1.53449e+06	953168	3.15435e+06	1.20334e+06	-1.3903	0.635365
(2E,4E,7Z)-2,4,7-Tridecatrienal	7.00647e+06	4.97728e+07	4.34584e+07	1.37178e+07	3.31519e+07	9.54086e+06	875661	1.05143e+06	5.31317e+07	1.81161e+07	3.92817e+06	3.30168e+06	2.93272e+06	769125	1.39578e+07	1.63901e+06	2.6108e+07	9.97034e+06	-1.3888	0.0559441
3-Deoxy-D-glycero-D-galacto-2-nonulosonic Acid	9.63134e+08	1408563700	8.23864e+08	2.74791e+08	1351675883	2130703568	9.58759e+08	2.80747e+07	5.09278e+08	4.2176e+08	7.44368e+08	3.74277e+08	2.66421e+08	287987829	6.84353e+08	1.6613e+08	1.15879e+09	4.44141e+08	-1.3835	0.015984
(3Z,6E)-N-Hydroxy-2,4,4,7-tetramethyl-6,8-nonadien-3-imine	1.78511e+06	1.36557e+07	1.22729e+07	3.88293e+06	9.31546e+06	2.36093e+06	272822	254941	1.48903e+07	5.22403e+06	826745	728185	724429	256621	3.85326e+06	645131	7.21219e+06	2.76764e+06	-1.3818	0.041958
N-(4-Hydroxy-3,5-dimethoxybenzoyl)glycine	2.09965e+06	2.13047e+06	1.02048e+06	1.48495e+06	8.11132e+06	485812	1.18442e+06	643225	1.34458e+06	782402	1.02434e+06	932753	1.15182e+06	904246	1.04154e+06	849120	2.55545e+06	985845	-1.3741	0.117882
(9E)-11-Hydroxy-9-tridecenoic acid	488962	5.65863e+06	5.52041e+06	1.40868e+06	4.42074e+06	1.02089e+06	278178	243719	6.29942e+06	2.06218e+06	292924	269357	263500	261659	1.72807e+06	268332	3.08638e+06	1.19673e+06	-1.3668	0.0559441
Bisphenol A	1.21533e+06	657381	899597	1.09972e+07	1.7598e+06	923434	1.4945e+06	1.01969e+06	1.0713e+06	404309	896396	2.44781e+06	596184	567975	1.20886e+06	961543	2.74213e+06	1.06686e+06	-1.3619	0.427822
Warfarin	451476	317107	322812	336297	1477956836	338232	308309	306981	1.57044e+07	3.80666e+08	306475	2.44496e+08	301304	310979	189255351	1.37256e+08	2.4662e+08	9.68913e+07	-1.3479	0.635365
5-Methyl-2-octyl-3(2H)-furanone	5.44125e+06	4.41956e+07	3.7943e+07	1.02183e+07	3.00914e+07	7.06282e+06	660659	1.33868e+06	4.65516e+07	1.51027e+07	2.76787e+06	3.89862e+06	2.20494e+06	827390	1.3422e+07	1.62769e+06	2.24921e+07	8.84022e+06	-1.3473	0.0559441
3-(3-pyridinyl)propanoic acid	1.37878e+06	380497	1.47654e+06	924517	748086	2.9747e+07	5.51929e+06	413533	1.17882e+06	708445	2.5293e+06	1.42688e+06	2.13211e+06	1.97024e+06	4.93772e+06	1.92043e+06	5.7759e+06	2.27368e+06	-1.345	0.367632
Salicylic acid	1.79879e+06	2.66163e+06	756180	2.8938e+06	6.05309e+06	821109	728023	1.55806e+06	526511	386653	843783	2.32379e+06	719807	1.30778e+06	957147	495768	2.49743e+06	984732	-1.3426	0.041958
5-(6-hydroxy-6-methyloctyl)-2,5-dihydrofuran-2-one	4.68794e+07	3.9378e+08	3.32592e+08	8.65486e+07	2.53394e+08	5.97685e+07	6.94552e+06	1.14311e+07	4.19667e+08	1.26096e+08	2.01641e+07	3.0864e+07	2.03085e+07	7.56825e+06	1.14187e+08	1.55583e+07	1.95494e+08	7.7279e+07	-1.339	0.0559441
1,2:4,5-Dianhydro-1-(7-carboxyheptyl)-3-deoxy-5-pentylpentitol	229467	201336	213514	136392	2.325e+06	177494	216267	216713	210399	195410	233305	213714	277322	181761	245076	174490	547201	216446	-1.3381	0.635365
Hexylbenzene	4.49561e+06	2.61452e+07	2.63408e+07	7.78449e+06	1.84891e+07	4.5605e+06	472043	1.10312e+06	3.1225e+07	8.89167e+06	2.58798e+06	3.13004e+06	1.41298e+06	750988	7.82329e+06	1.09818e+06	1.46359e+07	5.84953e+06	-1.3231	0.0559441
3-hydroxy-6-methoxy-2-phenyl-4H-chromen-4-one	109051	108785	110742	115368	3.6435e+07	116032	105767	105311	356969	9.63413e+06	105138	6.0878e+06	103364	106683	4.60215e+06	3.44154e+06	6.16583e+06	2.46488e+06	-1.3228	0.635365
(1S,2S)-3-Phenoxy-3,5-cyclohexadiene-1,2-diol	154634	206053	592649	1.05328e+06	6.59261e+06	738053	248885	165709	3.76742e+06	268354	293569	245784	181273	243828	248750	582863	1.55621e+06	624643	-1.3169	0.367632
Piperidione	6.86135e+07	1.19813e+06	6.57713e+06	5.68466e+06	1.74956e+06	4.64632e+06	9.49539e+06	1.97862e+06	2.81668e+06	3.19546e+06	2.10679e+06	1.6198e+06	1.75962e+07	1.19909e+07	5.19422e+06	3.71549e+06	1.47449e+07	5.97096e+06	-1.3042	0.957792
Amiodarone	392171	2.12361e+07	1038507775	1.88022e+08	1743782814	7.41067e+06	8.30917e+06	1.02878e+06	9.72959e+08	701635	337508	800583	403088	964319	435209	1067028834	4.99892e+08	2.05297e+08	-1.2839	0.180569
2-(Methylsulfanyl)-1,3-benzothiazole	1.17594e+06	581375	2.55618e+06	3.93835e+06	6.59178e+06	3.17058e+07	730359	4.34934e+06	2.31992e+06	5.07962e+06	1.35864e+06	2.33988e+06	1.86777e+06	3.55329e+06	8.33694e+06	1.97452e+06	7.75824e+06	3.19103e+06	-1.2817	0.792458
(2S)-4-Methyl-2-({[(3S,4S,5R)-2,3,4-trihydroxy-5-(hydroxymethyl)tetrahydro-2-furanyl]methyl}amino)pentanoic acid (non-preferred name)	532336	375303	1.49452e+06	466057	468691	3.70861e+07	2.78185e+06	1.02799e+06	762997	3.60975e+06	852885	3.41821e+06	538856	8.88699e+06	5.381e+06	670290	6.73716e+06	2.79308e+06	-1.2703	0.117882
4-[(9Z)-9-Octadecenoylamino]butanoic acid	2.21588e+06	1.36399e+07	1.77687e+07	2.16231e+06	7.1753e+06	3.05055e+06	558687	615019	1.31766e+07	4.84713e+06	3.41244e+06	2.17029e+06	1.77908e+06	500779	3.5945e+06	1.23808e+06	7.66876e+06	3.18926e+06	-1.2658	0.0934066
4-[1,2,4]triazolo[4,3-b]pyridazin-6-ylthiomorpholine	2.01505e+06	1.42063e+06	3.28139e+06	3.39906e+07	1.77414e+06	5.12625e+06	4.53445e+06	3.29746e+06	2.63668e+06	6.20086e+06	2.46552e+06	3.97335e+06	2.03973e+06	2.80894e+06	2.66186e+06	2.53725e+06	7.93468e+06	3.31561e+06	-1.2589	0.635365
Melosatin A	151667	138624	199437	135750	4.49532e+06	172979	233173	197541	155657	464032	118904	840603	116926	210251	820785	580636	882296	373851	-1.2388	0.492258
10-Undecenoic acid	405229	245183	408827	5.33394e+06	331485	373327	381781	294529	418113	460434	459309	399100	889848	393093	516491	801798	1.183e+06	501449	-1.2383	0.313187
Sulfinpyrazone	133213	91060.7	112504	1.25552e+06	119769	147282	133076	111002	199946	112238	106300	124514	125291	112679	165236	137376	309892	132766	-1.2229	0.874875
1-[1-(4-Methoxyphenyl)-2-(methylamino)ethyl]cyclohexanol	5.47363e+06	268708	274813	288902	944319	280729	258109	227749	267004	407960	363918	2.71695e+06	241388	259255	340954	303649	1.25518e+06	538693	-1.2204	0.367632
Minoxidil	3.26015e+06	1.96222e+06	3.58095e+06	4.35628e+06	4.94339e+06	1.24456e+07	2.9684e+06	1.69243e+06	2.64031e+06	525293	3.49943e+06	1.39134e+06	963583	2.31359e+06	3.45363e+06	2.40938e+06	5.09143e+06	2.18574e+06	-1.22	0.015984
1-Methylimidazoleacetic acid	221925	6.87031e+06	2.89297e+06	1.31523e+06	2.58545e+06	2.95723e+07	1.16385e+06	272366	9.05134e+06	202759	243286	548343	1.58161e+07	1.34481e+06	235556	2.3516e+06	7.24303e+06	3.12301e+06	-1.2137	0.263487
Tetraacetylethylenediamine	1.66797e+08	1.3485e+08	1.96624e+08	1192863183	3.0937e+08	3.30479e+08	1.69014e+08	1.54691e+08	1.72486e+08	9.02882e+07	9.43163e+07	4.06278e+08	1.19385e+08	7.77667e+07	2.60365e+08	1.39338e+08	3.88497e+08	1.68393e+08	-1.2061	0.0934066
Docosahexaenoic acid ethyl ester	5.4997e+07	5.02199e+06	5.72879e+06	1.22018e+07	7.00728e+06	1.58054e+06	9.61374e+06	5.30674e+06	8.64248e+06	516867	6.31726e+06	1.8633e+06	2.77717e+06	4.70266e+06	1.0454e+07	1.24268e+07	1.44229e+07	6.2621e+06	-1.2036	0.635365
4-Aminophenol	8.48808e+06	1.17279e+06	493326	878680	667485	582966	531687	852113	294959	529734	315226	970191	244685	458532	4.35667e+06	349772	2.04722e+06	890357	-1.2012	0.0934066
4-Hydroxycoumarin	385971	332851	335689	987311	9.0862e+07	458474	327676	105755	1.04224e+06	2.68454e+07	307940	1.65546e+07	103799	405645	1.30523e+07	9.01686e+06	1.55604e+07	6.77622e+06	-1.1993	0.874875
Dibutyl sebacate	306103	276338	248531	188430	2.1521e+06	259992	278496	279223	233916	258757	273115	248853	241072	220714	225040	231644	571915	249083	-1.1992	0.313187
(2Z)-2-Benzylidenehexanal	375948	3.24071e+06	2.72872e+06	759906	2.25523e+06	464244	273809	239891	3.24774e+06	1.10161e+06	264975	265126	259361	257549	957142	276327	1.63746e+06	714353	-1.1968	0.0559441
Androsterone sulfate	3.89554e+06	2.37245e+06	1.99291e+07	1.45312e+07	4.0756e+07	2.76896e+06	3.11985e+06	287167	9.9942e+06	4.98857e+06	1.06099e+07	1.90933e+07	1.01032e+06	6.24603e+06	1.08697e+06	5.42696e+06	1.40422e+07	6.18632e+06	-1.1826	0.367632
Creatine	595653443	8.5057e+07	2.26395e+08	3270585916	5.98776e+08	7.32814e+08	3.22632e+08	3.28822e+08	5.51422e+08	9.06087e+07	8.95373e+08	3.19603e+08	5.80509e+08	2.84484e+08	2.77607e+08	403072990	9.18213e+08	4.05413e+08	-1.1794	0.427822
4,7-dimethylbenzofuran	118459	160267	136690	219063	8.44663e+06	126043	157311	114397	206010	2.74278e+06	114209	1.24605e+06	164427	195591	1.16099e+06	713564	1.53453e+06	681532	-1.1709	0.635365
[3-(2-Hydroxyphenyl)-2-oxiranyl]methyl hydrogen sulfate	365906	7.58001e+06	131323	1.50152e+06	143274	765652	121694	107757	109921	135856	154591	2.08209e+06	158227	4.18808e+06	581368	124102	1.74795e+06	776368	-1.1708	0.21978
dapdiamide A	876025	715475	1.71964e+06	1.39368e+07	1.64501e+06	1.1545e+07	2.88934e+06	1.04847e+06	1.33388e+06	1.76291e+06	1.31891e+06	2.00874e+06	944863	2.6512e+06	1.73485e+06	6.86264e+06	5.07299e+06	2.25558e+06	-1.1693	0.874875
4-{(Z)-[(4E,7Z,16Z,19Z)-1-Hydroxy-4,7,10,13,16,19-docosahexaen-1-ylidene]amino}butanoic acid	2.93942e+08	1.17868e+07	4.2924e+07	4.23846e+07	1.00927e+08	1484960229	2.22877e+06	1.01572e+07	1.39567e+07	1.09501e+08	9.31026e+07	6.4932e+07	1.48143e+08	9.49084e+06	9.50458e+08	6.70395e+07	3.29487e+08	1.46901e+08	-1.1654	0.492258
Avapro	407710	273386	410246	3.86088e+06	445517	381084	356674	315675	399811	590966	436587	393146	410192	402381	519967	493465	963138	431886	-1.1571	1
trithionic acid	3.836e+07	1.18455e+07	2.37558e+06	1.61393e+07	3.5679e+06	6.50578e+06	3.08204e+06	4.37587e+06	2.0904e+07	1.7901e+06	5.56572e+06	3.23726e+06	2.622e+06	1.97599e+06	2.72666e+06	1.26088e+07	1.31323e+07	5.88884e+06	-1.1571	0.180569
Bibenzyl	478638	293688	316465	356932	439791	2.84614e+06	353869	312733	285333	555166	473932	295369	294846	319061	360726	302245	788609	355328	-1.1502	0.313187
Picolinamide	219381	1.95312e+06	930285	581007	447448	1.04617e+07	340152	180013	2.70884e+06	449443	279885	593064	4.66847e+06	305244	487693	980347	2.43215e+06	1.09931e+06	-1.1456	0.562188
N-Methyl-2-AI	124360	2.76304e+06	2.66314e+06	1.57793e+07	112260	2.77807e+06	7.12774e+06	180750	2.61014e+06	2.58133e+06	108944	2.66357e+06	150148	2.61618e+06	130694	131154	4.0367e+06	1.83007e+06	-1.1413	0.427822
Propofol	487471	3.29391e+06	2.18463e+06	751267	2.06167e+06	380463	379060	249132	2.62374e+06	1.16603e+06	598274	275339	476250	328397	600520	286972	1.52657e+06	698372	-1.1282	0.0726773
10-oxo-8-decenoic acid	7.51955e+06	834614	603539	1.00648e+06	979944	190022	409633	608321	485062	196621	1.66011e+06	1.70174e+06	912609	683464	1.25248e+06	608626	1.85569e+06	851867	-1.1233	0.792458
Sulbactam	2.06464e+06	1.02241e+07	1.62101e+06	3.63177e+07	970817	1.43071e+06	1.19673e+06	2.93291e+06	5.34011e+06	3.0883e+06	1.16198e+06	1.50537e+06	1.67018e+07	2.1827e+06	4.73653e+06	1.55133e+06	8.7715e+06	4.03978e+06	-1.1185	0.957792
3-(2,4-Cyclopentadien-1-ylidene)-5alpha-androstan-17beta-ol	2.56072e+06	199775	246685	201025	320344	1.29881e+07	205839	192277	258629	276980	194478	203996	1.10266e+06	196064	9.79744e+06	254903	2.75278e+06	1.26833e+06	-1.118	0.427822
p-Xylene	528417	5.70634e+06	4.39411e+06	1.31043e+06	3.68594e+06	1.06043e+06	456668	420181	6.58679e+06	1.76674e+06	330024	360940	797148	234527	1.69956e+06	239755	2.78094e+06	1.28923e+06	-1.1091	0.0726773
4-vinylphenol sulfate	8.55071e+07	1.41829e+08	177981687	1.37606e+08	4.03376e+08	6.11109e+07	3.26562e+06	6.85009e+07	3.335e+07	5.25522e+07	1.60349e+08	5.07738e+07	3.08924e+07	2.17864e+07	1.30044e+08	2.2896e+08	1.67902e+08	7.80475e+07	-1.1052	0.0559441
L-Cysteine-S-sulfate	1237231628	1045288358	1.72189e+08	1824890312	4.10317e+08	7.23154e+07	2.68582e+08	1.44326e+08	2.86796e+08	9.94762e+07	3.11704e+08	2.94215e+08	5.73368e+08	6.97424e+08	4.99181e+08	5.15047e+08	7.93705e+08	3.69012e+08	-1.1049	0.427822
N-(3-acetamidopropyl)pyrrolidin-2-one	1.2182e+07	1.32454e+07	1.71079e+08	3.52889e+07	3.45202e+07	3.01189e+07	3.26114e+07	1.64002e+07	1.5283e+07	1.69832e+07	2.07916e+07	1.63776e+07	1.29406e+07	1.06763e+07	5.94563e+07	2.97208e+07	4.94058e+07	2.31241e+07	-1.0953	0.367632
Milrinone	1.86438e+08	2.23808e+08	1.81993e+08	7.68618e+06	5.23161e+06	1.11509e+07	8.53038e+06	1.25841e+07	1.22232e+08	6.29212e+07	7.93722e+07	4.61596e+07	1.1143e+07	1.12397e+08	1.40212e+07	1.21729e+07	1.02718e+08	4.81534e+07	-1.093	0.874875
g-Butyrobetaine	540421	1.04957e+06	5.0323e+06	253270	645726	272321	297050	752648	450597	600339	343774	740861	1.4073e+06	406844	270385	821118	1.29894e+06	609092	-1.0926	0.957792
Salicylaldoxime	9.2401e+06	5.76695e+07	3.85442e+06	3.18928e+08	4.70225e+07	4.15437e+07	698980	2.48821e+06	8.23772e+07	2.75478e+07	1.57022e+07	1.56445e+08	6.07689e+06	4.49435e+06	6.75872e+06	7.12322e+07	7.97097e+07	3.73821e+07	-1.0924	0.427822
Galactosylsphingosine	4.05392e+06	244777	977966	277485	3.64278e+06	1.40225e+06	263369	253439	220994	814431	453078	1.54704e+06	1.64396e+06	241419	2.17427e+06	742159	1.76653e+06	835417	-1.0804	0.313187
N-Acetylhistamine	1.94317e+06	667606	1.33196e+06	8.85085e+06	1.66298e+06	892747	678765	1.00342e+06	4.14054e+06	839954	1.35738e+06	565134	773232	789461	394702	1.68901e+06	2.55822e+06	1.22316e+06	-1.0645	0.21978
N-[(1S,3aS,5S,7aR)-7a-{3-[(2-Furylmethyl)amino]-3-oxopropyl}-5-hydroxy-3,3,5-trimethyloctahydro-1H-inden-1-yl]benzamide	219134	138492	163900	1.13409e+06	273428	677416	168920	146392	272163	352456	211555	204727	181077	215662	172730	169641	434409	209532	-1.0519	0.427822
DL-Alanine	2.27948e+07	1.68143e+06	8.75109e+06	1.35597e+08	1.93475e+07	2.33686e+07	1.36256e+07	1.22016e+07	2.61495e+07	2.75184e+06	3.83222e+07	1.74464e+07	2.27055e+07	9.46148e+06	1.13172e+07	1.68131e+07	3.52568e+07	1.70794e+07	-1.0456	0.712787
Methyl (2R,3S)-3-hydroxy-8-methyl-8-azabicyclo[3.2.1]octane-2-carboxylate	663353	622306	3.26003e+06	4.22326e+07	730120	2.11169e+07	6.41204e+06	1.78059e+06	6.94091e+06	3.54976e+06	2.4005e+06	1.4932e+07	7.17057e+06	1.90587e+06	3.25497e+06	7.08041e+06	1.14375e+07	5.54276e+06	-1.0451	0.562188
AC-LYS-OH	7.27632e+07	1.4277e+07	4.26421e+07	476909	317467	585618	1.10624e+07	3.5966e+06	660506	2.10797e+06	2.01079e+06	1.32593e+07	1.98937e+07	1.77991e+07	1.66017e+07	1.88703e+07	2.18437e+07	1.05862e+07	-1.045	0.712787
acetic acid geranyl ester	8.48931e+06	7.10164e+06	6.95294e+06	5.44732e+07	5.31825e+06	3.87309e+06	8.7798e+06	8.71581e+06	6.08518e+06	9.68252e+06	6.79134e+06	5.56989e+06	5.68666e+06	7.51822e+06	5.41486e+06	5.45151e+06	1.43681e+07	6.96958e+06	-1.0437	0.957792
β-Estradiol-17β-glucuronide	2.10746e+07	5.34555e+06	1.0167e+07	1.45882e+08	9.3964e+06	2.36065e+07	9.21471e+06	2.09764e+07	1.62724e+07	1.60872e+07	8.76065e+06	8.49872e+06	8.31691e+06	7.15748e+06	7.05749e+07	9.73104e+06	3.59119e+07	1.7559e+07	-1.0322	0.367632
4,8a-dimethyl-decahydronaphthalen-4a-ol	325486	2.35577e+06	1.89805e+06	457052	1.22754e+06	360970	234304	235238	2.48456e+06	651834	267661	229429	236296	230818	599483	234484	1.10414e+06	540411	-1.0308	0.0559441
N1-(4-chlorophenyl)-2-cyano-4,4-dimethyl-3-oxopentanamide	1.9979e+07	1.36753e+07	1.63632e+07	3.2778e+07	1.31279e+08	6.06922e+07	9.54621e+06	2.23756e+07	2.92321e+07	2.16659e+06	4.82158e+07	9.63335e+06	3.79423e+07	2.98715e+07	8.68167e+06	2.64759e+07	4.57945e+07	2.24141e+07	-1.0308	0.313187
Basic Violet 1	5.14368e+06	326362	1.10575e+06	256419	190256	493601	513555	341836	844540	2.72948e+06	174230	247793	462739	233846	267723	363714	1.25268e+06	617945	-1.0195	0.712787
6-[(6-Aminohexanoyl)amino]hexanoic acid	356126	3.79417e+06	2.45084e+06	670503	2.25427e+06	510730	94860.1	99466.2	5.56356e+06	1.00502e+06	111268	150955	99681.3	101836	923239	116624	1.67277e+06	826651	-1.0169	0.0559441
O-3-methylglutarylcarnitine	1.14124e+07	1.09288e+06	1.72228e+06	3.3095e+07	1.09099e+07	4.75291e+06	1.13237e+07	2.80981e+06	6.33793e+06	745079	3.11714e+06	1.13373e+06	1.0064e+07	4.60143e+06	4.72868e+06	7.04654e+06	1.04976e+07	5.1908e+06	-1.016	0.427822
Ethephon	1.69848e+06	1.59098e+06	1.91491e+06	3.89377e+06	5.26896e+06	1.0146e+07	1.33348e+06	1.44082e+06	2.12147e+06	1.83318e+06	1.49526e+06	1.55364e+06	2.33607e+06	2.02027e+06	2.61692e+06	3.48907e+06	4.08551e+06	2.02402e+06	-1.0133	0.180569
Azelaic acid	1.09707e+08	3.66127e+07	2.42706e+07	1.15457e+07	1.71929e+07	4.34964e+07	3.23705e+07	1.77101e+07	2.43265e+07	6.26749e+06	2.54781e+07	1.85318e+07	1.68435e+07	2.44562e+07	1.25441e+07	2.24064e+07	4.0471e+07	2.00935e+07	-1.0102	0.313187
Progesterone	105812	114564	115178	804902	118215	125397	105269	114572	130816	111351	109349	124114	108790	110485	119603	121363	230678	115571	-0.9971	0.492258
N,5-diphenyl-1,3,4-oxadiazole-2-carboxamide	5.74735e+06	1.66451e+06	1.03541e+08	4.0533e+07	3.40553e+07	1.56289e+07	5.90815e+06	4.69213e+06	1.73013e+07	4.80192e+07	5.65984e+06	1.63445e+07	1.52054e+07	9.19336e+06	1.422e+07	3.2082e+07	3.35283e+07	1.68626e+07	-0.9916	0.562188
2-(5-Methyl-1,3-thiazol-4-yl)ethyl 2-methylpropanoate	935451	707392	1.00397e+06	222229933	3.38017e+06	7.29169e+06	1.28711e+06	1.64172e+06	1.38558e+06	753115	1.06215e+06	1.7125e+08	6.04403e+06	4.44332e+06	5.10388e+06	5.90689e+06	3.92581e+07	1.98878e+07	-0.9811	0.712787
dl-laudanidine	127866	112624	135463	5.53356e+06	132803	124051	1.22893e+06	118700	177043	129061	126384	1.08694e+06	1.50394e+06	151853	318568	383056	1.02773e+06	522447	-0.9761	0.263487
3,4-Dihydroxyphenylglycol O-sulfate	6.9294e+07	7.07206e+07	1.99484e+07	3.30182e+07	3.74212e+08	3.49319e+07	3.55748e+07	3.54451e+07	1.03252e+08	2.29011e+07	6.46943e+07	4.30295e+07	1.14758e+08	2.2361e+07	5.50721e+07	1.55632e+07	1.00354e+08	5.12651e+07	-0.9691	0.792458
Kynurenine	399084	141719	296514	586592	496096	1.20154e+06	160370	116295	213219	125022	155085	165874	246461	340750	776568	360762	520258	266041	-0.9676	0.0934066
N-(tert-Butoxycarbonyl)-L-leucine	2.23691e+08	5.25468e+07	7.53147e+07	8.90107e+08	1.15481e+08	1.64416e+08	1.44145e+08	5.86426e+07	2.90989e+08	4.89929e+07	1.11995e+08	1.07494e+08	2.06752e+08	8.5198e+07	1.77708e+08	6.86264e+07	2.53593e+08	1.30054e+08	-0.9634	0.562188
3-[3-Methoxy-4-(sulfooxy)phenyl]propanoic acid	6.54033e+06	4.28396e+07	1.68311e+07	2.47896e+07	899304	3.37147e+06	1.02133e+06	1.87368e+06	4.13187e+07	1.03826e+07	1.80175e+06	2.84369e+06	1.25968e+07	1.21893e+06	6.40024e+06	2.1089e+06	1.58786e+07	8.15666e+06	-0.961	0.263487
Methyl indole-3-acetate	257909	250310	2.38328e+06	580245	171840	285043	175633	201984	277080	204724	230031	283165	864658	201381	160553	794233	654771	339344	-0.9482	0.367632
2-{(4S,5S,5aS,9aS)-4-Methoxy-6,6,9a-trimethyl-5-[(2E,4E,6E)-2,4,6-octatrienoyloxy]-1-oxo-1,3,4,5,5a,6,7,8,9,9a-decahydro-2H-benzo[e]isoindol-2-yl}pentanedioic acid	4.05009e+07	8.77104e+06	1.98431e+07	1.95839e+07	251206688	4030075660	3.7117e+06	6.67847e+06	8.12993e+06	3.86979e+07	2.18659e+08	5.54308e+06	3.73215e+08	2.05135e+07	3036614496	6.54645e+07	7.2833e+08	3.77723e+08	-0.9473	0.562188
Formylaniline	303966	1.46985e+06	284275	3.80108e+06	269893	949164	217536	574324	993911	401115	262740	1.20117e+06	889044	428695	342574	866510	1.1797e+06	617762	-0.9333	0.712787
4-methyl-N-{[4-(5-propylpyrimidin-2-yl)-1,4-diazepan-1-yl]carbonyl}benzenesulfonamide	313331	212671	375984	2.29863e+06	277701	254508	299000	346997	360757	294521	370768	323708	332924	304366	291738	353977	622137	327876	-0.9241	0.562188
11-Hydroxy-9,15,16-trioxooctadecanoic acid	185746	171434	162487	1.11918e+06	159013	161949	179948	182444	165424	176330	180286	161044	183933	164601	161493	170457	326634	172596	-0.9203	0.957792
4-Hydroxy-3-nitrophenylacetic acid	4.18878e+06	8.61247e+06	8.03974e+06	1.49715e+06	5.95889e+06	9.47723e+06	5.39332e+06	2.156e+06	2.21034e+06	2.61015e+06	3.64881e+06	2.00567e+06	9.12044e+06	1.30182e+06	1.96116e+06	2.88829e+06	6.29571e+06	3.3296e+06	-0.919	0.0934066
N-(4-Aminobutyl)-3-(3,4-dihydroxyphenyl)propanamide	789251	1.23525e+07	2.28835e+07	1.31428e+06	833359	793664	742141	1.47633e+06	1.46718e+07	1.48205e+06	1.05333e+07	1.37973e+06	906349	1.38911e+06	931520	954362	6.49443e+06	3.44667e+06	-0.914	0.712787
Prolylleucine	1.1732e+08	1.90205e+08	451086676	2670012848	4.5064e+08	5.3018e+08	637780860	1.28664e+08	3.34257e+08	231045693	2.19562e+08	5.18672e+08	4.73523e+08	3.07023e+08	6.73149e+08	3.92775e+08	7.34908e+08	3.91645e+08	-0.908	0.957792
Benzoxazolone	203214	786205	160649	2.90184e+06	138306	467772	167308	180234	882830	189537	206434	907913	557147	169034	148643	734289	776331	414337	-0.9059	1
N-cyclopropylammelide	818649	517344	815313	5.62086e+06	787585	753873	640162	647900	860101	631761	825537	880623	1.0371e+06	726295	772786	1.26859e+06	1.55227e+06	829085	-0.9048	0.957792
Myristyl sulfate	6.04216e+07	6.91851e+07	4.68914e+08	3.24787e+07	4.5737e+07	1.44725e+08	9.3379e+07	1.65446e+08	4.12438e+07	2.95022e+07	9.00278e+07	1.56393e+08	3.52785e+07	3.78622e+07	3.3963e+07	5.06185e+07	1.3691e+08	7.33714e+07	-0.8999	0.562188
Isocaffeine	520600	277510	431660	9.34222e+06	359046	589899	1.40341e+06	462708	473743	561776	446645	788286	2.61356e+06	448979	464472	2.64514e+06	1.92016e+06	1.03087e+06	-0.8974	0.367632
3-Methoxyestra-1,3,5(10),16-tetraene	1.05608e+06	1.92944e+06	4.14627e+06	3.43795e+06	3.45289e+06	1.80803e+06	848936	121499	1.44864e+06	2.11994e+06	752333	3.47728e+06	1.15697e+06	1.97295e+06	1.64029e+06	648780	2.63844e+06	1.41876e+06	-0.8951	0.0934066
(2R,3S)-3-Hydroxy-8-methyl-8-azabicyclo[3.2.1]octane-2-carboxylic acid	2.45523e+07	1.51146e+06	7.0496e+06	2.38606e+06	2.46937e+06	3.45911e+06	6.73394e+06	2.22508e+06	1.86782e+06	5.39068e+06	1.96766e+06	2.68116e+06	3.79497e+06	5.27345e+06	4.97473e+06	2.3511e+06	6.90464e+06	3.72606e+06	-0.8899	0.792458
2-{(3R,4S)-3-[(5-Butyl-1,2-oxazol-3-yl)methyl]-4-piperidinyl}-N,N-diethylacetamide	1.20186e+06	293094	409178	1.16295e+06	2.8526e+06	411355	376603	333609	1.08605e+06	372911	392061	459097	353241	400191	914527	1.01192e+06	1.05517e+06	570021	-0.8884	0.21978
2-Acetamido-1,5-anhydro-2-deoxy-4-O-beta-D-galactopyranosyl-D-arabino-hex-1-enitol	332162	106649	137131	108743	432860	301997	109046	104203	122378	110265	104981	106827	106890	102673	261837	149672	236590	127877	-0.8876	0.0934066
Mono(2-ethylhexyl) phthalate (MEHP)	884308	637470	773530	9.46424e+06	877593	2.14869e+06	1.23978e+06	918921	1.15966e+06	527310	614693	4.48256e+06	755081	567745	2.29532e+06	800779	2.4643e+06	1.33618e+06	-0.8831	0.635365
4-methyl-5-{[5-(2-pyridinyl)-2-thienyl]sulfonyl}-1,3,4,5-tetrahydro-2H-1,5-benzodiazepin-2-one	172618	1.02421e+08	186937	3.62558e+08	215446	1.3494e+08	3.01804e+06	185601	2.73022e+08	180383	177019	1.62007e+08	2.38651e+06	180938	193750	1.03246e+08	1.00082e+08	5.44597e+07	-0.8779	0.712787
cys-ser	509069	104345	499529	7.97326e+06	120804	5.29856e+06	315584	109674	4.45219e+06	160802	1.5214e+06	2.29353e+06	108999	958277	3.0609e+06	236812	2.41759e+06	1.32182e+06	-0.871	0.874875
2-Hydroxy-N-(2-hydroxyethyl)propanamide	1.31083e+07	5.12752e+06	1.87347e+07	9.90863e+07	2.47665e+07	1.84573e+07	1.63671e+07	8.18258e+06	1.7284e+07	7.52902e+06	1.78438e+07	2.44583e+07	1.53428e+07	1.69623e+07	2.30942e+07	1.67758e+07	2.98801e+07	1.6384e+07	-0.8669	0.427822
Hydantoin-5-propionic acid	2.09486e+06	2.63383e+06	2.29378e+06	1.32236e+07	4.04189e+06	8.34045e+06	2.79962e+06	1.1212e+06	8.28557e+06	2.50896e+06	1.72999e+06	2.03961e+06	4.23654e+06	1.38102e+06	2.25887e+06	3.50756e+06	5.43807e+06	2.9869e+06	-0.8644	0.180569
Dodecyl sulfate	272757394	1.71776e+08	8.56214e+08	1.02414e+08	1.23675e+08	3.80719e+08	2.1058e+08	2.62146e+08	9.97846e+07	8.13293e+07	1.97478e+08	3.53272e+08	108710115	86477618	8.65009e+07	2.60609e+08	3.17926e+08	1.74689e+08	-0.8639	0.180569
(4E)-2-Methoxy-4-(2-propen-1-ylidene)-2,5-cyclohexadien-1-one	663121	267038	781715	830343	3.10419e+06	2.17604e+06	364742	612001	3.09746e+06	382971	520058	494409	276314	381721	658993	392007	1.30374e+06	718068	-0.8605	0.0934066
Pyruvic acid	3205135850	3256632339	1924460381	3629532735	5594150323	1669130058	2943773339	417683328	2938412978	7.5218e+08	2812287264	1620429249	2101772372	1338649962	1081394581	1775513208	3.21317e+09	1.77821e+09	-0.8536	0.0224775
5-chloro-1-isopropyl-2-[(1-methyl-4-nitro-1H-imidazol-5-yl)sulfanyl]-1H-benzimidazole	145131	951728	160088	8.01466e+06	158030	810281	299319	144453	731525	165037	152838	4.91819e+06	212676	146733	195037	2.50005e+06	1.70665e+06	946586	-0.8504	0.792458
4-Isopropyl-1,6-dimethyl-1,2-dihydronaphthalene	1.2748e+06	129809	193828	149466	173599	136278	111277	117828	138137	290837	130552	199653	293610	134128	223218	264409	342964	190365	-0.8493	0.957792
2-[6-(1H-benzo[d]imidazol-2-yl)-2-pyridyl]-1H-benzo[d]imidazole	137528	135833	133651	159023	156943	919618	133070	142483	141441	179665	133112	169654	141607	127700	165014	187749	273766	152150	-0.8475	0.957792
N-(1,3-benzodioxol-5-ylmethyl)-3,4-dihydro-2H-1,5-benzodioxepine-6-carboxamide	281873	843747	249241	4.41487e+06	231570	821285	362864	470703	827328	275101	665354	1.47072e+06	879439	312091	251081	823227	1.14043e+06	633791	-0.8475	0.712787
3,3'-(3,8,13,17-Tetramethyl-7,12-divinyl-2,3,6,7,8,11,12,13,14,17,22,24-dodecahydroporphyrin-2,18-diyl)dipropanoic acid	510378	119842	278407	2.28444e+06	252669	798174	484615	150766	365153	380048	126918	300366	799723	178323	917561	233323	707318	393680	-0.8453	0.712787
2,4,5-Trimethoxypropiophenone	975992	612747	987466	6.71091e+06	981130	1.19257e+06	771014	772425	1.0267e+06	883888	1.11859e+06	1.10256e+06	1.5453e+06	920852	932412	1.56338e+06	1.91014e+06	1.06371e+06	-0.8446	0.792458
(25R)-3-Oxocholest-4-en-26-al	2.4031e+06	717971	1.88574e+06	1.30139e+07	2.09198e+06	3.79192e+06	2.65291e+06	1.09214e+06	2.2873e+06	1.32439e+06	869554	1.92388e+06	4.32953e+06	1.43641e+06	4.42024e+06	2.00878e+06	3.98411e+06	2.23451e+06	-0.8343	0.635365
N-acetyl-L-2-aminoadipic acid	9.15745e+07	7.2478e+07	1.83477e+08	3.93543e+07	1.42421e+08	8.83355e+07	124596555	1.19792e+07	7.18577e+07	7.16258e+07	4.38274e+07	3.47864e+07	3.72136e+07	1.98035e+07	1.49382e+08	1.37481e+07	1.0294e+08	5.7882e+07	-0.8306	0.0559441
4-Benzoylbiphenyl	1.81816e+06	162092	349085	1.43216e+06	519718	170061	156023	163665	330132	264061	162638	333708	1.12696e+06	177508	205531	1.25181e+06	741880	417204	-0.8304	0.313187
delta-guanidinovaleric acid	7.85724e+06	2.28918e+06	1.50923e+06	1.09659e+07	2.79314e+06	2.36733e+06	4.51167e+06	606572	6.5876e+06	592584	2.96098e+06	2.18933e+06	1.27696e+06	4.51188e+06	1.02176e+06	1.81197e+06	4.63034e+06	2.60713e+06	-0.8287	0.21978
Triphenylphosphine oxide	689876	820551	1.89834e+06	1.32212e+06	471351	6.42904e+06	914566	2.26816e+06	880878	812467	939270	801442	1.34814e+06	546447	1.34927e+06	1.07442e+06	1.93855e+06	1.09351e+06	-0.826	1
[1,1'-biphenyl]-2,2'-dicarboxylic acid	9.19172e+06	1.67637e+07	2.2205e+06	1.44202e+07	1.76608e+07	1.95579e+07	7.83457e+06	4.20502e+06	2.31973e+06	8.88929e+06	3.80657e+06	4.39792e+06	4.7016e+06	1.37228e+07	1.23129e+07	1.30428e+07	1.33025e+07	7.52332e+06	-0.8223	0.0726773
Cer(d18:1/25:0)	4.54656e+06	3.0602e+06	3.30412e+06	953878	4.97408e+06	1.50823e+06	759538	1.46823e+06	731561	1.03781e+06	1.53586e+06	625622	1.28782e+06	5.35311e+06	2.29584e+06	2.21415e+06	3.05784e+06	1.73095e+06	-0.8209	0.117882
Glycochenodeoxycholic acid	1.2127e+08	4.94702e+06	1.90341e+07	1.9175e+07	8.31029e+06	1.14884e+07	965519	3.45767e+06	5.92024e+06	4.31543e+07	1.71358e+06	2.976e+07	2.43405e+07	3.30437e+06	3.54673e+07	2.6008e+07	3.07041e+07	1.74091e+07	-0.8186	0.712787
2-(2-Furfuryl)Furan	2.37513e+06	930573	2.35047e+06	5.92271e+06	2.59449e+06	2.13382e+06	1.40169e+06	1.16872e+06	955413	1.24837e+06	1.48493e+06	758773	650110	3.21823e+06	2.75544e+06	1.79842e+06	2.71787e+06	1.54401e+06	-0.8158	0.147103
(1Z)-N-(4-Aminobutyl)ethanimidic acid	1.68889e+07	1.47385e+07	1.7784e+07	4.88842e+07	1.94797e+07	2.91062e+07	1.19687e+07	6.24056e+06	1.45693e+07	3.89302e+06	1.09555e+07	2.61484e+07	1.78034e+07	1.05873e+07	1.72697e+07	2.01693e+07	2.44803e+07	1.39605e+07	-0.8103	0.0726773
Elaeokanine C	2.54305e+07	6.4806e+07	2.40378e+07	5.44548e+06	1.59523e+07	1.59893e+07	5.02612e+06	7527559	2.96791e+07	1.5579e+07	3.79836e+07	1.56958e+07	6.04419e+06	6.62866e+06	1.34475e+07	6.77159e+06	2.52769e+07	1.44383e+07	-0.8079	0.180569
2,4-dihydroxyheptadec-16-enyl acetate	1.15829e+07	3.17989e+06	1.20927e+06	2.35121e+06	1.26823e+06	1.11744e+06	862512	1.26948e+06	5.23604e+06	952255	2.26158e+06	1.89689e+06	1.45436e+06	1.45599e+06	2.20925e+06	2.30033e+06	3.45148e+06	1.98987e+06	-0.7945	0.712787
Pro-Hyp	5.10234e+06	6.89776e+06	9.46855e+06	3.11607e+07	1.06755e+07	1.3259e+07	7.34419e+06	7.7961e+06	5.64729e+06	2.19492e+07	3.5112e+06	1.00924e+07	3.06477e+06	2.99068e+06	7.36265e+06	3.85151e+06	1.27606e+07	7.361e+06	-0.7937	0.117882
2,2'-({4-[(2-Hydroxyethyl)amino]-3-nitrophenyl}imino)diethanol	1.63065e+06	853893	3.56691e+06	3.2781e+07	5.27702e+06	5.8592e+06	2.8474e+06	1.95361e+06	982859	1.91298e+06	2.57074e+06	2.90448e+07	2.1201e+06	576205	2.47207e+06	3.7426e+06	8.32812e+06	4.82233e+06	-0.7883	0.367632
ser-val	1.70513e+08	1.48389e+07	2.61312e+07	417324	269656	775002	1.80025e+07	3.61885e+07	4.47611e+07	3.07345e+07	2.11668e+07	1.93204e+07	1.08188e+07	1.14138e+07	1.1459e+07	1.74099e+06	3.54908e+07	2.05606e+07	-0.7876	0.367632
Trimetazidine	744046	3.33019e+07	2.04977e+07	651408	655089	1.89283e+06	1.67432e+06	1.21757e+06	1.55636e+07	1.33442e+07	1.88047e+07	1.46714e+06	753158	1.03719e+06	982876	936863	9.62383e+06	5.57816e+06	-0.7868	0.792458
1H-Imidazol-2-ol	4.43508e+06	8.17668e+06	277675	1.25862e+07	604016	6.07072e+07	4.22572e+06	264713	1.45115e+06	292420	291081	7.1605e+06	6.9875e+06	4.89995e+06	5.81536e+07	294303	1.44645e+07	8.40209e+06	-0.7837	0.367632
N-({(2R,4S,5S)-5-[(4-Phenyl-1-piperazinyl)methyl]-1-azabicyclo[2.2.2]oct-2-yl}methyl)-4-(trifluoromethyl)benzamide	6.0793e+06	3.8074e+06	3.54203e+06	2.00916e+07	1.1678e+07	1.24683e+07	4690313	3.12146e+06	1.01711e+07	3.67464e+06	5.60344e+06	6.04243e+06	4.83074e+06	2.93591e+06	1.0575e+07	4.30845e+06	9.61111e+06	5.59535e+06	-0.7805	0.180569
guaiazulene	291089	251690	271210	287286	376900	1.0465e+06	269931	228681	244530	344546	242290	183621	218124	243395	234909	255139	420779	246517	-0.7714	0.00749251
Rilmenidine	530737	857736	1.77752e+06	1.77489e+06	1.96727e+06	1.07126e+06	608749	395348	1.38033e+06	486135	422282	680234	1.26868e+06	332064	1.18705e+06	1.03414e+06	1.3299e+06	779502	-0.7707	0.0726773
Picrasin C	157269	113999	118165	923045	134835	131061	102249	103596	201187	148202	134890	102749	212957	107383	285881	143367	263063	154246	-0.7702	0.792458
Dioxohongdenafil	181491	1.35788e+07	349990	4.73907e+06	168298	185841	145866	149661	1.02891e+07	728520	210685	344907	189419	166495	5.6819e+06	879016	3.20058e+06	1.87855e+06	-0.7687	0.792458
6-fluoro-3,4-dihydro-2H-1-benzothiin-4-one 4-[2-nitro-4-(trifluoromethyl)phenyl]hydrazone	112494	5.30156e+07	109323	8.09556e+07	128375	1.21405e+07	311603	116547	4.77641e+07	146961	108882	6.82261e+07	444536	104455	134977	2.63591e+07	2.44103e+07	1.43717e+07	-0.7643	0.792458
(±)5(6)-DiHET	3.29588e+06	126299	199617	135698	1.84667e+06	132648	160608	117948	121197	140975	787949	225483	220751	187300	183823	3.49318e+06	956134	563921	-0.7617	1
Arecoline	649573	280673	855833	5.47276e+06	276567	435349	906522	921374	949166	818716	1.01837e+06	821971	922831	672798	425806	390777	1.32846e+06	784833	-0.7593	0.263487
(1S,2S,3R,6S,1'S,2'S,3'R,6'S)-6,6'-Iminobis[4-(hydroxymethyl)-4-cyclohexene-1,2,3-triol]	219063	257769	736920	2.31881e+06	137706	481691	505587	260817	380107	911084	352027	521628	205267	342165	405789	204264	691993	408873	-0.7591	1
Glycodeoxycholic Acid (hydrate)	5.70366e+08	2.38907e+07	9.29697e+07	8.48312e+07	4.34238e+07	4.31767e+07	4.22243e+06	1.89198e+07	2.58733e+07	2.18201e+08	1.27741e+07	137754699	1.16161e+08	1.60164e+07	1.58604e+08	1.38867e+08	1.4311e+08	8.47394e+07	-0.756	0.712787
4-Methoxy-3-(sulfooxy)benzoic acid	1.22852e+07	2.54915e+08	1.34894e+07	1.36362e+08	3.27666e+06	927933	3.38731e+06	3.49393e+07	9.2858e+07	2.16298e+07	4.09417e+06	1.86274e+07	1.04767e+08	2.26931e+07	1.01135e+08	1.34678e+07	7.02093e+07	4.17598e+07	-0.7495	0.635365
Levofloxacin	184010	182079	268056	216265	195420	1.16697e+06	278759	181062	252606	208831	191356	266493	210462	192718	222976	189389	368801	219465	-0.7488	0.957792
N-(3-Chlorobenzoyl)glycine	631673	581409	675373	4.32956e+06	1.30332e+06	2.15362e+06	636292	818306	868681	810886	1.01216e+06	997488	908593	998593	1.62356e+06	961205	1.61249e+06	963577	-0.7428	1
Istamycin C1	1.64325e+07	7.18325e+08	2.03667e+07	2.4576e+08	5.27668e+06	1.24127e+08	8.25861e+06	3.85076e+06	6.93967e+08	7.95469e+07	5.36421e+06	1.59698e+07	1.60325e+07	2.61574e+07	2.45913e+08	3.16225e+07	1.88381e+08	1.12668e+08	-0.7416	0.492258
4-Heptylphenol	1.52252e+06	8.50907e+06	8.70045e+06	1.08928e+06	8.95407e+06	2.48795e+06	1.80724e+06	1.54413e+06	1.08529e+07	4.94386e+06	588509	2.97388e+06	1.73989e+06	1.06677e+06	3.88081e+06	1.79834e+06	5.21056e+06	3.11963e+06	-0.7401	0.492258
5-Isopropyl-3,8-dimethyl-1,2-dihydronaphthalene	210027	218733	275618	224602	357916	2.00854e+06	212264	209538	288963	211528	217287	217971	247475	209229	1.19242e+06	284800	549240	329148	-0.7387	0.313187
(3β,4α,5α)-3-Hydroxy-4,14-dimethylcholest-8-en-7-one	3.91827e+08	1.16931e+08	2.15718e+08	2.50046e+08	3.52705e+08	1.57057e+08	8.64722e+07	1.49666e+08	240628679	6.12966e+07	8.85388e+07	1.37537e+08	1.43083e+08	8.41115e+07	1.78955e+08	3.15852e+08	2.47381e+08	1.48614e+08	-0.7352	0.0559441
Capryloylglycine	6.16951e+06	3.00734e+06	7.66503e+06	1.04259e+07	4.70646e+07	4.57433e+06	7.85815e+06	4.57298e+06	9.0952e+06	3.58148e+06	1.04818e+07	7.88257e+06	6.44193e+06	8.55793e+06	1.19781e+07	8.95057e+06	1.31511e+07	7.94007e+06	-0.728	0.635365
Taurocholic acid	1.35881e+06	131015	130922	2.75661e+06	274200	652602	299963	543136	137036	1.73715e+06	128623	453696	1.25207e+06	134704	529267	135862	884026	535151	-0.7241	0.792458
5-hydroxyisouric acid	3115231254	1998274999	6048614593	3.64463e+08	232218990	3408474735	2174103584	2691073700	3.90038e+07	2480493121	3.12844e+07	9.51413e+08	3.04428e+08	2537778857	1.30668e+08	3973987678	2.52788e+09	1.53142e+09	-0.7231	0.313187
methyl N-cyano-4-(5-nitropyridin-2-yl)tetrahydropyrazine-1(2H)-carbimidothioate	116968	753067	114150	1.58124e+06	2.09622e+06	116254	118305	127407	569372	978918	116553	545690	819970	114188	1.25792e+06	187511	796316	483584	-0.7196	1
leu-ile	1.03283e+07	2.13012e+06	3.34273e+06	6.92799e+06	9.80126e+06	409725	2.13045e+06	2.1548e+06	3.26612e+06	1.34096e+06	3.93495e+06	7.0006e+06	3.83781e+06	3.78857e+06	3.02773e+06	3.05045e+06	5.49003e+06	3.35324e+06	-0.7113	0.562188
Dodecylamine	2.71463e+06	701946	815413	619225	6.40412e+06	812880	586805	900795	821755	274938	258712	4.75261e+06	2.42231e+06	1.24739e+06	334052	696094	2.01137e+06	1.22955e+06	-0.7101	0.427822
methylguanidine	1.32946e+06	4.06629e+06	1.83888e+06	2.2111e+07	3.47587e+06	5.8857e+06	5.19943e+06	1.23633e+06	7.24883e+06	1.67756e+06	4.24226e+06	5.1763e+06	3.49604e+06	3.14944e+06	3.94457e+06	4.263e+06	6.4512e+06	3.96338e+06	-0.7028	1
5-Hydroxy-N-formylkynurenine	326924	306241	310567	7.53976e+06	346907	328043	292501	2.45012e+06	863579	736133	310416	1.67762e+06	313932	2.02123e+06	386898	336267	1.52641e+06	938870	-0.7011	0.492258
L-Theanine	2.00142e+06	1.8544e+06	1.91405e+06	3.07478e+06	6.59226e+06	1.56952e+07	2.50986e+06	1.37576e+06	1.92922e+06	1.79746e+06	2.70175e+06	1.50599e+06	1.95496e+06	2.40797e+06	3.07843e+06	1.27319e+07	5.18868e+06	3.19933e+06	-0.6976	0.427822
4-(3-Hydroxybutyl)-2-methoxyphenyl hydrogen sulfate	3.81428e+06	2.1973e+06	2.68284e+06	9.66472e+06	3.7452e+06	7.51348e+06	3.2352e+06	1.46354e+06	6.06211e+06	1.87905e+06	3.45063e+06	3.39812e+06	2.80822e+06	2.54773e+06	2.86215e+06	2.8339e+06	4.9363e+06	3.05406e+06	-0.6927	0.180569
N'-(4-methoxybenzoyl)-2-[(1-naphthylmethyl)thio]acetohydrazide	3.97353e+06	2.28905e+06	2.79485e+06	1.00682e+07	3.90157e+06	7.82718e+06	3.37027e+06	1.52464e+06	6.31522e+06	1.9575e+06	3.5947e+06	3.54e+06	2.92547e+06	2.6541e+06	2.98165e+06	2.95222e+06	5.1424e+06	3.18158e+06	-0.6927	0.180569
Panthenyl ethyl ether	170052	190816	223575	1.2658e+06	107756	246693	244009	190553	234333	363565	198227	264409	160334	221996	247826	149515	367448	227477	-0.6918	0.792458
(9Z)-N-[(2S,3R,4E)-1-{[4-O-(β-D-Galactopyranosyl)-β-D-glucopyranosyl]oxy}-3-hydroxy-4-octadecen-2-yl]-9-octadecenamide	2.62288e+06	349524	533311	319769	809651	670086	352918	316101	868617	545645	385232	254876	788328	560003	1.04541e+06	360307	884204	547744	-0.6909	0.712787
Cer(d18:1/20:0)	9.59274e+06	2.2424e+06	5.94502e+06	5.49106e+06	6.2479e+06	4.06372e+06	5.17933e+06	2.53488e+06	3.95832e+06	1.34438e+06	1.27715e+06	3.86634e+06	5.30816e+06	2.37145e+06	2.15062e+06	6.70653e+06	5.59714e+06	3.46971e+06	-0.6899	0.0726773
5-(5-Hydroxy-7,7-dimethyl-7H-furo[2,3-f]chromen-2-yl)-1,3-benzenediol	410440	234514	360441	285746	4.62188e+07	279934	358366	260985	1.21588e+06	2.51771e+07	559416	1.45652e+07	258419	248607	3.71152e+06	3.19803e+06	7.96499e+06	4.95535e+06	-0.6847	0.562188
(2,7-Dimethyloctahydro-1H-cyclopenta[c]pyridin-4-yl)methanol	631633	2.25657e+06	2.01889e+06	557813	1.15387e+06	696600	463623	424034	2.39831e+06	1.06649e+06	340608	662736	667482	293252	778186	497494	1.21923e+06	759222	-0.6834	0.147103
D-Pantethine	6.55053e+07	2.81709e+07	3.2128e+07	1.30085e+06	1.37818e+08	1.39356e+06	4.33194e+07	1.74902e+06	2.02134e+07	1.04344e+06	1.25812e+07	1.52639e+06	5.19361e+07	3.28503e+07	6.01092e+07	5.108e+07	4.4386e+07	2.76408e+07	-0.6833	0.874875
5-(2-Carboxyethyl)-2-hydroxyphenyl beta-D-glucopyranosiduronic acid	234957	575688	289364	2.60291e+06	381882	386054	227657	229158	505006	453196	254309	489342	962328	295871	928906	297968	745143	464374	-0.6822	0.792458
N-Isopropyl-N-methyl-N-{2-[(9H-xanthen-9-ylcarbonyl)oxy]ethyl}-2-propanaminium	5.8263e+06	4.2048e+06	4.08773e+06	1.51657e+07	5.87691e+06	1.13483e+07	5.07662e+06	3.60172e+06	9.51258e+06	2.94858e+06	5.41467e+06	5.33228e+06	4.37052e+06	3.69219e+06	4.49124e+06	4.26617e+06	7.75162e+06	4.87066e+06	-0.6704	0.147103
4-(Stearoylamino)butanoic acid	1.24244e+06	5.20149e+06	4.63159e+06	772510	3.10281e+06	2.21018e+06	1.02866e+06	2.56547e+06	5.00361e+06	2.49125e+06	2.67288e+06	1.73392e+06	607133	626459	659697	611507	2.86017e+06	1.80006e+06	-0.6681	0.180569
N-succinyl-LL-2,6-diaminopimelic acid	1.30381e+06	251280	8.74072e+06	150702	118626	281465	1.23394e+06	243587	630742	3.17098e+06	1.07562e+06	1.12308e+06	1.27576e+06	625168	887278	1.11096e+06	1.80777e+06	1.13771e+06	-0.6681	0.367632
7-Dehydrodesmosterol	1.19206e+06	186151	528680	3.14984e+06	383086	1.51989e+06	259568	239898	472932	1.0003e+06	353171	501267	1.38741e+06	528153	1.93238e+06	628575	1.15995e+06	730366	-0.6674	0.562188
3-Methoxytyramine	2.17392e+06	2.37576e+06	261908	9.08739e+06	135370	135259	127531	315312	442175	180291	133578	320255	1.41433e+06	1.07036e+07	1.13279e+06	137812	2.3616e+06	1.49077e+06	-0.6637	0.635365
Glucuronolactone	187586	144527	407095	652020	279480	732899	371649	192715	242100	235250	163529	181519	200437	211291	564116	169176	400601	253178	-0.662	0.313187
4-Ethyl-2-hydroxy-6-methoxyphenyl hydrogen sulfate	2.2354e+07	5.9939e+07	1.94119e+07	8.95012e+07	6.47864e+06	1.29972e+07	5.59641e+06	1.33986e+07	3.04009e+07	5.2793e+06	3.13295e+07	1.89051e+07	3.10244e+07	4.40719e+06	1.31024e+07	6.85818e+07	3.51137e+07	2.22026e+07	-0.6613	0.492258
9,10-Dihydroxystearic acid	8.91004e+06	3.82395e+06	9.56784e+06	1.61721e+07	1.17897e+07	1.8511e+07	9.05627e+06	4.66391e+06	3.97845e+06	5.04282e+06	1.72016e+07	8.26424e+06	7.56589e+06	8.41968e+06	3.37918e+06	4.93612e+06	1.14624e+07	7.25081e+06	-0.6607	0.0934066
clofibrate	6.91925e+06	2.04458e+06	8.59881e+06	1.07497e+07	1.71747e+07	7.65421e+06	3.97074e+06	1.62682e+06	5.49187e+06	6.153e+06	3.2551e+06	1.52952e+07	3.75679e+06	4.73211e+06	7.29758e+06	4.44891e+06	8.85688e+06	5.60281e+06	-0.6606	0.0934066
Guanidinosuccinic acid	3.3461e+07	2.03984e+07	5.71115e+07	7.41078e+07	1.21844e+08	1.06415e+08	3.5195e+07	3.77326e+07	3.05587e+07	2.03287e+07	3.46902e+07	4.33717e+07	3.22963e+07	6.32861e+07	7.33439e+07	6.51582e+07	6.88896e+07	4.35961e+07	-0.6601	0.263487
8-Hydroxyquinoline	3.68957e+06	305428	2.56771e+06	5.54363e+07	4.33831e+06	3.42202e+06	1.90605e+06	1.84079e+06	2.52397e+06	3.28764e+06	2.72719e+06	5.42666e+07	2.44483e+06	346040	1.70235e+06	2.58127e+06	1.16266e+07	7.36267e+06	-0.6591	0.180569
(3β,4α,5α)-3-Hydroxy-4-methylcholest-8-ene-4-carbaldehyde	128877488	5.83482e+07	8.97018e+07	9.32506e+07	1.66046e+08	7.14022e+07	3.68484e+07	4.16199e+07	5.61166e+07	2.6729e+07	6.07067e+07	9.73349e+07	3.93912e+07	4.20872e+07	116841427	1.24095e+08	1.01271e+08	6.4177e+07	-0.6581	0.0726773
(1S,4S)-4-Hydroxy-3-oxocyclohexanecarboxylic acid	634600	219184	601006	3.41397e+06	648615	603937	458613	223048	2.23508e+06	361536	850350	463841	454926	336413	513781	583208	1.02022e+06	648080	-0.6546	0.21978
capuride	1.55239e+07	2.10798e+06	2.57614e+06	1.73562e+06	1.2231e+06	1.75249e+06	2.22853e+06	1.16333e+06	2.16283e+06	1.55564e+06	3.86247e+06	2.46633e+06	2.00278e+06	2.03328e+06	4.21823e+06	4.70269e+06	4.1532e+06	2.63961e+06	-0.6539	0.712787
4-Hydroxy-3-(sulfooxy)benzoic acid	4.0093e+06	5.45063e+06	9.91111e+06	3.74202e+06	2.67642e+06	5.08568e+06	1.23042e+06	5.19548e+06	7.71606e+06	1.07328e+06	1.7984e+06	2.18153e+06	4.82975e+06	1.65534e+06	1.21465e+06	5.8318e+06	5.14586e+06	3.27267e+06	-0.6529	0.180569
D(+)-Phenyllactic acid	6.57132e+06	3.44657e+06	9.09317e+06	2.59087e+07	5.60174e+06	7.67379e+06	4.46438e+06	4.71458e+06	1.70788e+07	1.55555e+06	4.7329e+06	6.99062e+06	4.84463e+06	3.44864e+06	9.67366e+06	4.34666e+06	9.71587e+06	6.18504e+06	-0.6516	0.263487
8-Methyl-8-azabicyclo[3.2.1]octane-1,2,3,4-tetrol	385065	312377	351456	3.59131e+06	435962	904383	947355	267890	241896	1.51412e+06	243906	1.40408e+06	604954	351587	468068	336324	996759	638017	-0.6436	0.712787
Pyridoxal	273560	958881	262653	3.13136e+06	205443	377776	264931	248812	914771	255148	286690	870389	1.07763e+06	250982	423804	989857	868279	558301	-0.6371	1
5-Allyl-3-methoxy-1,2-benzenediol	617166	1.59594e+08	1.41462e+08	900843	527262	685730	1.99478e+06	637486	1.98304e+08	1.53239e+07	1.00007e+08	597126	3.71487e+06	638170	660191	3.75975e+06	5.06311e+07	3.25637e+07	-0.6368	0.792458
Nilvadipine	3.31661e+07	4.16408e+07	5.54647e+07	2.04105e+07	5.66864e+07	4.36049e+07	1.09767e+07	2.55734e+07	3.88211e+07	3.65904e+07	4.3351e+07	5.438e+06	3.243e+07	2.15803e+07	2.30435e+07	3.1288e+07	4.18289e+07	2.69092e+07	-0.6364	0.0559441
N-Acetyl-L-aspartic acid	2.69569e+07	3.75453e+07	7.78328e+06	1.27583e+06	1.50225e+06	2.04144e+06	1.00952e+07	4.14949e+06	5.61553e+06	8.80246e+06	1.11742e+07	7.23028e+06	4.75687e+06	5.28734e+06	1.05317e+07	1.50753e+07	1.28508e+07	8.27184e+06	-0.6356	0.635365
1-O-[2-(4-Isobutylphenyl)propanoyl]-β-D-glucopyranuronic acid	3.9392e+08	1.20262e+08	9.45732e+07	6.044e+08	238819248	2.29715e+08	1.05787e+08	2.70784e+08	8.28515e+07	2.59113e+08	1.36499e+08	1.33307e+08	169130947	2.28571e+08	3.58863e+08	5.94804e+07	2.80281e+08	1.80439e+08	-0.6354	0.367632
Victoria Pure Blue BO	1.92234e+07	5.72268e+06	8.41522e+06	2.63061e+06	1.46571e+07	6.93271e+06	4764433	5.61534e+06	7.51839e+06	3.09964e+06	1.07139e+07	4.93772e+06	1.98808e+06	1.48119e+07	1.58217e+06	6.82062e+06	9.59695e+06	6.18521e+06	-0.6338	0.21978
PC(20:0/22:5)	3.43236e+07	5.5016e+06	7.17656e+06	4.90671e+06	5.83103e+06	6.98937e+06	6.05864e+06	6.71739e+06	9.16145e+06	6.65661e+06	7.602e+06	5.87309e+06	6.13637e+06	4.88482e+06	8.22086e+06	8.31455e+06	1.07881e+07	6.96258e+06	-0.6318	0.635365
Phenylbutyric acid	3.75373e+06	1.12011e+06	2.13714e+06	3.52139e+06	6.36974e+06	1.27277e+06	2.17692e+06	1.98743e+06	2.16698e+06	1.17102e+06	1.41151e+06	1.41406e+06	2.61337e+06	2.01874e+06	2.01416e+06	2.65372e+06	3.02915e+06	1.96279e+06	-0.626	0.492258
Sufentanil	505201	498338	6.31603e+07	2.74518e+06	523123	4.2694e+06	624317	1.24128e+07	3.27845e+07	1.00998e+06	1.1173e+07	1.13007e+06	7.67079e+06	3.25931e+06	3.23667e+06	4.15691e+06	1.19503e+07	7.74583e+06	-0.6255	0.263487
Gentioflavine	257792	415895	525570	2.57158e+06	369561	247729	415132	198776	301789	963738	364967	257587	236747	308267	1.39475e+06	299195	731354	474095	-0.6254	0.427822
METHYL PALMOXIRATE	2.91817e+07	3.1688e+06	1.14123e+07	2.648e+07	2.17385e+07	7.25846e+06	1.18281e+07	3.82525e+06	1.73605e+07	1.47212e+07	1.9794e+07	7.72057e+06	9.14059e+06	8.21684e+06	3.44744e+06	1.14032e+07	1.65399e+07	1.07458e+07	-0.6222	0.427822
Eicosapentanoic acid	2.31162e+06	116060	116755	118781	1.42904e+06	120887	116172	114095	117238	136371	613239	129114	234803	117706	132996	2.85801e+06	702190	456974	-0.6197	0.957792
10-HDA	2.91623e+07	5.75654e+06	5.3252e+06	3.73186e+06	8.52818e+06	1.70139e+06	4.28731e+06	4.50819e+06	2.93446e+06	2.44298e+06	1.14538e+07	8.91961e+06	4.98004e+06	5.47187e+06	8.6825e+06	5.26956e+06	9.03424e+06	5.89503e+06	-0.6159	0.874875
4-{2-[(2-chlorophenoxy)methyl]-1,3-thiazol-4-yl}benzonitrile	2.2747e+08	200681617	2.25059e+08	3.15306e+08	4.97437e+08	7.16772e+08	1.76256e+08	2.2024e+08	2.02117e+08	2.17724e+08	1.95094e+08	2.49181e+08	2.6271e+08	2.60341e+08	2.54729e+08	338542967	3.63788e+08	2.37694e+08	-0.614	0.263487
ethyl 4-[2-(4-methylbenzoyl)hydrazino]-2-(trifluoromethyl)pyrimidine-5-carboxylate	1.24731e+08	1.65705e+08	2.23682e+08	6.78004e+07	2.18054e+08	1.71167e+08	4.8491e+07	1.01156e+08	1.73024e+08	1.35861e+08	1.7598e+08	1.23178e+07	1.35468e+08	8.55613e+07	6.55744e+07	1.25641e+08	1.61857e+08	1.05907e+08	-0.6119	0.147103
1,2-dihydrophthalic acid	1.44212e+06	1.6055e+06	1.1082e+06	433360	3.46912e+06	468138	928255	277602	1.01534e+06	881038	1.61258e+06	1.14174e+06	925490	390512	1.12376e+06	1.02646e+06	1.42107e+06	932276	-0.6082	0.367632
N-octodecanoylsphinganine	3.21738e+06	425743	1.09145e+06	1.2975e+06	857686	858431	942570	478757	855724	540781	540909	896360	1.371e+06	1.11069e+06	322629	1.42928e+06	1.29137e+06	848870	-0.6053	0.562188
4-Ethyl-2-methoxyphenyl hydrogen sulfate	7.18701e+08	1.05321e+08	1247053985	1.13768e+08	1.02185e+08	6.36293e+07	3.06316e+07	2.48671e+08	4.24724e+07	1.52776e+08	5.73502e+08	4.12545e+08	7.69791e+07	1.31462e+08	1.06959e+08	8.05829e+08	3.91776e+08	2.58183e+08	-0.6016	0.957792
Allyl cyclohexanevalerate	3.2114e+06	535606	915827	2.15942e+06	1.61451e+06	467993	1.23289e+06	339559	580629	1.69225e+06	1.33185e+06	1.6789e+06	406443	1.12771e+06	461846	934258	1.48413e+06	978634	-0.6008	0.427822
Taurodeoxycholic Acid (sodium salt)	1.06272e+07	260722	2.3644e+06	9.7267e+06	943996	9.23519e+06	1.32638e+06	648591	1.5629e+06	1.18325e+07	597001	2.29976e+06	4.13641e+06	747835	1.08616e+07	2.49995e+06	5.52637e+06	3.6513e+06	-0.5979	0.792458
Inosine	1.04979e+08	9.81493e+07	1.82919e+08	2.41124e+08	4.15065e+07	1758434887	2.61585e+08	2.46134e+07	1.90037e+07	2.15875e+07	1.12588e+08	2.3126e+08	1.34635e+08	6.35747e+08	1144777505	9.24541e+07	4.04519e+08	2.67825e+08	-0.5949	0.712787
Panthenol	419300	242354	449666	2.18082e+06	356462	628443	564838	458764	489112	472425	445656	580109	384586	467665	436003	424722	712841	472388	-0.5936	0.635365
Indomethacin	696720	469311	702905	4.83634e+06	683781	650634	656405	531165	731981	832426	789700	686181	1.55137e+06	688953	1.03767e+06	1.37855e+06	1.33995e+06	888440	-0.5928	0.367632
N'2-(2,5-Dichlorophenyl)tetrahydrothiophene-2-carbohydrazide	1.50953e+08	1.45753e+08	1.35459e+08	1.84427e+08	279458047	3.46412e+08	8.76216e+07	9.1135e+07	8.48708e+07	1.15682e+08	1.21303e+08	7.44224e+07	1.86649e+08	2.04323e+08	1.88563e+08	2.19503e+08	2.07077e+08	1.37407e+08	-0.5917	0.147103
5-Nitro-o-toluidine	6.08038e+06	1.57533e+06	1.31848e+07	2.94223e+07	2.68292e+06	3.18732e+07	9.25884e+06	2.95357e+06	5.89356e+06	7.79772e+06	7.39557e+06	1.54109e+07	4.9442e+06	1.03117e+07	2.34481e+07	6.4896e+06	1.41365e+07	9.39037e+06	-0.5902	0.957792
Propionylcarnitine	5.28364e+08	7.94479e+07	2.37998e+08	1960239058	3.9641e+08	6.06188e+08	3.22407e+08	1.25546e+08	1315050885	8.44212e+07	5.90533e+08	3.50756e+08	3.88273e+08	2.74791e+08	3.48921e+08	4.17336e+08	6.34774e+08	4.21804e+08	-0.5897	0.562188
N-{[(2R,4S,5R)-5-{2-Methyl-6-[4-(trifluoromethyl)phenyl]-4-pyrimidinyl}-1-azabicyclo[2.2.2]oct-2-yl]methyl}methanesulfonamide	233090	247926	352094	711185	228996	611101	286827	199405	205792	342943	331992	292216	173023	287082	331443	193675	397399	264440	-0.5876	0.21978
17-(Cyclopropylmethyl)-4,5-epoxymorphinan-3,6,14-triol	269784	186297	251020	3.99633e+06	254850	199721	754220	301226	267195	326952	254003	244515	2.65114e+06	248491	287680	386811	859667	572223	-0.5872	0.263487
Palmitylethanolamide	1.52009e+06	394697	3.91217e+06	2.55578e+06	1.15424e+07	3.35757e+06	614695	1.69704e+06	1.19419e+06	2.21013e+06	5.5508e+06	1.60012e+06	5.03623e+06	1.74417e+06	1.16621e+06	5.01969e+06	3.88045e+06	2.58333e+06	-0.587	0.712787
1,3-Dihydroxy-2-propanyl tetracosanoate	1.02608e+06	362586	850441	2.30348e+06	1.73822e+06	895846	874777	298972	340715	919182	2.93392e+06	714903	369880	869475	393729	295536	1.19611e+06	801109	-0.5783	0.147103
(3β,6β,14S)-3,5,6,10,16-Pentahydroxygrayanotoxan-14-yl acetate	276341	202033	842230	124864	3.95314e+06	607624	361968	111942	1.25215e+06	74202.6	489320	999893	687013	415512	1.50119e+06	819892	1.00104e+06	671308	-0.5764	0.874875
Sulfurol propionate	204830	7.71748e+06	164430	1.98776e+07	140122	2.94451e+06	268378	243733	8.89969e+06	220447	238201	1.66851e+07	642556	222522	179910	7.18128e+06	5.17483e+06	3.47818e+06	-0.5732	0.712787
Taurochenodeoxycholic Acid (sodium salt)	1.04309e+07	248273	2.41579e+06	9.13743e+06	1.01345e+06	1.06803e+07	1.12285e+06	509334	1.22437e+06	1.08719e+07	424215	2.60671e+06	5.87636e+06	358771	1.39469e+07	1.13289e+06	5.65437e+06	3.80743e+06	-0.5705	0.792458
4-Nitro-1,2-benzenediamine	3.04444e+07	2.86776e+07	7.13372e+07	1.00655e+08	53840108	1.22069e+08	2.33126e+07	4.82569e+07	3.5346e+07	7.46791e+07	4.08079e+07	3.46708e+07	3.29178e+07	2.06994e+07	9.02176e+07	5.67481e+07	6.78373e+07	4.57656e+07	-0.5678	0.367632
Bacancosin	332147	309216	331930	1.51314e+06	341077	293405	346986	314551	559300	287773	295251	331834	315480	337215	381446	341193	520153	351103	-0.567	0.957792
3-[4-Hydroxy-3-(sulfooxy)phenyl]propanoic acid	342011	1.16201e+07	502669	2.5572e+07	137562	237324	289715	1.701e+06	9.54633e+06	1.66088e+06	153304	1.64186e+06	1.64234e+07	2.0416e+06	9.29604e+06	463138	6.40195e+06	4.32172e+06	-0.5669	0.635365
Eglumetad	2.34262e+07	2.63263e+07	5.24747e+07	1.17744e+07	6.06529e+07	3.52977e+07	4.6916e+07	4.41421e+06	2.77094e+07	3.1851e+07	3.07436e+07	9.441e+06	1.09821e+07	1.04963e+07	5.2435e+07	1.12542e+07	3.4992e+07	2.36243e+07	-0.5668	0.180569
Ferulic acid 4-sulfate	4.63201e+06	1.52571e+07	2.34291e+06	1.441e+07	2.72438e+06	1.19075e+06	6.07329e+06	951790	1.43608e+07	2.04882e+06	8.2305e+06	2.81871e+06	5.06156e+06	557643	3.94426e+06	1.71082e+06	6.75953e+06	4.57582e+06	-0.5629	0.562188
1-linoleoyl-sn-glycerol	791446	813806	692156	5.03261e+06	768781	762428	907048	1.39071e+06	870299	1.23937e+06	1.23966e+06	955844	911537	689913	739404	1.06559e+06	1.47687e+06	1.00094e+06	-0.5612	0.263487
2-(Cyclohexylmethylidene)-1,2,3,4-tetrahydronaphthalen-1-one	1.65381e+07	1.71796e+07	3.52582e+07	1.17769e+08	2.98393e+07	2.62086e+07	3.78853e+07	1.24698e+07	2.87668e+07	1.71205e+07	1.64868e+07	3.96015e+07	3.47619e+07	2.22441e+07	3.88611e+07	2.63083e+07	4.04656e+07	2.74506e+07	-0.5599	0.874875
3-Methyl-1-phenyl-2-butene	1.43729e+06	6.32017e+06	2.01525e+06	1.83468e+06	1.7163e+06	843020	1.8924e+06	1.68802e+06	3.44219e+06	879650	1.15965e+06	910115	1.82338e+06	1.1832e+06	1.21331e+06	1.88286e+06	2.36112e+06	1.60748e+06	-0.5547	0.492258
2-Methylphenyl acetate	3.37451e+07	2.12989e+08	1.13316e+06	326031372	3.81515e+06	8.23001e+06	1.76686e+06	3.00131e+07	5.82398e+07	2.1129e+07	1.97854e+06	5.80893e+07	1.92519e+08	2.78439e+07	2.68998e+08	6.20615e+06	9.76573e+07	6.66783e+07	-0.5505	1
N-Tridecanoylglycine	1.98581e+06	1.33688e+07	6.45636e+06	1.57639e+06	5.09791e+06	4.43346e+06	1.30167e+06	2.38278e+06	1.0613e+07	8.60781e+06	2.09558e+06	2.72332e+06	2.70872e+06	1.07966e+06	3.22441e+06	2.74144e+06	5.48645e+06	3.74784e+06	-0.5498	0.427822
(3β,24R,28R)-24,28-Epoxystigmast-5-en-3-ol	7.30728e+06	1.24872e+06	670846	436649	2.38626e+06	279311	2.8112e+06	1.06851e+06	2.83384e+06	434866	2.10553e+06	570976	1.61258e+06	1.07241e+06	610844	930569	2.05484e+06	1.40513e+06	-0.5483	0.874875
Glutaurine	2.11818e+06	1.50625e+06	4.28155e+06	1.17179e+07	2.15706e+06	2.02403e+06	1.77521e+06	2.99549e+06	2.99802e+06	4.96788e+06	2.08369e+06	2.48303e+06	2.36577e+06	2.4112e+06	2.99727e+06	2.0846e+06	3.96749e+06	2.71622e+06	-0.5466	0.712787
2-Hydroxyvaleric acid	4.68835e+07	3.27111e+07	2.97065e+07	2.53105e+08	7.7615e+07	6.51661e+07	7.21491e+07	5.32653e+07	4.38508e+07	5.80142e+07	4.24434e+07	5.54976e+07	4.84377e+07	6.63415e+07	9.41232e+07	4.35905e+07	8.41978e+07	5.77713e+07	-0.5434	0.957792
octadec-9-ynoic acid	1.34788e+06	402236	1.75278e+06	1.90121e+06	3.27304e+06	321833	1.67191e+06	279676	984548	1.51974e+06	1.16795e+06	1.00548e+06	549104	1.69197e+06	445707	1.00541e+06	1.49983e+06	1.03215e+06	-0.5391	0.367632
2-Methylnicotinamide	1.06328e+08	6.60002e+07	3.39442e+07	9.63456e+07	1.33739e+08	7.61407e+07	9.15433e+07	4.25697e+07	4.82174e+07	4.63149e+07	8.39485e+07	1.3262e+07	5.85437e+07	6.10535e+07	1.19411e+08	2.55169e+07	8.54162e+07	5.90381e+07	-0.5329	0.147103
1-Phenyl-2-hexanone	241108	282146	313145	310903	364169	1.44036e+06	258749	206191	287964	289817	362835	329721	296574	211529	794956	380557	491972	341889	-0.525	0.635365
asp-leu	1.64703e+06	1.16117e+06	2.68209e+06	1.2346e+07	1.45011e+06	4.19e+06	3.70629e+06	2.69522e+06	2.15512e+06	5.06836e+06	2.10704e+06	3.24767e+06	1.6672e+06	2.29593e+06	2.17571e+06	2.07385e+06	3.91273e+06	2.71924e+06	-0.525	0.635365
8-(3-Octyl-2-oxiranyl)octanoic acid	4.70384e+07	1.7205e+07	5.28876e+07	8.93789e+07	7.62853e+07	8.76263e+07	6.60665e+07	1.19321e+07	2.01293e+07	5.5943e+07	6.76409e+07	3.88582e+07	3.74118e+07	6.70592e+07	4.02821e+07	2.41785e+07	6.17369e+07	4.29502e+07	-0.5235	0.180569
Phthalic acid	200202	140154	144052	433112	141628	176434	116183	118790	139265	177716	132746	154295	125904	135224	177837	158379	205930	143634	-0.5198	0.0934066
O-tiglyl-L-carnitine	7.10033e+06	1.6421e+06	3.81312e+06	2.06531e+07	3.41318e+06	1.48352e+07	7.50273e+06	1.47456e+06	7.62263e+06	2.19072e+06	3.3513e+06	1.18966e+07	6.8889e+06	6.82057e+06	7.01949e+06	5.15979e+06	8576180	5.99273e+06	-0.5171	0.712787
2-(acetylamino)-3-(1H-indol-3-yl)propanoic acid	5.49971e+06	2.57259e+06	5.33878e+06	11054376804	4.32718e+07	4.00498e+06	1.81184e+06	2.40774e+06	1.20369e+07	1.44225e+07	6.77968e+06	12433196068	6.87618e+06	4.17698e+06	4.59429e+08	6.47669e+06	1.85251e+09	1.29476e+09	-0.5168	0.792458
adrenaline	991558	323168	6.19457e+06	1.73289e+06	640461	657704	321899	1.11946e+06	3.66361e+06	530823	667196	1.79072e+06	1.73084e+06	426380	1.23738e+06	796978	1.75672e+06	1.22853e+06	-0.516	1
4-Allyl-2-methoxyphenyl palmitate	2.44588e+06	811851	2.67139e+06	1.17916e+07	2.45313e+06	3.84983e+06	3.46708e+06	1.18081e+06	1.66434e+06	2.47907e+06	851997	1.83516e+06	3.74699e+06	2.2772e+06	8.38331e+06	2.14223e+06	4.00395e+06	2.80282e+06	-0.5145	0.427822
2-Hydroxypropyl dihydrogen phosphate	1.09979e+07	2.6232e+06	2.58879e+07	3.38292e+07	1.38696e+07	3.46008e+06	3.13292e+06	5.12081e+06	3.36901e+07	1.59069e+07	1.41568e+07	7.80112e+06	1.1013e+07	4.27349e+06	6.21998e+06	4.6142e+06	1.51113e+07	1.05929e+07	-0.5125	0.792458
Levalbuterol	3.69735e+06	2.54095e+06	4.27948e+06	2.34191e+06	6.80135e+06	4.6503e+06	2.21914e+06	4.54436e+06	2.07782e+06	4.16871e+06	1.67451e+06	5.84279e+06	2.48091e+06	2.37036e+06	1.96095e+06	1.14869e+06	4.05189e+06	2.84882e+06	-0.5082	0.0934066
N-Stearoyltyrosine	6.03532e+06	1.38574e+06	4.96002e+06	1.35207e+06	3.80959e+07	5.18085e+06	4.91339e+06	2.57067e+06	1.70349e+07	3.28643e+06	5.74011e+06	2.49453e+06	5.08396e+06	8.26814e+06	9.78791e+06	7.65028e+06	9.50166e+06	6.68303e+06	-0.5077	0.635365
4-Acetamidobenzoic acid	6.80494e+08	6.3156e+07	3528739125	4.18296e+07	1.14883e+08	3.02459e+08	323365341	6.33693e+08	2476196510	5.156e+07	3.32918e+08	4.5454e+07	6.11368e+08	9.28987e+07	4.18754e+08	5.66039e+08	7.88593e+08	5.55225e+08	-0.5062	0.792458
7-deoxyloganetin	3.48142e+06	1.15649e+07	5.31062e+06	4.26255e+06	1.52813e+07	1.69038e+07	8.93897e+06	5.99304e+06	3.19666e+06	6.99931e+06	2.96787e+06	6.60399e+06	9.73167e+06	1.81831e+07	1.4886e+06	2.61522e+06	9.46744e+06	6.67185e+06	-0.5049	0.367632
Propylparaben	612625	2.52561e+07	1.42445e+07	389450	502098	346522	561171	1.16212e+06	1.88206e+07	1.55516e+06	1.94817e+07	1.95487e+06	960206	872252	1.51589e+06	1.74902e+06	6.89188e+06	4.8633e+06	-0.503	0.263487
2-Hydroxyhippuric acid	1.72674e+06	890932	1.63633e+06	1.93438e+06	1.34742e+07	944016	1.45749e+06	2.54812e+06	2.16981e+06	2.80722e+06	1.76294e+06	5.75684e+06	3.17298e+06	1.28486e+06	1.09868e+06	2.20706e+06	3.43444e+06	2.4266e+06	-0.5011	0.313187
(9Z)-9-Cycloheptadecen-1-ol	7.99581e+06	1.12801e+06	6.41354e+06	8.62044e+06	5.64308e+06	6.72269e+06	5.87266e+06	1.08887e+06	1.79782e+06	7.68782e+06	8.29617e+06	6.15313e+06	2.08808e+06	4.54999e+06	2.15702e+06	3.40313e+06	6.08726e+06	4.30947e+06	-0.4983	0.21978
Isopropyl 2-{[ethoxy(isopropylamino)phosphorothioyl]oxy}benzoate	1.18388e+06	658972	1.04451e+06	792635	909319	1.1477e+06	637171	321116	1.34539e+06	845357	146683	689167	1.01437e+06	770410	857957	167334	956169	679495	-0.4928	0.117882
[4-(4-Methyl-1-piperazinyl)-10H-thieno[2,3-b][1,5]benzodiazepin-2-yl]methanol	187220	153550	590287	196426	167750	5.38471e+06	171230	164614	253303	6.25391e+06	163693	190557	182068	175300	195295	175603	1.11332e+06	792558	-0.4903	0.712787
Glycochenodeoxycholic Acid (sodium salt)	6.43325e+08	7.95011e+07	1.08361e+08	9.10364e+07	1.28315e+08	1.90551e+08	5.82369e+06	3.12479e+07	4.27248e+07	463976321	1.13804e+08	1.24133e+08	1.47387e+08	4.02267e+07	3.48194e+08	1.5621e+08	2.06848e+08	1.47373e+08	-0.4891	0.562188
3,5-Dihydroxybenzoic acid	5.16292e+07	1.02788e+07	7.54348e+07	1.07502e+07	7.71809e+06	8.35738e+06	3.59857e+06	1.73113e+07	23322077	1.05069e+07	4.99497e+07	1.57198e+07	1.11715e+07	2.27349e+07	2.2781e+07	1.78701e+07	2.73614e+07	1.94966e+07	-0.4889	0.635365
norcotinine	141623	142383	135999	169633	560595	131364	146042	190853	177279	141959	133284	152199	139759	144589	146906	151754	213599	152463	-0.4865	0.562188
(+)-[6]-Gingerol	1.14345e+08	7.98959e+07	1.30098e+08	8.09135e+07	2.25773e+08	1.33105e+08	7.1444e+07	1.40173e+08	6.02006e+07	1.50719e+08	5.44873e+07	1.74171e+08	7.23299e+07	7.9187e+07	6.42189e+07	4.22904e+07	1.27355e+08	9.09222e+07	-0.4862	0.117882
{N'-[(2R,3R,4S,5R)-3,4-Dihydroxy-5-(hydroxymethyl)tetrahydro-2-furanyl]-N-methylcarbamimidamido}acetic acid (non-preferred name)	2.18375e+06	323545	675208	1.90552e+06	1.50408e+06	353783	1.67752e+06	238843	1.16261e+06	352792	977854	631161	1.51099e+06	315675	1.02274e+06	374333	1.15765e+06	826451	-0.4862	0.427822
N-[4-(5-Amino-2,2-dimethyl-4-oxo-3,4-dihydro-2H-chromen-6-yl)-1-hydroxy-4-oxo-2-butanyl]formamide	1.5516e+06	447094	1.29934e+06	9.9689e+06	301751	509132	487213	1.55246e+06	562116	2.12525e+06	2.28295e+06	1.78994e+06	1.54442e+06	1.07449e+06	3.93967e+06	1.41863e+06	2.3463e+06	1.67771e+06	-0.4839	0.263487
Triethylenephosphoramide	5.73206e+07	1.11832e+06	1.4179e+06	641241	515635	723573	488699	5.0463e+07	547297	9.03714e+06	677314	1.15765e+06	727794	560668	9.12616e+06	822379	1.02895e+07	7.36081e+06	-0.4832	0.957792
Gentian violet	5.93557e+06	434372	1.22119e+06	232182	229774	612857	831008	566350	1.07807e+06	3.58037e+06	157762	816668	1.4747e+06	195639	212505	1.42316e+06	1.44432e+06	1.03362e+06	-0.4827	1
(3S,6S,9S,12R)-3-butan-2-yl-6-[(1-methoxy-3-indolyl)methyl]-9-(6-oxooctyl)-1,4,7,10-tetrazabicyclo[10.4.0]hexadecane-2,5,8,11-tetrone	388614	84473	108503	609180	180204	326284	246360	239218	103729	174336	107616	257947	295016	99629.5	397679	106467	282877	202800	-0.4801	0.492258
Emblicanin B	2.02346e+07	3.79073e+06	2.28774e+07	6.42349e+07	5.84202e+07	1.75453e+07	1.85548e+07	1.08872e+07	2.72284e+07	6.67035e+06	2.87742e+07	2.04284e+07	3.14517e+07	2.14795e+07	2.49074e+07	3.3923e+07	3.11839e+07	2.24305e+07	-0.4753	1
N,N-Dihydroxy-L-tryptophan	126119	132538	146875	551339	149509	108583	104819	127945	130836	114280	152699	214666	106246	168502	162566	177605	202494	146016	-0.4717	1
Nifenazone	1.00973e+06	868342	1.94707e+06	1.71888e+07	1.1682e+06	1.24314e+06	892425	4.94953e+06	2.64006e+06	6.01308e+06	1.05611e+06	2.66277e+06	2.38847e+06	4.05575e+06	1.15697e+06	2.35207e+06	3.90421e+06	2.81672e+06	-0.471	0.313187
N6-Methyl-L-lysine	261733	529573	2.31233e+06	204796	131702	90634.7	192950	233974	363443	1.0872e+06	177277	532031	611662	207693	585746	265810	588461	425779	-0.4668	0.427822
guaietolin	1.25951e+06	3.03775e+06	2.82023e+06	1.57947e+06	1.37213e+07	1.05271e+07	8.19617e+06	2.37219e+06	815775	4.33074e+06	1.69121e+06	1.71794e+06	1.61457e+07	2.47262e+06	1.23484e+06	782009	5.4909e+06	3.97592e+06	-0.4658	0.427822
PE(18:0/18:1)	4.39465e+07	3.54458e+07	4.1536e+07	7.46384e+07	4.13248e+07	1.20341e+08	2.46624e+07	4.31461e+07	4.14196e+07	3.36052e+07	3.78687e+07	3.64643e+07	6.68948e+07	5.09724e+07	5.40262e+07	4.2117e+07	5.95387e+07	4.31177e+07	-0.4655	0.427822
Ethylenediaminetetraacetic acid (EDTA)	13771976793	10857849409	14579482554	12749521913	14811441919	12301279257	11260978046	13138182994	2419072836	9739825374	13796450862	2511378459	2617644975	11927391063	13489488562	14798251213	1.31786e+10	9.56987e+09	-0.4616	0.180569
4-(Dimethylsulfonio)-2-hydroxybutanoate	1.25693e+06	335445	3.2579e+06	1.63571e+06	702574	9.90685e+06	1.88301e+06	715928	359564	2.22901e+06	351582	5.6463e+06	6.16239e+06	1.52692e+06	1.41879e+06	420183	2.84924e+06	2.07137e+06	-0.46	0.957792
5α-Dihydrotestosterone glucuronide	8.06177e+06	1.326e+07	9.96323e+06	3.29239e+06	8.52675e+06	2.92088e+06	7.47191e+06	1.02196e+06	6.80907e+06	1.07656e+06	1.18567e+07	3.79427e+06	2.68287e+06	9.13805e+06	2.12072e+06	9.85937e+06	7.67084e+06	5.58315e+06	-0.4583	0.263487
N,N-Dimethyl-L-histidine	898001	1.0112e+06	1.04561e+06	2.00999e+06	933532	3.18646e+06	303328	675826	1.74068e+06	731797	452753	565692	2.45362e+06	725300	933802	2.44113e+06	1.51413e+06	1.10239e+06	-0.4579	0.147103
Trimethoprim	289170	285242	338810	1.31331e+06	1.64567e+06	338909	310459	406659	475477	463103	312512	446894	902279	505801	373391	915439	701853	511201	-0.4573	0.562188
D-α-Tocopherol	5.20223e+07	1.50134e+07	2.98431e+07	3.77922e+07	5.84379e+07	2.26486e+07	3.58796e+07	2.64813e+07	9.64965e+06	1.63934e+07	2.45085e+07	2.49113e+07	2.87665e+07	3.58795e+07	2.99513e+07	2.96083e+07	3.59596e+07	2.62029e+07	-0.4566	0.313187
C.I. Basic Orange 2	5.90938e+06	381996	786805	517128	259406	181386	932897	425498	1.35246e+06	3.20192e+06	418292	793506	1.05467e+06	191629	249494	1.15225e+06	1.33935e+06	977261	-0.4547	0.427822
4-[5-(5-anilino-1,2,4-thiadiazol-3-yl)-4-methylpyrimidin-2-yl]benzamide	186239	1.06392e+06	185495	112911	90014.1	84312.5	198726	124799	181459	229378	135815	329150	153960	153841	388223	201089	287148	209644	-0.4539	0.313187
5-Methyl-1-(1,3,5-trimethyl-1H-pyrazol-4-yl)-1H-1,2,3-triazole	207781	137824	190806	922009	311050	214366	189928	257033	355365	183091	189520	187191	205361	199670	263648	384797	330639	241560	-0.4529	0.712787
Ecgonine methyl ester	1.93925e+06	623215	3.46166e+06	528122	1.31933e+06	323872	1.21104e+06	227273	1.14109e+06	319848	891456	1.16247e+06	950446	751607	2.22947e+06	1.11873e+06	1.36591e+06	1.00034e+06	-0.4494	0.712787
Canrenone	3.4971e+06	230010	182232	395035	6.31545e+06	168822	271815	655220	363156	213106	230268	234329	1.27113e+06	242792	8.54585e+06	1.15976e+06	1.79811e+06	1.31874e+06	-0.4473	0.635365
Phenobarbital-d5	9.41325e+06	6.59692e+06	1.11024e+07	6.61093e+06	1.83476e+07	1.13036e+07	6.16709e+06	1.25494e+07	4.8384e+06	1.26188e+07	4.45296e+06	1.52901e+07	6.47838e+06	6.90391e+06	4.97819e+06	3.21429e+06	1.05625e+07	7.74915e+06	-0.4468	0.180569
2,5-di-tert-Butylhydroquinone	6.95378e+06	4.28997e+06	7.79498e+06	4.44371e+06	1.31645e+07	7.62911e+06	4.14482e+06	8.91351e+06	3.74983e+06	8.76849e+06	3.08967e+06	1.06273e+07	4.51284e+06	4.7696e+06	3.45206e+06	2.19959e+06	7.37934e+06	5.42277e+06	-0.4445	0.263487
DAG(15:0/16:1)	2.6497e+07	7.19902e+06	2.34493e+07	3.86022e+07	3.03965e+07	1.63886e+07	24252023	4.82731e+06	1.38615e+07	1.39063e+07	3.73182e+07	2.54417e+07	1.03348e+07	1.81104e+07	6.2521e+06	2.05556e+07	2.37554e+07	1.7486e+07	-0.4421	0.21978
deterryle stearate	2.25715e+06	376581	2.87109e+06	4.50801e+06	2.43598e+06	2.37901e+06	1.38428e+06	242603	681736	2.51106e+06	7.18983e+06	1.84317e+06	516486	2.49478e+06	694526	642145	2.4713e+06	1.82006e+06	-0.4413	0.313187
PE(18:0/20:3)	1.37559e+08	8.36422e+06	2.86127e+07	1.28737e+07	1.07635e+08	1.58465e+07	7.81503e+07	1.02395e+07	4.68588e+07	5.9251e+06	5.23945e+07	3.21991e+07	2.20907e+07	6.03663e+07	3.79507e+07	3.60003e+07	5.18152e+07	3.82175e+07	-0.4391	0.874875
1,3-Dihydroxy-2-propanyl (13Z)-13-docosenoate	5.13171e+06	2.50299e+06	8.00656e+06	8.43583e+06	7.84308e+06	4.43418e+06	5.90619e+06	1.33546e+06	5.52041e+06	3.86644e+06	6.07978e+06	4.13771e+06	2.61949e+06	7.478e+06	1.75867e+06	5.99729e+06	6.05906e+06	4.46994e+06	-0.4388	0.21978
4-Methyl-5,6,7,8-tetrahydroquinoline	175990	163938	177413	733145	200839	205584	358513	178526	203354	201961	182714	188956	145206	186003	193855	198792	276151	203788	-0.4384	0.957792
α-Cyano-3-hydroxycinnamic acid	3.62198e+07	7.94153e+06	2.77496e+07	1.50551e+08	1.31317e+07	2.97399e+07	3.09886e+07	824707	5.38206e+07	1.32268e+07	6.05902e+07	2.21251e+07	2.65448e+07	1.02502e+06	9.36186e+07	2.3779e+07	4.42222e+07	3.26543e+07	-0.4375	0.792458
PC(20:4/24:1)	6.17513e+06	915310	1.60836e+06	1.33655e+06	1.90651e+06	1.5692e+06	1.2169e+06	1.26226e+06	2.29654e+06	1.89293e+06	1.72931e+06	356368	2.16334e+06	1.73004e+06	2.53997e+06	1.45498e+06	2.25184e+06	1.66426e+06	-0.4362	0.957792
tyr-val	564868	3.8738e+07	3.55139e+07	666256	482583	583333	1.82574e+06	583466	4.6387e+07	4.33455e+06	3.26201e+07	546526	3.40007e+06	584092	604248	3.44115e+06	1.27581e+07	9.43269e+06	-0.4357	0.562188
pro-gln	1.22808e+06	584644	764253	723566	345925	2.06412e+06	1.02038e+06	600064	642823	646771	613756	1.14916e+06	201220	1.00921e+06	601692	556902	951764	704198	-0.4346	0.492258
Styrene oxide	2.37129e+06	6.0837e+06	1.25913e+06	2.30625e+07	3.6422e+06	1.50116e+07	1.0449e+06	1.17903e+06	1.0745e+06	995960	919967	2.57003e+07	2.33733e+07	3.35298e+06	3.85004e+06	2.0158e+06	8.57173e+06	6.35068e+06	-0.4327	0.21978
Diprenorphine	910913	246887	296174	404053	307020	274971	273534	310118	326009	301003	284194	302977	293042	315277	314283	307781	406670	302822	-0.4254	0.957792
3-Carboxy-1-methylpyridinium	258025	1.32411e+06	246595	1.412e+07	263015	1.01127e+06	1.10566e+06	248315	5.35141e+06	264942	240861	1.02538e+07	454805	410340	421923	2.6301e+06	2.87049e+06	2.13821e+06	-0.4249	0.874875
(2R,5R)-2-Benzyl-5-(hydroxymethyl)-2,5-dihydro-2,3,5,6-pyrazinetetrol	163969	149007	169815	961095	164063	157132	360074	154805	209597	168634	155786	350036	191890	194729	204981	205211	294180	219574	-0.422	0.263487
eugenol sulfate	4.34988e+07	2.45162e+07	5.21689e+06	7.67973e+06	1.54507e+07	5.97032e+06	2.57073e+06	7.03817e+06	4.81704e+06	2.83495e+06	4.92525e+07	1.38193e+07	9.45153e+06	9.79833e+06	1.15621e+07	1.67804e+07	1.70554e+07	1.27925e+07	-0.4149	0.562188
D-Alanyl-D-alanine	1.58705e+06	5.8936e+06	2.7898e+06	819581	1.21056e+06	417746	2.00659e+06	1.74888e+06	893831	977037	1.68802e+06	1.06737e+06	765779	931339	2.15296e+06	3.69695e+06	2.11972e+06	1.59288e+06	-0.4122	1
4-Amino-5-fluoro-1-[(2S,5R)-5-(hydroxymethyl)-2,5-dihydro-2-furanyl]-2(1H)-pyrimidinone	3.63464e+07	7.80126e+07	106207002	4.04135e+07	3.92035e+07	4.02006e+07	2.52109e+07	2.09419e+07	5.78432e+07	5.44901e+07	4.46238e+07	4.14286e+07	8.20649e+07	3.20859e+07	1.47896e+07	5.29946e+07	5.67306e+07	4.26474e+07	-0.4117	0.635365
5-methylthioribose	8.3976e+07	4.54715e+07	1.71744e+08	7.75608e+07	1.59303e+08	8.36956e+07	1.61562e+08	2.47636e+07	1.16563e+08	8.34518e+07	5.62089e+07	1.14849e+08	2.36638e+07	4.37671e+07	1.25462e+08	2.90465e+07	1.03625e+08	7.79337e+07	-0.4111	0.313187
3-Indoleacetamide	1.67632e+07	2.4465e+07	9.91278e+06	1.8039e+07	9.78214e+06	6.46647e+06	1.55627e+07	9.42259e+06	9.95027e+06	1.1251e+07	1.36119e+07	9.94649e+06	4.60639e+06	9.38406e+06	1.88184e+07	4.67527e+06	1.42381e+07	1.07229e+07	-0.4091	0.427822
(2E,4E)-2,4-Dodecadienal	6.45615e+06	4.47299e+06	7.31409e+06	7.56191e+06	5.99768e+06	1.25075e+07	6.10636e+06	1.85084e+06	5.76193e+06	8.41912e+06	1.23296e+07	5.41002e+06	3.46044e+06	5.13203e+06	4.08426e+06	3.10083e+06	7.38506e+06	5.56554e+06	-0.4081	0.117882
Myrmicacin	1.5595e+06	3.19469e+06	4.83055e+06	1.06908e+06	2.118e+06	6.10334e+06	954240	2.51349e+06	693567	5.54746e+06	1.90332e+06	3.69173e+06	1.8635e+06	3.02036e+06	1.83514e+06	1.71172e+06	3.14586e+06	2.37345e+06	-0.4065	0.492258
PE(16:0/22:1)	1.46629e+07	5.13653e+06	8.65093e+06	1.30295e+07	1.23189e+07	1.39885e+07	6.62858e+06	7.55987e+06	9.14512e+06	5.39424e+06	8.39718e+06	8.84125e+06	1.04031e+07	1.12514e+07	5.77886e+06	1.18434e+07	1.12979e+07	8.5243e+06	-0.4064	0.117882
Myriocin	2.41234e+06	197977	332389	126568	80913.4	153272	308711	231427	340827	299400	499547	820510	307553	213601	1.00226e+06	130331	550577	415417	-0.4064	0.21978
Pregabalin	9.92897e+07	3.32261e+07	113276368	3.37801e+07	3.66822e+07	7.37432e+07	8.2689e+07	2.22626e+07	1.59087e+07	4.41332e+07	9.17765e+07	4.51473e+07	1.40487e+07	7.53698e+07	6.0021e+07	3.91924e+07	6.49996e+07	4.90549e+07	-0.406	0.562188
D-(+)-Glucose	1107912995	2613567421	4055319339	9.40063e+08	1030968446	1865917221	1292262150	6.93612e+08	1165506890	5512579698	1075793265	1177023138	1113355960	6.60926e+08	1076648940	8.49651e+08	1.93562e+09	1.46174e+09	-0.4051	0.427822
3-oxo-C12-HSL	578710	453397	602771	682642	471625	5.16452e+06	636807	513500	1.32118e+06	1.4225e+06	702499	2.29939e+06	582461	1.32982e+06	670533	546919	1.32561e+06	1.00256e+06	-0.403	0.313187
N4-Acetylcytidine	2.47827e+07	2.05997e+07	5.05164e+07	7.56284e+07	3.51883e+07	8.63148e+07	1.57312e+07	2.83303e+07	2.80417e+07	6.21869e+07	3.09942e+07	2.26797e+07	2.57688e+07	1.50599e+07	9.8225e+07	4.25248e+07	4.88384e+07	3.69543e+07	-0.4023	0.427822
SM(d18:1/12:0)	5.08328e+06	1.38311e+06	5.2444e+06	1.0212e+06	2.66331e+06	2.63422e+06	1.21449e+06	1.51505e+06	2.79339e+06	935739	2.1009e+06	3.66582e+06	4.06432e+06	1.9356e+06	1.71678e+06	2.83749e+06	3.00492e+06	2.27796e+06	-0.3996	0.635365
4-Octyl-1,3-cyclopentanedione	7.46469e+06	1.56693e+07	1.24543e+07	8.35745e+06	9.86275e+06	1.3968e+07	6.14043e+06	6.13077e+06	1.29863e+07	1.15065e+07	7.17174e+06	9.25381e+06	8.89566e+06	4.53141e+06	1.10842e+07	7.99709e+06	1.12961e+07	8.56979e+06	-0.3985	0.117882
5-(3-Methoxyphenyl)-4-(sulfooxy)pentanoic acid	1.04013e+07	1.02329e+07	1.38352e+07	2.43922e+07	5.85082e+06	1.43024e+07	5.4642e+06	1.57899e+07	7.12692e+06	5.002e+06	1.54208e+07	6.18658e+06	6.80003e+06	2.07661e+06	1.57385e+07	2.04211e+07	1.31691e+07	1.00027e+07	-0.3968	0.492258
Acesulfame	4.69374e+06	3.64591e+06	3.30142e+06	1.18931e+07	6.77804e+06	9.24587e+06	3.98114e+06	1.80099e+06	7.45986e+06	4.03324e+06	4.24624e+06	8.84044e+06	9.74792e+06	3.13516e+06	3.52208e+06	3.48731e+06	6.59302e+06	5.02544e+06	-0.3917	0.367632
4-Methyleneglutamic acid	2.33676e+08	209983242	2.25954e+08	1.90363e+08	2.40583e+08	2.89269e+08	2.14065e+08	2.4237e+08	4.96242e+07	2.03847e+08	2.18049e+08	4.57415e+07	9.23524e+07	1.94899e+08	2.63671e+08	2.43979e+08	2.31638e+08	1.7686e+08	-0.3893	0.367632
Cantharidin	1.16816e+06	519201	2.16049e+06	4.48255e+06	1.5836e+06	2.22364e+06	1.12563e+06	1.40321e+06	1.3801e+06	1.07471e+06	694233	1.25935e+06	2.62074e+06	1.71075e+06	2.34764e+06	1.83751e+06	2.02294e+06	1.54539e+06	-0.3885	0.635365
S(6)-acetyldihydrolipoamide	4.89093e+07	5.86808e+07	7.71531e+07	4.47039e+07	2.84567e+07	9.74239e+07	1.62417e+08	2.58496e+07	3.40964e+07	1.30599e+07	3.28137e+07	5.19511e+07	3.59019e+07	2.73901e+07	2.77154e+07	4.1436e+07	5.92213e+07	4.52631e+07	-0.3878	0.0726773
2,5,5,8a-Tetramethyl-3,5,6,8a-tetrahydro-2H-chromene	8.73676e+06	1.67755e+07	1.2704e+07	8.39675e+06	1.06158e+07	1.40595e+07	6.42865e+06	6.59132e+06	1.45756e+07	1.26842e+07	7.10028e+06	9.85972e+06	8.81342e+06	5.71349e+06	1.16295e+07	7.56779e+06	1.18814e+07	9.0964e+06	-0.3853	0.117882
7-(3-Amino-3-carboxypropyl)-4,6-dimethyl-3-(beta-D-ribofuranosyl)-3,4-dihydro-9H-imidazo[1,2-a]purin-9-one	186806	168015	198574	836650	174013	189281	201056	167618	266897	152761	177229	451500	250623	173296	193435	203295	292223	223771	-0.385	0.874875
Nervonic ceramide	7.39942e+07	2.88203e+07	6.64488e+07	4.36128e+07	6.2374e+07	3.14277e+07	5.27868e+07	3.19284e+07	4.66734e+07	2.29843e+07	2.89834e+07	2.04151e+07	6.26443e+07	2.53308e+07	3.40387e+07	6.56825e+07	5.1113e+07	3.91468e+07	-0.3848	0.263487
PE(18:2/20:4)	7.75803e+07	1.0475e+08	1.62063e+08	2.7202e+08	2.32256e+08	2.22589e+08	1.73594e+08	1.41766e+08	1.22549e+08	7.88247e+07	5.03704e+07	1.00692e+08	196237053	1.86406e+08	1.6119e+08	1.57162e+08	1.78543e+08	1.36879e+08	-0.3834	0.263487
DL-Metanephrine	115988	102488	108978	2.49331e+07	107619	106201	109954	103912	3.13027e+07	262272	116337	116851	152102	135547	149074	109732	4.24573e+06	3.25585e+06	-0.383	0.117882
(2E,4Z)-N-Isobutyl-2,4-octadecadienamide	9.42497e+06	1.91975e+07	1.92955e+07	1.00667e+07	1.44094e+07	1.46656e+07	6.44389e+06	1.07598e+07	1.37635e+07	1.40574e+07	1.25232e+07	1.53206e+07	1.03754e+07	5.68625e+06	1.12088e+07	1.11811e+07	1.45099e+07	1.1132e+07	-0.3823	0.21978
Cyprodenate	1.49108e+08	292918157	2.26437e+08	1.42852e+08	1.98125e+08	2.58918e+08	1.15559e+08	1.14527e+08	2.52995e+08	2.27256e+08	1.29515e+08	1.85975e+08	1.50482e+08	9.52565e+07	2.02462e+08	1.48433e+08	2.11393e+08	1.62246e+08	-0.3817	0.147103
4-Pyridoxic acid	2.34849e+06	1.37202e+06	1.04643e+07	6.52518e+06	3.95683e+06	2.02911e+07	7.39837e+06	4.69493e+06	7.27688e+06	3.32802e+06	7.88311e+06	8.11456e+06	5.4272e+06	4.12841e+06	4.44875e+06	4.87274e+06	7.49299e+06	5.7573e+06	-0.3802	0.792458
N-Undecanoylglycine	7.58305e+07	3.386e+08	1.6373e+08	6.50947e+07	135059607	8.64805e+07	3.38764e+07	5.68625e+07	501588623	1.84979e+08	7.98648e+07	7.26318e+07	3.53123e+07	3.85172e+07	8.00855e+07	24344089	1.44132e+08	1.10806e+08	-0.3794	0.147103
Midazolam	506395	323651	636369986	4.88745e+06	8.01182e+07	6.94308e+07	1.63675e+06	7.15306e+07	1.3672e+08	3.98367e+08	127763165	5.66191e+07	2.12823e+08	523628	5.66253e+06	3.08493e+06	1.31939e+08	1.01473e+08	-0.3788	0.562188
Anandamide	286676	2.50781e+06	1.77554e+06	477285	581605	768537	380045	705256	2.14182e+06	805768	1.24273e+06	872568	467281	562746	583646	446471	1.06624e+06	820833	-0.3774	0.874875
LPC(18:0/0:0)	2.46172e+07	5.78618e+06	7.84454e+06	3.41987e+06	2.69576e+07	4.8113e+06	1.05111e+07	7.29552e+06	7.98404e+06	4.23546e+06	1.08866e+07	4.60394e+06	9.32686e+06	1.81342e+07	1.37725e+07	7.49222e+06	1.22395e+07	9.42425e+06	-0.3771	0.874875
myricetin 3-O-beta-D-galactopyranoside	693753	362158	484669	2.21558e+06	871678	937211	871197	466877	1.17465e+06	559015	707909	779603	680163	521943	742967	637165	927508	714149	-0.3771	0.712787
8-methyl-1,3-diphenyl-5-piperidino-1,2,3,4,7,8-hexahydropyrido[2,3-d]pyrimidine-2,4,7-trione	7201575	2.2106e+06	6.31569e+06	1.09894e+07	8.1133e+06	965977	2.61897e+06	1.13877e+07	3.97893e+06	1.50434e+06	1.55127e+06	2.82837e+06	2.2973e+06	5.93328e+06	1.22569e+07	1.58977e+06	5.96609e+06	4.59468e+06	-0.3768	0.635365
(3β,4α,5α)-3-Hydroxyergosta-7,24(28)-diene-4-carbaldehyde	3.90166e+06	1.1107e+06	3.86379e+06	3.11247e+06	5.02272e+06	2.01473e+06	2.94894e+06	1.26797e+06	2.80809e+06	1.5419e+06	2.1311e+06	2.92575e+06	2.68487e+06	2.26302e+06	3.23807e+06	2.65879e+06	3.17101e+06	2.44685e+06	-0.374	0.263487
CYCLO(-SER-TYR)	5.0662e+06	1.68638e+06	2.00908e+06	7.32316e+07	1.87047e+06	2.26826e+06	492942	1.86148e+06	9.4849e+06	2.88971e+06	4.89552e+06	7.31767e+07	2.81488e+06	1.4133e+06	1.22455e+07	1.82287e+06	1.43553e+07	1.11098e+07	-0.3698	0.957792
N-Acetyl-b-D-glucosamine	2.95085e+07	1.96721e+07	5.42501e+07	1.47298e+07	4.36473e+07	3.82357e+07	4.07302e+07	7.72457e+06	3.96017e+07	2.94017e+07	3.17372e+07	1.21899e+07	1.42767e+07	7.05413e+06	6.08578e+07	1.46305e+07	3.33406e+07	2.58204e+07	-0.3688	0.263487
N-lauroylglycine	545308	1.43835e+06	1.03865e+06	400908	789412	554652	358144	383565	1.71449e+06	771240	803983	554379	431107	334428	504437	301321	794546	615709	-0.3679	0.180569
P-Gal	1.65517e+07	5.29673e+07	3.77128e+07	1.96823e+07	2.2221e+08	1.54507e+08	1.24532e+08	3.77229e+07	9.04092e+06	5.84354e+07	2.60813e+07	3.59181e+07	2.86211e+08	6.25608e+07	3.16636e+06	1.00403e+07	8.39386e+07	6.53709e+07	-0.3607	0.635365
Sulfamethoxazole	207391	204110	204474	254358	554473	222071	197674	203175	217975	200278	194968	227733	221031	210348	234925	229929	274479	213804	-0.3604	0.367632
4-Undecylbenzenesulfonic acid	1.29853e+07	1.01552e+07	1.41446e+07	1.07854e+07	6.56304e+06	2.50104e+07	2.78863e+07	1.02979e+07	6.25482e+06	3.79615e+06	1.28902e+07	9.70083e+06	7.53193e+06	8.15401e+06	6.3072e+06	1.06004e+07	1.3274e+07	1.0342e+07	-0.3601	0.147103
Zearalenone	6.26979e+06	1.03989e+07	1.04662e+07	1.5645e+07	1.49111e+07	1.33127e+07	8.3389e+06	8.82275e+06	8.38887e+06	9.88087e+06	9.7882e+06	6.34423e+06	9.0546e+06	8.83701e+06	8.29666e+06	1.45363e+07	1.18339e+07	9.22884e+06	-0.3587	0.0726773
α-Eleostearic acid	3.70236e+06	595038	1.8696e+06	8.38492e+06	4.11313e+06	1.93108e+06	2.37556e+06	1.16262e+06	1.95087e+06	3.50155e+06	6.24163e+06	2.2895e+06	2.23003e+06	3.16064e+06	1.13029e+06	2.73993e+06	3.43269e+06	2.67826e+06	-0.358	0.874875
2-Phenyl-3,4-dihydro-2H-1,4-benzothiazin-3-one	558437	979773	347441	403928	1.81635e+06	2.44161e+06	289321	304755	1.92682e+06	285095	1.16062e+06	1.19102e+06	2.37689e+06	319088	303286	360716	1.09126e+06	851761	-0.3575	0.263487
4-Hydroxybenzamide	590238	683413	159313	2.28226e+06	2.37797e+06	1.02689e+07	678799	433939	685447	160674	146954	1.18593e+06	1.52964e+06	251919	1.53573e+07	866704	2.72701e+06	2.12973e+06	-0.3567	0.492258
Nutty oxaline	4.98505e+07	2.81997e+07	1.47428e+06	2.10776e+07	3.03999e+07	1.27074e+07	2.56342e+07	1.8973e+07	2.27466e+07	2.34768e+06	1.10796e+07	1.25647e+07	2.58168e+07	2.29635e+07	1.64148e+07	2.86211e+07	2.39516e+07	1.87162e+07	-0.3558	0.492258
Tolperisone	799319	232098	311701	394011	319693	255213	259958	272126	391997	281589	267896	329976	283149	301006	302708	321887	385339	301229	-0.3553	0.712787
2-Arachidonyl Glycerol ether	170940	107760	112563	185167	117206	187785	115428	96210	101204	107474	119093	115114	119659	113680	157012	104645	146904	114952	-0.3538	0.117882
Maculosin	705841	839541	633703	6.28495e+06	482260	485418	935732	664467	901265	831270	961008	3.19765e+06	1.15052e+06	559094	2.00663e+06	1.09928e+06	1.57195e+06	1.23069e+06	-0.3531	0.147103
ticalopride	223313	129584	177541	730231	73037.3	67063.7	124967	122214	194808	187212	202455	206229	252077	183253	219611	137050	233462	182988	-0.3514	0.562188
L-Phenylalanyl-L-phenylalanine	5.20459e+06	369730	2.09787e+06	3.16184e+07	3.81163e+06	1.69752e+07	1.27151e+07	6.05174e+06	1.83142e+06	1.1769e+07	1.19684e+06	1.1108e+06	1.00499e+07	1.55911e+06	3.15612e+07	787341	1.00129e+07	7.86325e+06	-0.3487	0.712787
SM(d18:1/14:0)	2.22927e+08	5.83328e+07	1.86157e+08	8.8231e+07	1.63617e+08	1.04204e+08	8.4427e+07	7.36496e+07	1.36779e+08	6.81837e+07	9.94858e+07	1.10128e+08	1.57171e+08	1.23919e+08	8.92056e+07	1.34998e+08	1.37245e+08	1.07795e+08	-0.3485	0.427822
10-Hydroxydecanoic acid	1.42306e+07	3.38884e+06	4.77766e+06	4.34457e+06	5.4013e+06	3.29351e+06	4.23533e+06	2.55829e+06	3.46178e+06	3.43208e+06	6.44201e+06	6.35071e+06	3.36012e+06	5.27614e+06	6.31365e+06	5.03028e+06	5.90609e+06	4.64604e+06	-0.3462	1
2-Amino-4-nitrophenol	2.62632e+06	425215	8.34718e+06	2.38378e+07	7.98438e+06	4.01262e+06	4.10495e+06	1.65492e+06	6.44228e+06	7.74124e+06	6.23797e+06	6.22342e+06	4.49668e+06	4.3826e+06	1.72902e+07	3.37405e+06	7.87225e+06	6.19483e+06	-0.3457	0.957792
7-Hydroxy-1-methyl-N-(9-methyl-9-azabicyclo[3.3.1]non-3-yl)-1H-indazole-3-carboxamide	153218	162647	221139	280040	150000	251855	161765	131076	122370	204202	209896	172847	108628	161931	202871	124207	203150	159979	-0.3447	0.147103
Allysine	6748225	400540	525680	612119	546280	977482	503255	475041	557826	478375	1.07852e+06	4.88306e+06	792442	500684	535414	3.07362e+06	1.63505e+06	1.28782e+06	-0.3444	0.874875
2,4-Dimethyl-1,3-thiazole	917393	250098	357745	513811	366917	284175	294564	312324	404580	321977	298743	344999	310800	331020	412001	504306	448357	353531	-0.3428	0.712787
1-Methylnicotinamide	1.01768e+07	8.9864e+06	5.31283e+07	1.13801e+08	1.58052e+07	1.49747e+08	2.24261e+07	3.23444e+07	4.76945e+07	5.39143e+07	2.54532e+07	1.28563e+08	1.89444e+07	4.15403e+07	6.20785e+07	2.92379e+07	5.86074e+07	4.62197e+07	-0.3426	0.712787
DL-2,6-Diaminopimelic acid	1.72647e+06	1.99029e+06	2.6192e+06	4.28078e+06	2.6031e+06	5.0872e+06	2.66677e+06	3.65564e+06	2.60399e+06	1.04677e+06	1.82561e+06	3.18316e+06	3.49229e+06	1.32196e+06	2.39615e+06	1.87739e+06	3.05117e+06	2.40697e+06	-0.3421	0.492258
3-Hydroxytetradecanedioic acid	214795	344739	212887	543250	288809	949666	245533	304637	403247	216912	109914	608229	355412	325680	382003	412424	425691	336399	-0.3396	0.957792
trp-lys	350793	324753	390825	1.0185e+06	365011	381206	343908	331028	338025	425751	382991	369334	384712	369764	427852	360435	471847	373380	-0.3377	0.957792
Phenylpyruvic acid	1.76028e+06	1.03216e+06	667471	1.0517e+07	1.34679e+06	825714	2.56238e+06	1.50894e+06	6.41789e+06	896052	1.22478e+06	1.37422e+06	1.64637e+06	1.67172e+06	1.97146e+06	2.03643e+06	2.69156e+06	2.13102e+06	-0.3369	0.263487
Daidzein	850324	658967	3.32696e+06	1.95349e+07	1.17872e+06	4.16982e+06	1.11853e+06	331277	732364	873195	2.2838e+06	9.86947e+06	1.26416e+07	103725	9.70733e+06	1.55729e+06	4.95328e+06	3.92186e+06	-0.3368	0.712787
6-Methylnicotinamide	601386	512790	2.90363e+06	6.07988e+06	692441	6.19968e+06	1.31352e+06	1.64948e+06	2.97801e+06	2.14556e+06	1.93699e+06	6.13355e+06	617437	1.11188e+06	3.07078e+06	1.46843e+06	2.83164e+06	2.24256e+06	-0.3365	0.792458
LPC(20:4/0:0)	8.8286e+08	1.5102e+08	1.83932e+08	1.92102e+08	8.11125e+08	3.83158e+08	2.46019e+08	2.73452e+08	4.02243e+08	1.27527e+08	446891721	403646748	3.03885e+08	5.77044e+08	2.78919e+08	3.78083e+08	4.34033e+08	3.43771e+08	-0.3364	0.957792
(2S)-4-Acetamido-2-aminobutanoic acid	6.65092e+06	4.56616e+06	9.27708e+06	1.83572e+07	1.22361e+07	6.78532e+06	7.78446e+06	3.27727e+06	8.34107e+06	4.50124e+06	1.1396e+07	6.68961e+06	7.82428e+06	6.48351e+06	1.16828e+07	8.45074e+06	9.64546e+06	7.6431e+06	-0.3357	0.492258
N-({(2R,4S,5R)-5-[6-(3,4-Dimethoxyphenyl)-2-methyl-4-pyrimidinyl]-1-azabicyclo[2.2.2]oct-2-yl}methyl)cyclobutanecarboxamide	4.68293e+07	4.18893e+07	1.69315e+08	6.08196e+07	1.24339e+08	2.41222e+07	7.69891e+07	633918	5.41999e+07	3.89482e+07	1.04837e+08	6.69967e+07	4.73193e+07	7.32799e+07	3.3331e+07	1.21119e+08	7.78859e+07	6.17654e+07	-0.3346	0.874875
3-Oxotetradecanoic acid	8.22922e+06	2.97863e+07	1.69421e+07	5.39413e+06	1.03236e+07	9.58804e+06	9.55615e+06	5.20509e+06	4.00837e+07	7.10457e+06	7.64864e+06	7.2125e+06	5.00602e+06	9.63468e+06	7.44518e+06	7.24777e+06	1.33772e+07	1.06144e+07	-0.3338	0.147103
Prolylglycine	167711	473341	1.4595e+07	2.32629e+06	2.61157e+06	3.4199e+06	1.00359e+06	3.12305e+06	3.04504e+06	1.66901e+06	1.31744e+07	312088	307575	2.2164e+06	2.93122e+06	3.44994e+06	3.9323e+06	3.12323e+06	-0.3323	1
(2xi)-D-gluco-heptonic acid	4.51821e+08	8.5192e+08	1218340316	5.21259e+08	4.44371e+08	5.33313e+08	3.78147e+08	5.15143e+08	7.09276e+08	7.89997e+08	486757854	6.1779e+08	497091532	3.92283e+08	2.38376e+08	6.99273e+08	6.70171e+08	5.32414e+08	-0.332	0.427822
N-Acetyltyramine	106740	161704	104168	3.65489e+06	128065	485473	107959	1.08011e+06	115416	146606	105062	1.58364e+06	2.61561e+06	102754	134651	153202	773506	614500	-0.332	0.957792
3-Hydroxydetomidine	367217	340095	408614	5.48704e+07	678664	626915	329421	382223	407029	553803	451681	7.08406e+07	427139	451813	1.69759e+06	501209	9.54866e+06	7.60425e+06	-0.3285	1
Piracetam	2.71693e+06	901714	3.54191e+06	1465202318	1.05167e+07	1.8182e+07	4.46457e+06	4.8005e+08	171892765	1.30952e+08	3.30575e+06	7.90706e+08	1.0235e+07	3.85285e+08	3.11638e+06	1.40275e+07	2.50177e+08	1.99404e+08	-0.3273	0.367632
D-(+)-Tryptophan	3.86041e+07	1.35085e+07	1.36355e+07	2.57495e+07	2.29408e+07	1.92838e+07	1.18061e+07	6.17799e+06	2.25786e+07	1.29045e+07	2.22811e+07	2.12807e+07	17614176	1.36187e+07	33898512	1.57854e+07	2.2287e+07	1.77946e+07	-0.3248	0.263487
Gly-l-pro	1.08204e+06	2.26059e+06	3.8263e+07	5.65161e+06	5.3293e+06	1.09778e+07	3.65933e+06	9.14747e+06	8.26821e+06	4.52291e+06	3.09542e+07	1.58466e+06	1.14355e+06	6.57489e+06	9.56093e+06	9.27364e+06	1.0594e+07	8.46898e+06	-0.323	0.957792
Eicosapentaenoic acid	3.7616e+06	261091	361260	316923	3.86727e+06	904636	930247	340369	669507	531898	3.32561e+06	494635	856838	782988	409174	4.28294e+06	1.5788e+06	1.26242e+06	-0.3226	0.712787
trans-3-Phenylglycidic acid	8.96311e+06	5.74152e+06	4.60888e+06	5.09064e+06	7.69294e+06	5.16793e+06	4.66792e+06	2.89899e+06	858238	1.0385e+07	6.33352e+06	1.45377e+06	3.52799e+06	6.17076e+06	6.97686e+06	6.39581e+06	6.21084e+06	4.96688e+06	-0.3224	0.492258
PC(16:1/20:0)	2.37398e+08	7.25515e+07	1.54983e+08	1.77119e+08	2.48555e+08	1.23072e+08	2.30205e+08	1.20606e+08	1.66295e+07	2.00511e+08	2.42888e+08	1.53617e+08	7.81727e+06	1.81513e+08	5.65693e+07	1.40948e+08	1.68946e+08	1.3513e+08	-0.3222	0.427822
3-[(8Z,11Z)-8,11,14-Pentadecatrien-1-yl]phenol	192176	107281	308762	171284	333761	104270	296695	101099	121540	100545	200949	100914	100899	142768	104194	357608	202922	162721	-0.3185	0.21978
1-methylhypoxanthine	767564	960365	1.32524e+06	2.18346e+06	2.14603e+06	1.13424e+06	1.21102e+06	904979	1.25466e+06	1.12989e+06	836042	821203	369161	898904	2.55973e+06	1.40186e+06	1.41948e+06	1.13874e+06	-0.3179	0.427822
1,5-DAN	7.72497e+06	2.78244e+06	4.19053e+06	7.95005e+06	7.97023e+06	3.98152e+06	3.61986e+06	2.59422e+06	5.73079e+06	3.67635e+06	5.85765e+06	4.11425e+06	1.89396e+06	4.29375e+06	8.71614e+06	5.82992e+06	5.76662e+06	4.63269e+06	-0.3159	0.427822
N-Butyl-N-nitroso-1-butanamine	744415	801862	2.2698e+06	7.83721e+06	7.83167e+06	1.40004e+06	5.27266e+06	266126	2.17725e+06	608148	2.61841e+06	397943	3.83718e+06	259785	8.45249e+06	4.08761e+06	3.48083e+06	2.79776e+06	-0.3152	0.635365
5-Hydroxytryptophan	7.99414e+06	2.33739e+06	2.75944e+06	1.12747e+07	5.85008e+06	2.49409e+06	4.892e+06	3.89332e+06	5.88958e+06	1.32968e+06	5.39326e+06	2.1403e+06	5.19011e+06	5.32145e+06	5.35235e+06	4.46288e+06	5.45163e+06	4.38649e+06	-0.3136	0.635365
12-Aminododecanoic acid	7.49637e+06	8.90851e+06	7.09741e+06	4.14724e+06	7.98769e+06	7.41394e+06	2.58709e+06	5.86823e+06	7.17077e+06	8.10198e+06	5.50312e+06	7.48165e+06	5.52598e+06	5.61544e+06	5.02635e+06	4.85951e+06	7.17519e+06	5.77401e+06	-0.3134	0.147103
(Z)-dehydrobutyrine	5.96289e+07	3.58308e+07	5.54302e+07	8.11672e+07	4.43322e+07	6.44842e+07	4.2723e+07	4.06222e+07	2.87818e+07	5.4762e+07	5.24475e+07	3.2537e+07	3.89741e+07	5.81724e+07	5.42706e+07	5.39571e+07	5.68122e+07	4.57248e+07	-0.3132	0.0934066
bulldock	310934	151927	224144	705950	441788	366869	300098	204184	455477	235653	297169	299142	283319	220323	383748	274152	366936	295326	-0.3132	0.492258
(2S)-2-(2-hydroxypropan-2-yl)-2H,3H,7H-furo[3,2-g]chromen-7-one	700759	476569	1.2827e+06	1.7203e+06	631715	637865	1.21179e+06	360652	908644	265269	725318	442401	537853	561540	1.34289e+06	958665	908317	731502	-0.3123	0.492258
PE(18:3/18:1)	7.77308e+07	7.32261e+07	1.53734e+08	2.15367e+08	1.37313e+08	1.8821e+08	1.61014e+08	1.30276e+08	8.3171e+07	3.96509e+07	6.49476e+07	9.38334e+07	1.3804e+08	1.22432e+08	1.47981e+08	1.53773e+08	1.4093e+08	1.13512e+08	-0.3121	0.427822
(6Z)-6-Tetradecene-1,3-diyne-5,8-diol	1.51235e+06	191149	723067	797410	1.1586e+06	845406	760012	479254	835309	917462	711228	789901	465755	1.02361e+06	375989	660371	871330	701889	-0.312	0.313187
(2S,3R,4E)-2-Amino-3-hydroxy-4-octadecen-1-yl dihydrogen phosphate	1.77463e+07	5.9144e+06	8.26902e+06	8.70031e+06	2.29052e+07	4.15973e+06	8.01311e+06	6.46937e+06	1.33193e+07	2.82637e+06	1.24079e+07	8.01535e+06	9.18023e+06	6.35577e+06	9.26782e+06	1.50565e+07	1.12825e+07	9.09117e+06	-0.3115	0.874875
N-tricosanoylsphingosine	5.67477e+06	7.29163e+06	1.18279e+07	3.19712e+06	1.04693e+07	9.06604e+06	4.80573e+06	6.99033e+06	4.8061e+06	4.38527e+06	3.21332e+06	7.7323e+06	6.56822e+06	1.07584e+07	4.94619e+06	9.66707e+06	7.92113e+06	6.38729e+06	-0.3105	0.367632
(+/-)-Camphoric acid	1.0842e+07	1.58617e+07	4.40844e+07	3.02899e+06	6.31974e+06	2.43167e+07	4.10578e+07	5.38503e+06	9.81879e+06	2.28729e+07	4.0126e+06	3.32557e+06	1.86841e+07	5.56235e+06	2.20748e+07	7.96885e+06	1.74089e+07	1.40763e+07	-0.3066	0.635365
Pivagabine	2.59216e+07	1.74845e+07	23496155	5.18121e+07	2.22683e+08	2.05153e+07	4.12362e+07	2.88986e+07	1.60546e+07	1.29852e+07	1.33411e+08	1.26591e+07	2.75305e+07	1.53042e+08	1.06846e+07	5.14543e+07	6.03188e+07	4.87956e+07	-0.3059	0.712787
Hypoxanthine	5000787190	3194550895	4741836686	2443525561	21440310506	36636321438	5952031370	5496387054	4899120691	1209572941	6497247604	16546195504	7064964185	18188507995	24328945971	8907173646	1.22429e+10	9.90901e+09	-0.3051	0.562188
PI(18:0/22:6)	6.88059e+07	1.96422e+07	1.81364e+07	1.82996e+07	5.27586e+07	3.15314e+07	2.72611e+07	1.25011e+07	1.8345e+07	2.01181e+07	1.29545e+07	1.60239e+07	7.50644e+07	2.80051e+07	1.89471e+07	5.37655e+07	3.48623e+07	2.82986e+07	-0.3009	0.562188
Fluvastatin	4.95273e+06	277421	424815	366319	270809	1.07407e+06	1.41134e+06	465322	476420	564949	404247	444222	2.62833e+06	451515	467096	2.66008e+06	1.22769e+06	997351	-0.2998	0.21978
N-isovaleryl-L-homoserine lactone	6.8081e+06	678147	2.7452e+06	3.29607e+06	7.25589e+06	4.152e+06	5.20145e+06	1.04852e+06	3.01705e+06	1.8728e+06	4.56305e+06	2.72835e+06	3.60469e+06	3.12285e+06	6.07279e+06	2.52966e+06	4.1559e+06	3.37612e+06	-0.2998	0.492258
3-Hydroxydodecanoic acid	1.83646e+06	2.89076e+06	4.96321e+06	1.4445e+06	2.08604e+06	5.08725e+06	1.74307e+06	2.75227e+06	482686	4.60456e+06	3.11407e+06	3.41982e+06	1.30652e+06	4.00559e+06	2.17555e+06	1.20011e+06	3.05137e+06	2.48043e+06	-0.2989	0.492258
(+)-10-Deoxymethynolide	1.33477e+07	2.0457e+06	2.08156e+06	4.47375e+06	1.50263e+07	2.4048e+06	3.32286e+06	2.91596e+06	5.30097e+06	4.23352e+06	1.48806e+07	1.99338e+06	7.75003e+06	3.39473e+06	8.02854e+06	1.56338e+06	6.5633e+06	5.33839e+06	-0.298	0.957792
PE(20:1/18:1)	2.87609e+06	3.14633e+06	2401463794	3.00454e+06	1827014311	2631244060	5.68174e+06	4.97422e+06	2503746223	5.04946e+08	6.64377e+06	2.89948e+06	1956589966	2007614159	2314707969	4.62414e+06	1.14479e+09	9.31243e+08	-0.2979	0.792458
Ozagrel	320216	315990	368163	2.08853e+08	1.03618e+06	482343	240830	257878	426937	263066	261688	2.76104e+08	372682	333926	8.30701e+06	359651	3.52293e+07	2.86928e+07	-0.2961	0.367632
Rimantadine	2.37025e+06	9.72367e+06	9.78647e+06	2.42069e+06	6.39148e+06	3.31224e+06	1.7781e+06	2.33726e+06	1.74311e+07	7.27992e+06	2.31484e+06	2.82449e+06	3.31135e+06	1.5688e+06	3.97834e+06	3.35135e+06	5.66747e+06	4.61756e+06	-0.2956	0.313187
Acetanilide	1.03163e+07	3.23294e+06	6.77765e+06	1.02885e+07	8.76138e+06	6.36123e+06	4.84962e+06	3.89869e+06	3.95373e+06	1.1172e+07	6.69572e+06	3.61991e+06	2.92663e+06	9.01392e+06	8.61164e+06	7.36907e+06	7.623e+06	6.2111e+06	-0.2955	0.427822
Ciprofloxacin	420122	305023	277775	313295	386024	882115	310606	811113	250449	487294	248156	259259	235488	331002	316625	261315	430726	351131	-0.2948	0.21978
(3β,5β)-3-{[6-Deoxy-4-O-(β-D-glucopyranosyl)-α-L-mannopyranosyl]oxy}-5,14-dihydroxy-19-oxocard-20(22)-enolide	236796	214968	218395	221015	232936	537248	227600	212702	233684	212422	226463	239189	234432	233638	220049	218426	276893	225860	-0.2939	0.792458
Urapidil	1.0421e+06	332194	529621	615726	552164	342770	441025	420702	620170	434583	410756	537590	405119	429310	462314	484662	569096	464623	-0.2926	0.562188
Benzoyldehydro-2,3-dihydroxy-benzone	501686	1.35745e+06	2.49305e+06	403061	474519	1.52915e+06	556411	1.28126e+06	137251	1.4764e+06	1.30289e+06	1.18167e+06	462955	1.28203e+06	1.16169e+06	363411	1.12649e+06	920598	-0.2912	0.492258
1,4-D-xylobiose	2.26195e+07	2.39026e+07	1.73449e+07	1.59022e+07	9.69349e+06	2.57829e+07	5.90631e+07	4.51863e+06	1.65359e+07	3.29928e+07	8.63872e+06	7.79105e+06	7.18673e+06	8.28464e+06	4.43734e+06	7.61936e+06	1.92076e+07	1.57068e+07	-0.2903	0.0934066
Ethyldiphenylphosphine oxide	4.08998e+06	1.01851e+07	1.94023e+07	3.79295e+06	4.12889e+06	1.16226e+07	4.76018e+06	1.12489e+07	1.5516e+06	1.01138e+07	1.0172e+07	8.8482e+06	4.00802e+06	1.00647e+07	8.508e+06	3.31864e+06	8.87031e+06	7.2594e+06	-0.2891	0.492258
LPC (17:0/0:0)	6.80139e+07	2.90199e+07	3.262e+07	9.67691e+06	7.18339e+07	2.28661e+07	2.63964e+07	2.53902e+07	2.70589e+07	1.25044e+07	3.73343e+07	1.56352e+07	4.3101e+07	6.72081e+07	2.43092e+07	4.03435e+07	3.90051e+07	3.19281e+07	-0.2888	0.712787
pemoline	1.81164e+07	6.63061e+06	3.29904e+07	8.06869e+07	1.25062e+07	1.49523e+08	4.00193e+07	1.24458e+07	2.75715e+07	1.01535e+07	2.32285e+07	8.63324e+07	2.23607e+07	5.63205e+07	9.9159e+07	3.24214e+07	5.00755e+07	4.10012e+07	-0.2884	0.874875
Sedanolide	5.20767e+06	567380	1.48152e+06	4.36584e+06	2.20036e+06	4.23179e+06	2.07908e+06	1.07922e+06	2.12727e+06	2.25414e+06	4.44913e+06	2.1997e+06	2.80957e+06	2.47477e+06	2.76064e+06	2.41368e+06	3.00909e+06	2.46472e+06	-0.2879	0.792458
Sphingosine 1-phosphate	1.61733e+07	4.93569e+06	1.05353e+07	8.60369e+06	2.1801e+07	6.5143e+06	9.07295e+06	7.25239e+06	9.37304e+06	5.37858e+06	1.04166e+07	5.91823e+06	1.00592e+07	9.46425e+06	1.08457e+07	1.58939e+07	1.14272e+07	9.36748e+06	-0.2867	0.792458
(3R,4S,9R,11R)-29-(4-Hydroxyphenyl)-4-methyl-3,9,11-nonacosanetriol	1.12534e+07	2.63731e+06	6.84037e+06	2.93751e+07	2.30417e+07	5.6648e+06	1.82582e+07	8.96849e+06	1.01108e+07	9.75681e+06	9.83935e+06	9.64823e+06	8.39135e+06	1.32717e+07	5.63476e+06	1.39779e+07	1.31355e+07	1.07858e+07	-0.2843	0.957792
δ-Valerolactam	1271898114	3.83396e+08	808320254	5.61964e+06	3.62835e+08	1.8384e+08	4.11e+08	6.34551e+07	1055848809	1.38696e+07	1.93497e+08	2.61911e+07	6.63048e+08	7.37891e+07	1211484517	4.15496e+08	5.02651e+08	4.12768e+08	-0.2842	0.874875
Clopidogrel	136700	151501	160157	255261	162586	258719	148242	109339	131045	131322	160295	166781	169479	163276	195998	165098	187487	154088	-0.283	0.562188
3-(6,7-Dimethoxy-1,3-benzodioxol-5-yl)-2-propen-1-ol	483838	1.27706e+06	2.04915e+06	2.25917e+06	9.30051e+06	6.69252e+06	4.47928e+06	1.94683e+06	408819	2.18742e+06	1.31469e+06	3.00303e+06	1.1561e+07	4.50129e+06	115136	720988	3.67704e+06	3.02385e+06	-0.2822	0.712787
Butobarbital	4.05015e+06	608795	2.11247e+06	5.0135e+06	455873	598539	719175	899848	681816	751151	1.34057e+06	8.91044e+06	760490	719741	1.46685e+06	1.3474e+06	2.13989e+06	1.75975e+06	-0.2822	0.792458
nifurquinazol	317767	299075	389420	942356	568313	548272	311560	340032	479534	572932	380823	473820	381560	390889	445939	427113	510867	420420	-0.2811	0.792458
Methyl O-sulfo-L-tyrosinate	3.84718e+07	2.0786e+08	6.81154e+06	482209798	7.91738e+06	1.58836e+07	6.83923e+06	6.04745e+07	1.97488e+08	7.5409e+07	7.29465e+06	6.00601e+07	3.66382e+08	3.78167e+07	2.22907e+08	7.4208e+06	1.26526e+08	1.04209e+08	-0.2799	0.874875
Hydroxynorleucine	4.02198e+06	6.08209e+06	1.09093e+07	1.20741e+06	5.22971e+06	5.46016e+06	2.24777e+06	5.73644e+06	5.80593e+06	3.61263e+06	3.76658e+06	5.27382e+06	4.62652e+06	4.15433e+06	5.84764e+06	4.10872e+06	5.48511e+06	4.51804e+06	-0.2798	0.562188
PE(18:1/18:3)	4.29645e+07	3.45012e+07	8.42636e+07	1.32622e+08	7.21163e+07	9.16394e+07	1.06063e+08	6.39124e+07	4.69221e+07	2.07373e+07	3.69397e+07	4.79546e+07	8.0208e+07	6.62504e+07	7.04778e+07	8.96973e+07	7.63512e+07	6.29162e+07	-0.2792	0.492258
L(-)-Carnitine	9.12262e+08	3.85265e+08	8.22459e+08	1845128392	1037270810	1153748018	956857965	6.11096e+08	1144992743	616952107	1063151512	4.56881e+08	8.45633e+08	7.79828e+08	1060255014	9.35178e+08	1.02602e+09	8.47083e+08	-0.2765	0.562188
1-{[(3R,4S)-3-({5-[4-(2-Methyl-2-propanyl)phenyl]-1,2-oxazol-3-yl}methyl)-4-piperidinyl]acetyl}-4-piperidinecarboxamide	6.78448e+06	1.0545e+07	1.54978e+07	6.82825e+06	7.20025e+06	1.4569e+06	9.44441e+06	1.08264e+06	6.38108e+06	1.57265e+06	1.52274e+07	2.41158e+06	1.67914e+06	9.85476e+06	5.18438e+06	1.37469e+07	8.0521e+06	6.6585e+06	-0.2742	0.492258
DL-Arginine	2.962e+07	1.2337e+07	2.33208e+07	1.70221e+07	7.36951e+06	1.72459e+07	1.04576e+07	9.46045e+06	6.51478e+06	2.39679e+07	1.92746e+07	2.38868e+07	5.54057e+06	1.95505e+07	7.76301e+06	2.10854e+07	1.78192e+07	1.47502e+07	-0.2727	0.635365
Phosphoric acid	7.40684e+07	6.73628e+07	7.74516e+07	5.70593e+07	9.34298e+07	8.98441e+07	3.08084e+07	5.19446e+07	5.17004e+07	1.09098e+08	4.71661e+07	109593444	5.83096e+07	6.11746e+07	6.91459e+07	4.47251e+07	7.6536e+07	6.33666e+07	-0.2724	0.147103
elymoclavine	1.50443e+07	3.31135e+06	7.79282e+06	1.07417e+07	1.12337e+07	4.54902e+06	6.28522e+06	6.26052e+06	6.74072e+06	8.00277e+06	16439026	2.15406e+06	4.17493e+06	6.31841e+06	1.40579e+07	2.41719e+06	8.77881e+06	7.28508e+06	-0.2691	0.492258
Xanthine	7.58963e+07	9.82774e+07	1.63864e+08	1.97092e+08	1.08944e+08	1.61862e+08	8.67034e+07	8.975e+07	2.16412e+08	6.18555e+07	6.71701e+07	1.21828e+08	8.03982e+07	1.11831e+08	1.25536e+08	1.53201e+08	1.34323e+08	1.11469e+08	-0.2691	0.367632
Carbocysteine	1.50955e+06	1.36087e+06	1.68367e+06	7.47393e+06	1.43557e+06	1.66412e+06	1.57916e+06	2.81588e+06	1.81154e+06	2.62804e+06	1.56677e+06	3.78323e+06	1.62234e+06	1.81389e+06	1.54694e+06	1.80321e+06	2.52129e+06	2.0971e+06	-0.2658	0.21978
Tributyl phosphate	3.79422e+08	3.29429e+08	4.26972e+08	3.08324e+08	5.35628e+08	5.11394e+08	1.59849e+08	269895788	2.85286e+08	5.77385e+08	2.44042e+08	6.14901e+08	3.22938e+08	3.37438e+08	3.95164e+08	2.48189e+08	4.15195e+08	3.45509e+08	-0.2651	0.21978
Diethyl phosphate	9.30746e+06	7.72146e+06	1.0269e+07	7.09618e+06	1.26544e+07	1.18257e+07	3.81879e+06	6.19563e+06	6.68837e+06	1.38328e+07	5.76509e+06	1.49136e+07	7.31086e+06	8.06205e+06	9.37368e+06	5.70069e+06	9.81235e+06	8.16616e+06	-0.2649	0.21978
1-Methyl-4-[(8E)-10-methyl-6-methylene-8-undecen-2-yl]benzene	1.96994e+07	168921	644553	2.31207e+06	1.42817e+07	1.33748e+06	962170	284165	5.98782e+06	980232	4.57831e+06	2.89675e+06	858575	4.53329e+06	2.69002e+06	2.95672e+07	6.40735e+06	5.33385e+06	-0.2645	0.792458
Dibutyl phosphate	3.72737e+07	2.9598e+07	3.83965e+07	3.01408e+07	4.91179e+07	4.56917e+07	1.56225e+07	2.5564e+07	2.65161e+07	5.27403e+07	2.26436e+07	5.67624e+07	2.98956e+07	3.21206e+07	3.63266e+07	2.192e+07	3.83698e+07	3.20112e+07	-0.2614	0.180569
1-O-Hexadecyl-lyso-sn-glycero-3-phosphocholine	2.52957e+07	6.32722e+06	8.11428e+06	4.53776e+06	2.4643e+07	6.75493e+06	9.82243e+06	8.20134e+06	9.27642e+06	5.64463e+06	1.22212e+07	6.1098e+06	1.08701e+07	1.9398e+07	1.29472e+07	1.07802e+07	1.26121e+07	1.05271e+07	-0.2607	0.712787
3-(3,4-Dimethoxyphenyl)-N-[2-(1-hydroxy-3-methoxy-4-oxo-2,5-cyclohexadien-1-yl)ethyl]propanamide	126957	113622	115094	491402	123243	132572	446816	107900	114927	119106	139232	117187	112000	120809	143791	112979	183815	153475	-0.2603	0.427822
Alprazolam	1.13823e+06	655882	629429	891399	2.10991e+06	4.00777e+06	720182	879532	769930	666374	701491	2.09977e+06	1.13506e+06	2.44376e+06	2.4863e+06	1.23583e+06	1.5721e+06	1.31382e+06	-0.2589	0.957792
Phenylacetylglycine dimethylamide	297836	339647	235451	5.90726e+06	229234	310601	590860	4.64223e+06	380208	277791	312131	384228	1.17326e+06	273255	1.08673e+06	1.0777e+06	1.22001e+06	1.01984e+06	-0.2585	0.180569
Dibenzylamine	393198	7.9868e+06	1.98448e+06	6.72425e+06	2.44304e+07	8.09392e+06	927803	6.70866e+06	2.22597e+06	8.28424e+06	3.34039e+06	8.77459e+06	1.04115e+07	9.33237e+06	8.64245e+06	1.05623e+07	8.26884e+06	6.92103e+06	-0.2567	0.492258
2-[(1,3-thiazol-2-ylamino)methylidene]malononitrile	6.53888e+06	1.29588e+07	5.07493e+06	4.35822e+06	6.63552e+06	5.47494e+06	5.42642e+06	4.15043e+06	7.61908e+06	6.29482e+06	6.16579e+06	4.89717e+06	3.14308e+06	5.88644e+06	7.06538e+06	6.6099e+06	6.84021e+06	5.72585e+06	-0.2566	0.712787
N-hexadecanoylsphinganine	5.2546e+06	401740	1.79144e+06	1.05008e+06	1.94336e+06	1.03471e+06	1.72063e+06	667971	1.19496e+06	488453	488568	2.05584e+06	2.8325e+06	2.2922e+06	1.38346e+06	2.89778e+06	1.91265e+06	1.60224e+06	-0.2555	0.874875
N-(3,4-Dihydroxyphenyl)glutamine	3.84828e+06	187550	969294	263598	662243	380604	840803	350645	368703	773754	1.22945e+06	1.05971e+06	1.08218e+06	385756	2.03465e+06	688351	1.05193e+06	881401	-0.2552	0.367632
(21R)-27-Amino-24-hydroxy-24-oxido-18-oxo-19,23,25-trioxa-24λ5-phosphaheptacosan-21-yl (5Z,8Z,11Z,14Z,17Z)-5,8,11,14,17-icosapentaenoate	6.53378e+07	7.51771e+07	1.02262e+08	125514341	9.72405e+07	1.18462e+08	115123315	9.71043e+07	8.11504e+07	3.58289e+07	6.69664e+07	7.38954e+07	1.21187e+08	7.21963e+07	1.08934e+08	4.36668e+07	9.73324e+07	8.16053e+07	-0.2543	0.313187
Nα-Acetyl-L-tryptophanamide	1.09004e+08	4.89414e+07	9.94234e+07	1.86445e+08	2.14468e+08	7.16394e+07	6.23993e+07	4.37268e+07	8.5638e+07	6.96253e+07	139769767	8.70227e+07	1.21956e+08	1.10375e+08	2.00843e+08	9.85476e+07	1.21654e+08	1.0199e+08	-0.2543	0.635365
5-guanidino-3-methyl-2-oxopentanoic acid	3.27243e+07	3.65535e+07	4.00966e+07	4.29277e+07	5.31696e+07	3.34968e+07	3.42335e+07	2.06484e+07	2.22897e+07	2.1136e+07	4.62416e+07	2.43694e+07	4.02825e+07	4.50711e+07	4.13793e+07	3.85035e+07	3.98281e+07	3.34155e+07	-0.2533	0.492258
Barnidipine	3.82278e+06	572292	743812	2.25077e+06	3.50139e+06	390455	2.19415e+06	2.00362e+06	1.27971e+06	913432	3.3723e+06	588651	865110	2.42779e+06	1.52745e+06	604742	1.88025e+06	1.5777e+06	-0.2531	1
LPC(18:1n7/0:0)	1614343457	350534074	586174032	335672157	1192277121	6.58301e+08	5.06467e+08	5.79504e+08	7.4761e+08	2.70893e+08	8.16739e+08	731910791	6.67077e+08	9.72398e+08	6.02946e+08	7.35301e+08	7.8955e+08	6.63084e+08	-0.2518	0.957792
(2E)-decenoic acid	4.30582e+06	9.04553e+06	1.33713e+07	3.34023e+06	7.24554e+06	1.61599e+07	5.69329e+06	5.63153e+06	3.18805e+06	1.9089e+07	6.07742e+06	1.2872e+07	5.22429e+06	7.26195e+06	4.82658e+06	5.00088e+06	8.91139e+06	7.48649e+06	-0.2514	0.635365
PE(P-16:0e/0:0)	9.00658e+06	1.63947e+06	5.19706e+06	3.52395e+06	9.69627e+06	2.30919e+06	3.14387e+06	2.92418e+06	5.99128e+06	1.42022e+06	4.49221e+06	4.16871e+06	4.99726e+06	7.09605e+06	4.7156e+06	5.01143e+06	5.22875e+06	4.39608e+06	-0.2502	0.792458
N-Nitrosoguvacoline	2.16782e+07	4.59535e+07	2.08867e+07	2.28045e+06	2.85872e+07	1.40997e+07	1.94588e+07	1.64621e+07	1.58808e+07	1.24725e+07	1.63214e+07	32112369	1.74101e+07	2.08219e+07	3.34573e+07	2.74912e+06	2.22476e+07	1.87147e+07	-0.2495	0.562188
2-Hydroxymyristic acid	939441	2.56887e+06	4.11207e+06	807774	687005	2.73206e+06	1.16692e+06	3.08199e+06	389558	2.14787e+06	2.03767e+06	1.72458e+06	869231	2.24684e+06	2.2693e+06	676683	1.97454e+06	1.66106e+06	-0.2494	0.635365
2-Aminomuconic acid	169678	161764	176825	2.23551e+06	170886	164395	370512	166045	250078	176505	161412	2.20174e+06	253936	209415	315378	214696	513176	431971	-0.2485	0.263487
Dopamine 3-O-sulfate	5.67046e+07	462335312	9.31341e+06	5.63403e+08	1.97447e+06	2.78575e+06	6.41872e+06	1.01717e+08	2.06634e+08	126823759	2.73059e+06	8.04421e+07	6.62742e+08	6.7034e+07	2.74739e+08	9.18134e+06	1.82753e+08	1.53846e+08	-0.2484	0.635365
PE(16:0/22:6)	4.14236e+07	4.02467e+07	7.96904e+07	1.58602e+08	109397269	1.10916e+08	1.093e+08	7.34532e+07	5.76754e+07	41548255	3.32057e+07	5.16251e+07	1.22782e+08	9.56468e+07	8.16206e+07	9.14369e+07	9.0046e+07	7.58294e+07	-0.2479	0.635365
3-[3-(3-Furyl)-7-(2-hydroxy-2-propanyl)-3a,6,9a-trimethyl-1,9-dioxododecahydrobenzo[f]oxireno[d]isochromen-6-yl]-3-hydroxypropanoic acid	352034	266515	320092	512516	1.1502e+06	2.02199e+06	320137	443980	403734	238545	376391	852503	569081	1.18992e+06	1.3964e+06	698843	770558	648953	-0.2478	0.792458
Oleamide	4.76992e+07	1.8669e+07	1.23975e+07	16868659	2.80314e+07	3.11522e+07	1.33648e+07	2.22926e+07	1.02759e+07	2.84007e+07	1.03186e+07	2.6228e+07	1.71075e+07	5.89951e+07	1.5607e+07	1.47848e+07	2.5803e+07	2.17375e+07	-0.2474	0.367632
Dodecanedioic acid	6.20686e+06	2.12086e+06	4.66564e+06	1.4741e+06	4.12142e+06	3.30633e+06	3.33126e+06	1.55706e+06	3.41803e+06	4.16083e+06	4.419e+06	1.9881e+06	2.14981e+06	2.85996e+06	4.48567e+06	2.45689e+06	3.6492e+06	3.08266e+06	-0.2434	0.712787
2-(2-Carboxyethyl)-2,5,7,8-tetramethyl-3,4-dihydro-2H-chromen-6-yl hexopyranosiduronic acid	127350	127039	129325	141565	283033	136046	123514	122983	125966	154706	122780	147382	122158	124584	154134	132233	157393	133044	-0.2425	0.21978
Octadecanamine	7.45391e+06	5.99987e+06	5.14116e+06	4.92025e+06	5.69636e+06	6.87491e+06	6.0894e+06	6.63063e+06	5.46686e+06	3.67857e+06	5.17532e+06	6.35213e+06	4.46563e+06	3.49956e+06	3.80013e+06	5.67893e+06	6.01441e+06	5.08371e+06	-0.2425	0.21978
8-hydroxy-7-methylguanine	9.74201e+06	1.38332e+07	7.68485e+07	2.96485e+07	2.43954e+07	1.40538e+07	1.8815e+07	6.18503e+06	4.34589e+07	1.2684e+07	1.86968e+07	3.90753e+07	2.06811e+07	9.51339e+06	4.67684e+07	2.18278e+07	2.80869e+07	2.37706e+07	-0.2407	0.874875
2-(8-Hydroxy-4a,8-dimethyldecahydro-2-naphthalenyl)acrylic acid	101057	748457	446090	1.1171e+06	373347	406885	100538	256566	647427	555646	795897	222333	454441	701193	302549	467794	532156	450439	-0.2405	0.874875
Linoleic Acid	1.54203e+06	406329	1.03705e+06	309097	6.75813e+06	627340	1.612e+06	716004	1.65619e+06	856190	1.60188e+06	737506	1.71444e+06	1.21478e+06	3.4196e+06	1.54617e+06	1.78e+06	1.50748e+06	-0.2397	0.180569
5-heptyl-4-hydroxy-6H-pyrido[3,2,1-jk]carbazol-6-one	459562	2.02893e+06	6.27973e+06	3.15665e+06	2.81598e+06	6.67664e+06	6.26546e+06	2.3665e+06	3.86396e+06	1.69161e+06	897668	873544	1.23105e+06	1.19616e+06	1.04515e+07	1.4439e+06	3.56958e+06	3.02813e+06	-0.2373	0.427822
(±)15-HETE	6.07681e+06	419851	761635	682067	5.37852e+06	1.45471e+06	1.4959e+06	621468	1.09145e+06	812681	3.61118e+06	1.09794e+06	2.02145e+06	1.27946e+06	668788	8.19339e+06	2.46227e+06	2.08937e+06	-0.2369	0.874875
DG(17:0/0:0/8:0)	1.30346e+07	6.34751e+06	2.4268e+07	1.61379e+07	1.63363e+07	1.18939e+07	1.56936e+07	3.70745e+06	1.49144e+07	1.35937e+07	1.7487e+07	1.63696e+07	4.95602e+06	1.51735e+07	3.85138e+06	1.87754e+07	1.46697e+07	1.24522e+07	-0.2364	0.792458
Acetanisole	681001	2.76181e+06	119831	6.35552e+06	161102	192241	216538	658320	2.04763e+06	886210	151706	974724	3.73187e+06	813483	4.77017e+06	287610	1.71192e+06	1.45383e+06	-0.2358	0.562188
SM(d18:1/24:1(15Z))	1496821946	5.36278e+08	7.04157e+08	7.7116e+08	8.63878e+08	9.15444e+08	7.62115e+08	6.71959e+08	1094200011	5.32095e+08	5.4995e+08	6.95229e+08	8.91043e+08	8.32744e+08	7.4741e+08	7.26339e+08	8.8129e+08	7.50308e+08	-0.2321	0.367632
Glycocholic acid	8.9593e+07	790112	8.4495e+06	2.43933e+07	1.35665e+06	1.85223e+07	3.1625e+06	2.57374e+07	6.97761e+06	4.70516e+07	3.49513e+06	3.61308e+07	3.85481e+07	3.75843e+06	2.12629e+07	1.70633e+07	2.38508e+07	2.03188e+07	-0.2312	0.635365
Linoleyl carnitine	9.51331e+07	2.66214e+07	6.01479e+07	2.90604e+07	3.81196e+08	5.12221e+07	8.61055e+07	4.61852e+07	9.40046e+07	4.86269e+07	8.80386e+07	4.90463e+07	1.10777e+08	8.10622e+07	202543744	1.07109e+08	1.0723e+08	9.13499e+07	-0.2312	0.492258
L-(-)-Serine	6.20359e+06	1.17326e+07	4.05826e+06	2.13399e+06	4.80846e+06	2.70391e+06	3.13804e+06	5.6484e+06	5.84994e+06	6.41599e+06	6.34419e+06	1.96074e+06	4.04246e+06	4.08149e+06	2.96189e+06	4.50815e+06	5.27347e+06	4.49513e+06	-0.2304	1
Voriconazole	496975	989192	1.03174e+06	2.90879e+06	408285	516784	639772	829905	1.09608e+06	485035	1.1731e+06	607065	1.55055e+06	753489	442686	1.45145e+06	1.05863e+06	902913	-0.2295	0.712787
13S-hydroxyoctadecadienoic acid	6.07791e+07	4.76108e+06	2.06519e+07	3.31342e+07	4.04757e+07	5.03542e+07	3.75199e+07	1.18981e+07	2.02252e+07	2.8878e+07	7.06414e+07	3.23089e+07	1.84215e+07	4.5579e+07	2.83357e+07	5.12227e+06	3.5026e+07	2.9893e+07	-0.2286	0.492258
Citric acid	4.19977e+06	2.3066e+06	5.6078e+06	4.22254e+06	3.38304e+06	2.48109e+07	4.46077e+06	9.61537e+06	5.8141e+06	1.71724e+06	6.5507e+06	8.65376e+06	5.69441e+06	7.55866e+06	7.08937e+06	6.18655e+06	7.42177e+06	6.33409e+06	-0.2286	0.147103
5-Sulfosalicylic acid	1.05354e+06	903981	1.84207e+06	5.02526e+06	1.24784e+06	1.38119e+06	2.19834e+06	1.05478e+06	1.2779e+06	3.37064e+06	999748	1.30125e+06	1.47327e+06	1.31097e+06	1.68745e+06	1.62207e+06	1.90898e+06	1.62964e+06	-0.2282	0.712787
N-Acetyl-DL-tryptophan	1.72199e+06	894911	1.23066e+06	3288114656	1.65695e+07	2.28582e+06	632347	836080	3.91571e+06	5.17774e+06	2.02743e+06	4549207063	1.92484e+06	1.12278e+06	1.45931e+08	1.72551e+06	5.51803e+08	4.7125e+08	-0.2277	0.957792
Harmalol	313504	232542	284103	3.79097e+08	1.71233e+06	245072	235782	241121	417988	574503	246805	5.25631e+08	246466	263463	15825411	268085	6.36474e+07	5.4395e+07	-0.2266	0.957792
(5Z)-7-{(1R,2R,3S,5S)-2-[(1E,3R)-3-(2,3-Dihydro-1H-inden-2-yl)-3-hydroxy-1-propen-1-yl]-3-fluoro-5-hydroxycyclopentyl}-5-heptenoic acid	422427	216655	345418	322110	667657	288597	361134	253140	487993	203902	293977	309664	356560	390576	285864	280605	377144	322342	-0.2265	0.562188
Melatonin	408430	122099	113549	126370	107367	148923	394267	107973	138154	135888	110005	117435	124464	109660	117366	107388	171123	146260	-0.2265	0.562188
hasubanonine	408949	18009583	337027	4.80315e+07	345722	1.15441e+06	5.83545e+07	394874	688890	537240	3.27252e+07	567710	1733532	403744	315119	1.59234e+06	1.13812e+07	9.73131e+06	-0.2259	0.874875
4-{[(morpholinosulfonyl)methyl]sulfonyl}morpholine	8.73729e+07	6.15521e+07	7.26195e+07	1.24458e+08	1.35496e+08	5.89107e+07	71699586	5.32249e+07	5.03982e+07	5.41011e+07	5.03111e+07	7.57944e+07	9.4337e+07	1.04847e+08	1.17624e+08	9.7972e+07	9.00682e+07	7.70309e+07	-0.2256	0.367632
acetohexamide	1.10818e+06	440996	791863	247307	289309	2.78987e+06	1.63059e+06	1.83231e+06	938993	493156	364377	316364	624242	353593	1.32803e+06	202311	944589	808397	-0.2246	0.957792
D-Pantothenic acid	5.4118e+07	1.33522e+07	52005501	9.81847e+07	6.10431e+07	1.04291e+08	6.2691e+07	2.79775e+07	4.52836e+07	3.47538e+07	4.8392e+07	6.36324e+07	4.88117e+07	6.43295e+07	9.24407e+07	5.8171e+07	6.38324e+07	5.46483e+07	-0.2241	0.562188
7-ACA	2.58204e+06	1.2456e+07	318561	3.42945e+07	129797	125195	109420	3.1036e+06	1.56564e+07	2.95813e+06	107799	3.60737e+06	2.70286e+07	3.26114e+06	1.50479e+07	346842	8.31768e+06	7.12272e+06	-0.2238	0.712787
thymol sulfate	6.94901e+06	1.72681e+07	1.99153e+06	7.17435e+06	2.78015e+06	5.57743e+06	2.40156e+06	1.08642e+06	3.87381e+07	3.40719e+06	2.56148e+06	3.18539e+06	2.08461e+06	1.89124e+06	2.12464e+06	2.10367e+06	6.95676e+06	5.95843e+06	-0.2235	0.117882
Dobutamine	277178	106900	98077	125151	123513	104714	104123	112134	107433	141396	104758	133517	111444	100499	129866	147758	139255	119293	-0.2232	0.792458
Dodecenoic acid	8.66865e+06	6.81913e+06	1.47812e+07	1.36245e+07	1.01261e+07	1.89133e+07	1.3615e+07	7.2627e+06	6.38585e+06	1.90506e+07	1.43856e+07	1.03395e+07	8.13082e+06	1.25249e+07	7.80645e+06	4.67348e+06	1.21555e+07	1.04175e+07	-0.2226	0.427822
N-Acetyl-L-carnosine	1.30698e+07	5.84497e+06	2.24342e+07	6.2223e+07	2.86501e+07	1.27941e+07	1.33929e+07	7.76651e+06	4.43756e+07	7.50767e+06	2.38043e+07	1.82839e+07	1.3011e+07	2.67009e+07	2.32934e+07	2.90948e+07	2.41694e+07	2.07231e+07	-0.2219	0.874875
N-stearoylsphingomyelin	5.19438e+08	2.32598e+08	3.55295e+08	3.99176e+08	3.94976e+08	2.29783e+08	400524324	3.02835e+08	4.43586e+08	2.04666e+08	2.16338e+08	2.04651e+08	3.48333e+08	2.91119e+08	2.58146e+08	3.76574e+08	3.55211e+08	3.04677e+08	-0.2214	0.367632
N-[(3α,5β,12α,17α,20S)-3,12-Dihydroxy-24-oxocholan-24-yl]glycine	381955	142052	118117	173444	1.48383e+06	9.79134e+06	116261	684642	120212	162650	2.33825e+06	116722	1.10675e+06	117003	1.22499e+07	277086	2.01512e+06	1.72895e+06	-0.221	0.635365
1-(4-nitrophenyl)piperidine	2.98991e+06	6.72493e+06	1.54763e+07	3.49889e+06	5.3193e+06	1.24842e+07	6.17363e+06	3.49094e+06	4.16984e+06	2.16244e+06	6.70652e+06	4.60958e+06	3.90065e+06	3.2085e+06	2.63237e+07	5.74172e+06	7.74892e+06	6.64875e+06	-0.2209	0.492258
Reticuline	260926	166765	259398	2.49646e+06	219482	206626	843353	268656	262735	307292	268403	237097	1.28845e+06	253236	277418	1.15719e+06	601609	516384	-0.2204	0.0934066
N-Acetyl-D-lactosamine	2.86376e+06	3.25295e+06	4.22917e+06	1.62882e+07	3.98828e+06	7.7995e+06	5.89946e+06	2.1962e+06	6.94409e+06	3.48081e+06	3.71171e+06	7.42169e+06	6.7764e+06	5.08486e+06	9.85726e+06	3.61292e+06	6.40364e+06	5.49854e+06	-0.2198	0.957792
Azelnidipine	2.13316e+08	4.6852e+07	1.08346e+08	1.34684e+08	1.52565e+08	5.74811e+07	8.55683e+07	73076531	9.23804e+07	1.12795e+08	2.14156e+08	3.81797e+07	6.24671e+07	8.86715e+07	2.23147e+08	3.21062e+07	1.18874e+08	1.02255e+08	-0.2173	0.635365
Ethanal tetramer	3.3013e+06	9.72769e+06	6.88553e+06	1.82746e+06	4.55249e+06	2.59749e+06	6.13466e+06	4.09213e+06	3.64563e+06	8.72547e+06	4.38833e+06	3.95554e+06	2.59979e+06	3.02691e+06	2.65861e+06	2.19692e+06	4.81533e+06	4.1424e+06	-0.2172	0.874875
Amataine	303892	279416	286644	287576	278643	594989	291764	276909	289713	293238	297275	300285	292880	296168	292023	283091	338526	291335	-0.2166	0.712787
S-3-oxodecanoyl cysteamine	3.97733e+06	3.37459e+06	4.47367e+06	1.53971e+06	1.86562e+06	2.12621e+06	2.18539e+06	2.8943e+06	6.11236e+06	1.1825e+06	2.20427e+06	2.17824e+06	1.43926e+06	2.68786e+06	1.36476e+06	2.66242e+06	2.89286e+06	2.49114e+06	-0.2157	0.562188
PE(17:0/0:0)	1.94706e+07	2.73859e+06	7.42034e+06	1.77617e+06	1.07885e+07	9.50321e+06	2.27018e+06	4.75785e+06	8.17567e+06	2.01128e+06	1.18352e+07	1.30445e+07	1.01738e+07	9.39637e+06	5.12145e+06	7.46302e+06	8.61623e+06	7.42494e+06	-0.2147	0.957792
LPE(22:6/0:0)	8.49769e+07	3.44288e+07	4.74325e+07	3.07459e+07	8.81747e+07	1.09122e+08	4.89974e+07	2.85602e+07	4.49097e+07	2.74269e+07	3.65479e+07	8.90856e+07	8.09508e+07	1.12853e+08	4.68529e+07	5.12148e+07	6.58134e+07	5.67399e+07	-0.214	0.712787
6-Chloro-5-methyl-1H-1,2,3-benzotriazole	3.25685e+07	2.6274e+07	7.10632e+07	1.60567e+08	4.70086e+07	6.05894e+07	4.85683e+07	2.68842e+07	8.86849e+07	3.42953e+07	3.89283e+07	7.06234e+07	5.17097e+07	4.63492e+07	1.08813e+08	5.74258e+07	6.6345e+07	5.72282e+07	-0.2133	1
4-Imino-1-(beta-D-ribofuranosyl)-1,4-dihydro-3-pyridinecarboxylic acid	1.00458e+08	9.33625e+07	1.74629e+08	1.67501e+08	3.0408e+08	1.9516e+08	2.55045e+08	5.90706e+07	1.62301e+08	1.15912e+08	1.18955e+08	112114937	124573910	1.27037e+08	3.33732e+08	7.98283e+07	1.72532e+08	1.48857e+08	-0.2129	0.492258
Phenmetrazine	304791	245323	265409	299376	297654	332688	277525	335118	246345	224187	305531	91032	259457	224252	242750	305394	290873	251159	-0.2118	0.313187
DL-Carbocysteine	467767	396188	1.01578e+06	9.93816e+06	551566	650952	1.03255e+06	1.7715e+06	2.19049e+06	2.26188e+06	580189	5.35612e+06	1.38259e+06	1.2913e+06	1.52051e+06	1.39024e+06	2.17007e+06	1.87774e+06	-0.2087	0.0559441
dilauroyl peroxide	2.61184e+06	403078	2.12542e+06	3.07284e+06	2.82424e+06	1.62516e+06	3.15935e+06	638144	1.86516e+06	1.35528e+06	2.72162e+06	2.18121e+06	1.49493e+06	2.50065e+06	644688	1.70836e+06	2.11043e+06	1.82694e+06	-0.2081	0.562188
DAG(14:1/15:0)	2.63962e+07	8.08212e+06	1.97074e+07	2.37263e+07	2.54541e+07	1.56862e+07	2.17781e+07	6.22351e+06	1.94535e+07	1.9113e+07	2.53386e+07	1.83341e+07	1.02256e+07	1.99266e+07	6.07234e+06	2.55072e+07	1.98421e+07	1.71973e+07	-0.2064	0.427822
2-phosphinomethylmalic acid	2.13941e+07	3.06401e+07	3.4023e+07	3.38081e+07	2.24064e+07	1.46507e+07	2.56208e+07	1.66453e+07	3.11847e+07	1.27599e+07	1.82229e+07	2.37545e+07	2.71065e+07	1.72895e+07	2.72549e+07	2.68346e+07	2.61537e+07	2.26673e+07	-0.2064	0.427822
GPEtn(22:6/18:0)	2.74692e+07	2.80373e+07	5.19672e+07	6.06406e+07	5.76214e+07	6.22009e+07	4.27926e+07	4.68391e+07	3.53872e+07	2.65654e+07	1.47623e+07	3.20994e+07	7.04654e+07	56852159	3.34851e+07	5.67176e+07	4.79894e+07	4.15966e+07	-0.2063	0.427822
Aminolevulinic acid	1.10597e+08	1.13435e+08	1.36605e+08	7.6527e+07	1.07092e+08	1.58496e+08	1.11681e+08	1.54039e+08	2.07629e+07	1.24755e+08	1.40908e+08	2.27683e+07	1.92978e+07	1.08574e+08	1.399e+08	1.74219e+08	1.17125e+08	1.0169e+08	-0.2039	1
Estrone sulfate	221963	226114	257320	424669	247229	222249	215071	205428	226415	242150	228764	250540	212672	257784	247550	228428	266590	231480	-0.2037	0.635365
Codonocarpine	598176	438965	532182	988474	1.73995e+06	3.42653e+06	796936	718507	653413	767100	640680	1.35833e+06	1.07344e+06	1.76952e+06	2.2224e+06	1.18865e+06	1.28738e+06	1.1189e+06	-0.2024	0.492258
Phenylbutazone	177716	189582	178314	366097	156626	290540	209307	150266	200649	141520	214502	186878	243291	180998	231586	209929	226479	196893	-0.202	1
PS(15:0/20:0)	8.48569e+06	4.71629e+06	7.43812e+06	5.50654e+06	4.09052e+06	2.4501e+07	3.68219e+06	7.30382e+06	9.63595e+06	6.19027e+06	5.11741e+06	1.31043e+07	1.00733e+07	8.31761e+06	8.44088e+06	7.45974e+06	9.12302e+06	7.93255e+06	-0.2017	0.635365
N-(1,3-benzodioxol-5-ylmethyl)-2-[(1-benzothiophen-3-ylmethyl)sulfanyl]acetamide	1227675600	6.47527e+08	1068091830	1363483891	1662917244	1169010747	1092263719	1239308145	1226219396	982742190	1368450278	1.74023e+08	1356304901	1296080705	1.81931e+08	1448642368	1.18978e+09	1.0366e+09	-0.1988	0.874875
Adaprolol	8.17271e+06	130835	791748	2.15816e+06	211318	2.24964e+06	220309	1.98317e+06	618255	4.198e+06	186847	5.05837e+06	3.61949e+06	325979	2.34328e+06	1.36797e+06	2.28573e+06	1.99217e+06	-0.1983	0.792458
dopamine	1.25045e+06	1.83221e+07	407681	1.80842e+07	584694	1.46193e+06	655888	4.18818e+06	7.93105e+06	2.38479e+06	593287	5.3073e+06	2.5355e+07	2.20522e+06	7.78123e+06	1.86602e+06	6.68517e+06	5.8268e+06	-0.1983	0.427822
5-(5-Hydroxy-8-methyl-7,10-dihydrofuro[2,3-g][1]benzoxepin-2-yl)-1,3-benzenediol	335037	163704	241520	892194	1.10188e+08	395309	352978	220012	3.9865e+06	8.55337e+07	320205	3.30646e+07	305282	257113	2.24092e+07	1.66181e+07	1.87026e+07	1.63068e+07	-0.1978	0.635365
PE(20:2/20:4)	5.01904e+07	5.28546e+07	1.0012e+08	9.7173e+07	1.62863e+08	7.19021e+07	9.04952e+07	8.51674e+07	6.91195e+07	5.12017e+07	33666467	6.38672e+07	1.2793e+08	1.02391e+08	5.96588e+07	9.44417e+07	8.91838e+07	7.77939e+07	-0.1971	0.712787
(±)19(20)-DiHDPA	2.02584e+07	1.55462e+06	1.77153e+06	3.75888e+06	8.21976e+06	2.68816e+06	5.77176e+06	2.26702e+06	5.115e+06	2.39637e+06	6.54255e+06	4.96204e+06	9.63488e+06	6.13264e+06	6.99034e+06	5.83088e+06	6.37523e+06	5.56435e+06	-0.1963	0.492258
2-Methylnaphthalene	142000	156983	197808	157177	256873	189100	144090	144900	181710	151812	149269	150165	148719	148152	177060	204399	183324	160028	-0.1961	0.21978
N4-Acetylsulfamethoxazole	173267	104813	118850	406527	309787	227014	194557	135618	273036	164758	207767	197351	192901	149597	262693	171833	223376	195011	-0.1959	0.874875
Quassin	1.04734e+06	150183	1.5954e+06	503186	992857	175624	439628	114670	466315	901712	820220	932860	169857	944088	1.31129e+06	399327	744099	649997	-0.1951	0.562188
Vasicinone	6.88678e+06	6.79843e+06	1.02737e+07	3.66084e+06	3.16042e+06	4.4702e+06	3.34593e+06	3.48283e+06	6.93105e+06	2.70857e+06	7.77953e+06	6.73431e+06	2.83908e+06	3418653	1.04209e+07	3.67047e+06	5.87507e+06	5.13313e+06	-0.1948	0.562188
N-(3,7,12-Trihydroxy-24-oxocholan-24-yl)glycine	4.51689e+07	554848	4.86061e+06	1.4892e+07	955093	1.28097e+07	3.3345e+06	1.2021e+07	4.17599e+06	2.28631e+07	1.93352e+06	2.31034e+07	2.26849e+07	2.06547e+06	1.27792e+07	1.049e+07	1.32069e+07	1.15451e+07	-0.194	0.874875
apronalide	3.93866e+08	4.71935e+08	2316711789	5.31322e+08	7.43412e+08	5.82032e+08	6.43374e+08	2.88078e+08	6.36426e+08	4.17071e+08	6.22527e+08	8.34155e+08	5.4465e+08	3.10757e+08	2474811450	5.70888e+08	8.3988e+08	7.34274e+08	-0.1939	1
AMPA	514024	505166	309693	381546	711026	5.50674e+06	556588	255848	1.86152e+06	2.00649e+06	806941	256101	781453	1.48856e+06	3.25271e+06	290839	1.32137e+06	1.15571e+06	-0.1933	0.712787
Bicyclo Prostaglandin E2	107037	103550	102555	115792	171866	117421	99640.5	98334.5	103180	105660	100754	112973	101197	105518	119841	100364	119704	104746	-0.1926	0.0726773
Sildenafil N-oxide	2.53709e+06	619958	684492	808705	1.61078e+06	1.14513e+06	1.06847e+06	668719	690227	727668	2.81315e+06	703568	917862	707090	1.57001e+06	935945	1.23436e+06	1.08027e+06	-0.1924	0.874875
5-Formyl-6-methyl-2,3-dihydro-1H-pyrrolizine	409138	398870	302489	431261	463825	371799	366779	425423	152395	499331	378536	404572	389077	357808	350338	146535	396230	347079	-0.1911	0.313187
Prostaglandin F3?	1.29568e+06	599513	1.71434e+06	2.09314e+06	4.45137e+06	3.1971e+06	1.69052e+06	1.11382e+06	1.64297e+06	2.41626e+06	1.22939e+06	447944	3.13542e+06	1.60512e+06	5.51748e+06	705118	2.22519e+06	1.9504e+06	-0.1902	0.492258
Neopterin	1.22828e+06	2.58324e+06	7.26201e+06	1.84347e+07	1.25868e+06	1.16065e+06	6.58614e+06	2.83088e+06	6.50682e+06	2.22095e+06	2.19947e+06	2.20295e+06	6.43232e+06	2.63123e+06	1.35685e+07	1.47122e+06	5.32127e+06	4.66505e+06	-0.1899	0.492258
Dihydrothymine	3609110623	7487939094	3306022840	2496164098	2462889215	2042535113	3820446529	3384556776	2873382585	3984177500	3191703020	3705177652	2220142159	3189056645	2684039342	2242328731	3.56744e+09	3.1295e+09	-0.189	0.792458
1,1-Diethyl-3-oxo-2-triazanolate	2.38427e+07	16386200	5.11707e+07	4.79766e+06	2.4661e+07	3.02006e+07	7.37398e+07	5.94883e+06	1.39231e+07	3.65813e+07	2.23193e+07	1.39501e+07	8.83372e+06	1.44266e+07	1.67343e+07	1.45941e+07	2.51765e+07	2.21051e+07	-0.1877	0.367632
5-hydroxypipecolic acid	1.39926e+07	1.20454e+07	1.84122e+07	1.97715e+07	1.26429e+07	1.56557e+07	1.61242e+07	6.58742e+06	1.9262e+07	4.97806e+06	7.33241e+06	1.42864e+07	1.8774e+07	7.51173e+06	2.21377e+07	1.84248e+07	1.54201e+07	1.35419e+07	-0.1874	0.874875
Phenobarbital	206192	184032	201167	3.28507e+06	197449	194575	632411	188903	347632	200803	183633	3.36697e+06	325626	243349	496387	262338	711414	624805	-0.1873	0.313187
Piperine	102239686	389851	359135	647651	1.59551e+07	442552	434518	308553	1.01795e+06	2.46428e+07	6.21939e+06	6.55459e+07	1.39567e+06	1.50686e+07	1.14096e+07	4.97241e+07	2.00057e+07	1.75767e+07	-0.1867	0.492258
1a,1b-Dihomo prostaglandin F2α	9.51526e+06	1.03357e+06	1.69388e+06	3.44551e+06	7.91277e+06	2.73962e+06	5.03978e+06	1.64315e+06	5.51474e+06	2.60214e+06	3.97249e+06	4.32521e+06	3.7297e+06	3.50064e+06	2.70115e+06	5.55979e+06	4.3901e+06	3.85888e+06	-0.1861	0.792458
(3E)-4,8-Dimethyl-1,3,7-nonatriene	266110	257253	2.42924e+06	254829	274609	285113	255047	248848	3.19362e+06	268217	268103	257978	254321	261178	257226	260821	627860	552536	-0.1844	0.313187
PE(20:5/24:1)	1.05318e+07	4.05266e+06	9.46407e+06	3.33763e+06	1.0009e+07	5.86054e+06	5.56068e+06	4.42449e+06	1.08078e+07	3.9717e+06	7.84117e+06	4.89579e+06	1.92121e+06	1.06828e+07	6.71966e+06	6.63837e+06	7.2093e+06	6.34637e+06	-0.1839	0.874875
(5R)-5-[(1R)-1,2-Dihydroxyethyl]-4-hydroxy-2-oxo-2,5-dihydro-3-furanyl hydrogen sulfate	2.13586e+07	3.16674e+07	2.64772e+07	2.59052e+07	1.14753e+07	4.81762e+07	1.3485e+07	9.00432e+06	3.55931e+07	1.82088e+07	4.19811e+07	2.33071e+07	3.12699e+07	1.65671e+07	3.38226e+07	1.90587e+07	2.751e+07	2.42298e+07	-0.1832	0.635365
PE(DiMe(13,5)/DiMe(11,3))	3.51531e+07	1.28389e+07	2.37738e+07	2.11668e+07	2.92623e+07	2.78461e+07	2.22184e+07	1.51464e+07	1.99303e+07	1.98416e+07	1.07938e+07	2.29059e+07	2.91346e+07	3.17182e+07	1.89754e+07	2.96661e+07	2.50068e+07	2.20331e+07	-0.1827	0.427822
LacCer(d18:1/16:0)	2.12805e+07	7.05086e+06	1.04346e+07	5.27501e+06	9.99731e+06	9.97228e+06	8.02983e+06	6.58094e+06	1.71057e+07	6.20511e+06	1.09943e+07	3.93827e+06	1.28888e+07	8.42844e+06	1.07028e+07	9.15372e+06	1.06684e+07	9.4028e+06	-0.1822	0.874875
PC(22:2/22:6)	2.21698e+06	520062	1.63339e+06	716119	2.40843e+06	699637	901016	823810	2.3983e+06	1.22493e+06	1.12539e+06	271359	1.29294e+06	1.49582e+06	1.74109e+06	772898	1.36577e+06	1.20476e+06	-0.181	1
SM(d18:1/18:1(9Z))	195551367	167334462	159149059	1.5265e+08	247577499	9.50628e+07	1.83662e+08	1.76824e+08	2.30392e+08	9.05089e+07	1.21819e+08	7.77282e+07	1.52213e+08	1.12134e+08	1.54354e+08	1.96006e+08	1.69554e+08	1.49564e+08	-0.181	0.492258
N1-[1-(2-furylcarbonyl)-4-piperidyl]benzamide	2.18115e+08	6.52087e+07	1.37094e+08	140194771	1.56661e+08	7.22004e+07	1.00425e+08	9.74976e+07	1.11778e+08	1.31456e+08	2.17289e+08	5.54219e+07	7.71222e+07	1.04751e+08	2.19724e+08	4.53777e+07	1.31579e+08	1.16084e+08	-0.1808	0.492258
Sildenafil	752898	588654	782808	1.18788e+06	2.67207e+06	5.67047e+06	979984	1.11742e+06	982407	486337	836274	2.29564e+06	1.64338e+06	3.23091e+06	3.5127e+06	2.07252e+06	1.94246e+06	1.71576e+06	-0.179	0.712787
LPC(16:1/0:0)	1.4324e+08	2.75806e+07	4.89672e+07	1.38612e+07	6.7998e+07	6.16534e+07	2.40988e+07	4.30673e+07	6.62603e+07	1.74528e+07	6.91934e+07	6.31589e+07	6.9092e+07	9.02884e+07	4.63383e+07	4.59476e+07	6.05501e+07	5.34898e+07	-0.1789	0.957792
PE(18:1/18:0)	2.19675e+07	2.4964e+06	1.08868e+07	2.62183e+07	1.49385e+07	5.46165e+06	1.33915e+07	8.11021e+06	9.99693e+06	5.46902e+06	1.54631e+07	1.83996e+07	1.5412e+07	1.3647e+07	6.80103e+06	1.40086e+07	1.36615e+07	1.20699e+07	-0.1787	0.957792
4-(trimethylammonio)but-2-enoate	5.99052e+06	1.51331e+06	9.73789e+06	8.25036e+06	1.04077e+07	1.22197e+07	1.76643e+07	1.86021e+06	1.15111e+07	3.12517e+06	6.11827e+06	3.42203e+06	5.90861e+06	3.00127e+06	1.02742e+07	7.97591e+06	8.01991e+06	7.08611e+06	-0.1786	0.562188
Acetyl-β-methylcholine	5.84996e+08	1.37301e+08	7.87977e+08	2.27441e+08	2.22397e+08	4.70101e+08	620297015	1.2961e+08	1.41467e+08	2.78585e+08	5.73602e+08	5.15107e+08	1.19076e+08	4.11276e+08	4.89897e+08	3.02585e+08	4.05036e+08	3.5815e+08	-0.1775	0.792458
PC(16:0/22:6)	1325644017	1091889472	1653308139	1489802902	1709948286	2031968792	1687655325	1013765776	1415038264	1360640301	9.90924e+08	1009077590	1710508719	1957248169	1274942044	1295322535	1.55043e+09	1.37151e+09	-0.1769	0.313187
Cyclo(leucylprolyl)	281847	184239	202798	190618	342117	193420	158780	167234	195703	250189	185293	277649	177249	190369	234104	222967	232506	205954	-0.175	0.367632
Pheneturide	2.30916e+08	1.8484e+08	3.29532e+08	7.84416e+08	4.87161e+08	2.79368e+08	2.99628e+08	200119193	3.00651e+08	2.38047e+08	3.23978e+08	3.57604e+08	4.06447e+08	3.64633e+08	5.77993e+08	3.23953e+08	3.82706e+08	3.39305e+08	-0.1737	0.874875
6α-Methylprednisone	420673	302579	409261	634074	1.39678e+06	2.68632e+06	485451	562772	528552	268163	448851	1.18622e+06	756847	1.58058e+06	1.89385e+06	937939	974949	864923	-0.1728	0.712787
Citroflex 4	466371	392470	266788	549363	724193	314789	409320	310626	573966	388604	449254	280513	537848	265158	288550	513896	452329	401773	-0.171	0.562188
Oxindole	592892	333747	599726	2.9395e+07	544979	317744	859328	8.89185e+06	4.79657e+06	7.55294e+06	817141	1.18733e+07	470822	1.0815e+07	525361	449665	5.29736e+06	4.7052e+06	-0.171	0.263487
LPC(20:5/0:0)	3.85312e+07	4.39767e+06	1.12502e+07	4.12994e+06	3.76708e+07	2.4983e+07	4.11783e+06	5.76414e+06	5.75783e+06	6.17343e+06	1.5797e+07	7.1904e+07	2.46843e+07	2.69192e+07	5.0042e+06	1.2973e+07	2.01605e+07	1.79095e+07	-0.1708	0.792458
gamma-Glu-gln	5.68945e+06	5.80348e+06	1.27327e+07	1.31553e+07	2.47866e+07	1.68649e+06	6.03728e+06	3.41113e+06	1.07132e+07	5.77638e+06	1.19084e+07	9.19542e+06	4.14836e+06	9.84241e+06	7.76206e+06	2.5776e+07	1.06423e+07	9.45707e+06	-0.1703	0.874875
6-Aminocaproic acid	3.03132e+06	1.86024e+06	2.89858e+06	4.4727e+06	5.15325e+06	1.77193e+06	2.95913e+06	2.176e+06	3.53422e+06	2.15829e+06	2.78511e+06	2.81598e+06	2.65097e+06	2.94454e+06	3.29914e+06	3.09926e+06	3.198e+06	2.84226e+06	-0.1701	0.874875
Bilirubin	2.98606e+08	1.08547e+08	2.03856e+08	2.01395e+08	2.20322e+08	1.11701e+08	1.59121e+08	1.49856e+08	173254225	1.90032e+08	2.95209e+08	8.71264e+07	119836827	1.59517e+08	2.90413e+08	7.21451e+07	1.90738e+08	1.69651e+08	-0.169	0.427822
salicylamide	2.39929e+06	5.7828e+06	4.60257e+06	1.4412e+07	9.41684e+06	2.2546e+06	5.24832e+06	2.18233e+06	6.71142e+06	3.03067e+06	3.80824e+06	7.81154e+06	5.51417e+06	4.04983e+06	1.42168e+07	5.07391e+06	6.47801e+06	5.76472e+06	-0.1683	0.874875
4-[6-Imino-3-(4-methoxyphenyl)-1(6H)-pyridazinyl]butanoic acid	315166	233775	253908	6.35891e+06	268491	246371	237032	242399	420204	258918	248113	8.89175e+06	247772	264859	309057	269506	1.27944e+06	1.13896e+06	-0.1678	0.957792
L-Serine O-phosphate	4.07057e+06	1.63094e+06	4.91393e+06	1.28053e+06	5.14768e+06	6.46965e+06	1.59463e+06	2.76439e+06	4.74178e+06	1.49479e+06	4.28711e+06	4.81184e+06	2.29585e+06	3.17278e+06	3.18299e+06	6.54905e+06	3.91888e+06	3.48952e+06	-0.1674	0.635365
2,12-Dimethoxypicrasa-2,12-diene-1,11,16-trione	303962	212792	218711	305531	215029	213264	176397	180356	211443	269821	201545	234262	191157	205306	270005	240462	244882	218075	-0.1673	0.147103
PE(18:1/20:4)	3.19229e+07	3.91375e+07	5.00723e+07	7.75985e+07	4.54449e+07	5.89718e+07	5.9799e+07	5.19959e+07	4.31745e+07	1.63561e+07	3.5021e+07	3.45533e+07	6.9471e+07	3.76897e+07	5.55351e+07	4.73998e+07	5.05246e+07	4.50995e+07	-0.1639	0.712787
2-Acetyl-6-hydroxy-7-(hydroxymethyl)-1,5,6,7-tetrahydro-4H-azepin-4-one	210269	160944	205772	640525	132878	81954.3	191613	174294	258379	206341	213908	257667	209500	223393	232790	163240	238724	213112	-0.1637	0.21978
PC(0:0/16:0)	7.05788e+08	205293765	3.70987e+08	1.3845e+08	8.01322e+08	2.60744e+08	3.21053e+08	3.32521e+08	4.03436e+08	1.43846e+08	4.00321e+08	2.99465e+08	426489015	5.00134e+08	3.29842e+08	5.38352e+08	4.13764e+08	3.69546e+08	-0.1631	0.792458
Nitrendipine	3.24583e+06	2.15362e+06	3.4708e+06	1.26277e+06	2.86435e+06	5.72412e+06	2.47678e+06	4.7447e+06	2.54067e+06	1.0659e+06	3.65154e+06	2.42466e+06	1.76164e+06	3.30379e+06	3.76546e+06	2.13197e+06	3.12025e+06	2.78671e+06	-0.1631	0.792458
3-(3,4-Dimethyl-5-pentyl-2-furyl)propanoic acid	3.70519e+06	483521	2.36654e+06	2.2051e+06	9.32013e+06	1.45141e+06	2.94546e+06	1.00249e+06	2.2306e+06	3.21825e+06	3.36267e+06	3.69462e+06	3.59405e+06	3.76484e+06	2.75647e+06	2.51452e+06	3.25531e+06	2.9084e+06	-0.1626	0.492258
Antheraxanthin	4.87367e+06	1.57651e+06	943000	769496	5.24282e+06	818148	2.43906e+06	1.61365e+06	1.54034e+06	2.36281e+06	575847	3.9568e+06	2.33064e+06	1.32908e+06	2.06569e+06	2.96608e+06	2.37061e+06	2.118e+06	-0.1626	0.712787
glycyclamide	1.90914e+08	1.53038e+07	1.85942e+07	5.34255e+07	4.0782e+07	6.33878e+07	4.82449e+07	7.10504e+07	4.58929e+07	1.24213e+08	2.22962e+07	2.12494e+07	8.93389e+07	1.56685e+07	1.18746e+08	1.29699e+07	6.37346e+07	5.6967e+07	-0.162	0.957792
PC(14:0/18:1)	2.69285e+08	1.4018e+08	2.48045e+08	2.43637e+08	1.53502e+08	7.88623e+08	1.36474e+08	2.35106e+08	3.16662e+08	2.00934e+08	2.17189e+08	4.66117e+08	357382132	3.00214e+08	2.86419e+08	2.29579e+08	3.07212e+08	2.74608e+08	-0.1619	0.792458
6-[(1Z)-1-Propen-1-yl]-2,3,4,5-tetrahydropyridine	281260	175036	191163	492496	229005	224246	324757	181774	232586	481063	184965	197705	209538	184614	197589	180791	265534	237538	-0.1607	0.562188
5-hydroxy-2-oxo-4-ureido-2,5-dihydro-1H-imidazole-5-carboxylic acid	3139767599	2015075175	6103431886	3852035167	3703153481	3436066422	2194199352	2727625235	2638621588	2495163115	3313518177	4393887702	2205493583	2567178538	6632277091	4009158646	3708254955	3.31771e+09	-0.1606	0.562188
Pentoxyverine	881532	1.00679e+06	543588	590165	844264	1.09082e+06	317550	497976	1.05319e+06	1.21091e+06	442403	1.57666e+06	596180	424409	674179	602789	826193	739624	-0.1597	0.492258
hydroxyprogesterone caproate	4.00884e+06	424088	588594	749426	278886	893178	548795	570130	656344	1.74618e+06	552810	1.29242e+06	939893	1.40151e+06	999195	1.65912e+06	1.15717e+06	1.03664e+06	-0.1587	0.367632
Triethylamine	1.11079e+06	6.09332e+06	2.82072e+06	5.52756e+06	4.32624e+06	4.93572e+06	1.39893e+06	3.23803e+06	3.90104e+06	6.5342e+06	3.08046e+06	2.45232e+06	4.86476e+06	1.50575e+06	4.14079e+06	5.9426e+06	4.13573e+06	3.70589e+06	-0.1583	0.635365
L-Threonic acid-1,4-lactone	3.5691e+06	2.03489e+06	4.31772e+06	2.78609e+06	2.37134e+07	4.73487e+07	5.59919e+06	5.2558e+06	5.0798e+06	1.27103e+06	5.03043e+06	2.05344e+07	7.81079e+06	2.69541e+07	3.54999e+07	1.20917e+07	1.39616e+07	1.25127e+07	-0.1581	0.427822
LPE(0:0/20:4)	5.92122e+06	598497	2.36212e+06	638320	4.83027e+06	1.18783e+06	2.08182e+06	1.18602e+06	4.23729e+06	835407	2.835e+06	2.31321e+06	2.23629e+06	3.15346e+06	1.73089e+06	2.62353e+06	2.58971e+06	2.32329e+06	-0.1566	0.874875
Phenmedipham	2.58304e+07	7.62639e+06	1.57557e+07	1.58174e+07	1.69756e+07	7.17102e+06	1.20957e+07	1.05014e+07	1.22575e+07	1.50514e+07	2.60583e+07	5.49599e+06	9.3304e+06	1.17059e+07	2.66963e+07	4.27787e+06	1.48627e+07	1.33471e+07	-0.1552	0.562188
Indoleacrylic acid	8.77069e+06	2.83656e+06	4.63808e+06	1.84886e+06	2.93018e+06	2.32699e+07	1.14366e+07	1.24324e+07	9.27484e+06	3.46915e+06	3.06475e+06	3.12398e+06	4.53716e+06	4.0556e+06	1.34147e+07	1.49899e+06	7.38238e+06	6.63082e+06	-0.1549	0.635365
Nikethamide	485321	483649	473673	3.77962e+08	479576	498672	79123170	4.53451e+08	881997	691087	2.31424e+06	559420	2.01637e+06	1.63719e+06	2.85016e+07	591423	6.33972e+07	5.69767e+07	-0.154	0.0224775
Docosahexaenoyl PAF C-16	1.94986e+08	5.80624e+07	1.18008e+08	9.85511e+07	3.45789e+08	7.75448e+07	1.57074e+08	1.51162e+08	1.86432e+08	8.20492e+07	1.5276e+08	8.10167e+07	1.41977e+08	1.64465e+08	1.25905e+08	9.63605e+07	1.48823e+08	1.3392e+08	-0.1522	0.712787
Ethyl caproate	548061	765605	512597	3.52471e+06	316000	4.92783e+06	913303	642321	848336	620272	907942	8.5027e+06	1.20008e+06	583178	548239	1.12338e+06	1.7658e+06	1.58897e+06	-0.1522	0.427822
N'1-[1-(2-hydroxyphenyl)ethylidene]-3-methoxybenzene-1-carbohydrazide	5.26821e+07	1.58215e+07	2.88365e+07	4.02142e+07	3.61876e+07	1.76561e+07	2.8657e+07	2.29817e+07	3.04864e+07	3.38034e+07	5.35687e+07	9.41901e+06	1.8176e+07	2.5635e+07	5.42195e+07	1.01191e+07	3.18997e+07	2.87066e+07	-0.1522	0.712787
Betaine	1582682729	7.01833e+08	1818995428	4.67128e+08	1082246961	6.19433e+08	1078782971	6.72439e+08	9.65985e+08	1318772809	9.62185e+08	9.44986e+08	8.66291e+08	9.5154e+08	5.20816e+08	1127479595	1.04539e+09	9.40928e+08	-0.1519	0.957792
{4-[2-(benzylideneamino)ethyl]piperazino}(4-chlorophenyl)methanone	491554	384322	511082	775543	1.74455e+06	3.70215e+06	639815	778579	641397	317521	545989	1.49878e+06	1.20017e+06	2.14955e+06	2.29338e+06	1.35311e+06	1.2682e+06	1.14183e+06	-0.1514	0.635365
1,3,3-Trimethyl-2-oxabicyclo[2.2.2]octane-6,7-diol	398576	393306	383086	354633	440788	386453	326457	316299	322365	392983	319905	332165	390396	367826	403911	367621	392807	353993	-0.1501	0.0726773
2-[2-(4-Pyridinyl)-1-butenyl]phenol	202172	142813	237632	679571	679781	174139	184307	276785	499641	271772	403982	280063	393618	303671	222750	344054	352685	318064	-0.1491	0.492258
Mukaadial	1.90647e+06	1.21729e+06	3.31888e+06	1.3533e+06	3.65485e+06	874814	1.77854e+06	1.15505e+06	1.99276e+06	1.98549e+06	1.82127e+06	551151	1.38577e+06	1.57823e+06	4.55087e+06	1.72875e+06	2.05427e+06	1.85279e+06	-0.1489	1
L-Glutamic acid	5.31344e+07	1.75185e+07	6.57727e+07	2.60851e+07	106017164	6.39144e+07	1.98397e+07	4.97169e+07	4.92361e+07	1.66132e+07	5.32584e+07	5.4525e+07	2.98244e+07	7.10836e+07	4.32845e+07	112644098	5.5407e+07	5.00026e+07	-0.1481	0.712787
2-Pyrrolidone	2.54407e+07	2.89461e+07	4.75135e+07	3.78059e+07	2.92937e+07	3.8303e+07	3.28724e+07	1.29084e+07	4.01653e+07	1.18216e+07	1.74608e+07	2.28801e+07	4.54295e+07	1.83419e+07	4.99796e+07	6.01238e+07	3.45505e+07	3.11983e+07	-0.1472	0.635365
2-Methoxynaphthalene	349970	268122	363873	552161	1.24206e+06	2.48214e+06	455527	519409	456653	226065	388726	1.0514e+06	763895	1.50183e+06	1.63281e+06	924481	876388	792079	-0.1459	0.712787
PE(20:4/18:1)	4.61116e+08	6.46291e+07	217395396	8.23546e+07	5.18504e+08	1.10738e+08	1.86747e+08	1.53525e+08	3.28024e+08	7.7164e+07	2.179e+08	2.57407e+08	2.03606e+08	3.36639e+08	1.63321e+08	2.6868e+08	2.42456e+08	2.19301e+08	-0.1448	0.792458
xanthurenic acid 8-O-sulfate	281317	168723	303840	2.26825e+06	183255	605362	257013	205431	1.07984e+06	310925	329432	797004	635790	305389	1.2608e+06	564963	635125	574658	-0.1443	0.313187
LPC(18:1n9/0:0)	3.81571e+06	1.20385e+06	1.56611e+06	436454	6.09927e+06	655340	2.33643e+06	2.94148e+06	2.24294e+06	872457	1.37774e+06	1.53373e+06	2.06427e+06	3.51512e+06	1.80276e+06	2.12092e+06	2.29612e+06	2.08078e+06	-0.1421	0.562188
biliverdin	7.99112e+07	1.54172e+07	3.10521e+07	1.51725e+07	4.31749e+07	8.51647e+06	3.1393e+07	1.49962e+07	2.19945e+07	3.58989e+07	8.54414e+07	7.89493e+06	1.89184e+07	9.51222e+06	5.92621e+07	7.02399e+06	3.22074e+07	2.92336e+07	-0.1398	0.792458
Lauramide	2.74452e+06	6.43517e+06	5.8016e+06	3.01997e+06	3.61311e+06	4.03512e+06	3.24159e+06	3.38142e+06	3.8759e+06	6.89004e+06	3.70336e+06	6.44604e+06	2.93402e+06	3.54928e+06	2.74136e+06	2.083e+06	4.27491e+06	3.8846e+06	-0.1381	0.635365
(5-Hydroxy-1H-benzimidazol-2-yl)[(4-methoxy-3,5-dimethyl-2-pyridinyl)methyl]sulfoniumolate	603049	351662	781148	1.00172e+06	1.24227e+06	1.19527e+06	569575	684965	845408	756331	881793	774943	800051	762388	961954	806076	862520	784348	-0.1371	0.562188
dictyoquinazol B	117655	106402	110814	248066	122690	243528	145536	109670	113413	300298	107528	111812	153634	114264	179231	104662	158192	144005	-0.1356	0.712787
3-Hydroxy-2,4,5-pyridinetrimethanol	1.21639e+06	1.7213e+06	2.76959e+06	2.72364e+06	1.69844e+06	3.19479e+06	2.10711e+06	846773	3.53271e+06	757396	1.40403e+06	1.98241e+06	1.75862e+06	1.51915e+06	4.36523e+06	1.94206e+06	2.22069e+06	2.02155e+06	-0.1355	0.712787
2-[(5Z)-5-Tetradecen-1-yl]cyclobutanone	749171	257370	275019	273267	534143	422530	209154	287190	528926	529274	375270	303808	321520	632450	389902	234626	418583	381212	-0.1349	0.874875
glu-leu	1.65853e+06	846464	1.30631e+06	944699	1.21456e+06	1.16062e+06	1.15537e+06	709357	460031	797944	1.52527e+06	625791	316563	1.60898e+06	1.56838e+06	2.06849e+06	1.18853e+06	1.08362e+06	-0.1333	0.492258
stearoylcarnitine	2.10054e+07	5.12007e+06	2.13408e+07	2.07864e+06	4.99049e+07	8.61654e+06	1.98872e+07	9.12293e+06	1.79278e+07	1.44912e+07	1.63968e+07	1.22659e+07	1.19454e+07	1.71177e+07	2.89348e+07	1.62016e+07	1.80111e+07	1.64291e+07	-0.1326	0.874875
Phenylisocyanate	4.52585e+06	3.53668e+06	8.62835e+06	2.79487e+07	5.67633e+06	1.98097e+07	6.08058e+06	1.0638e+07	2.23344e+07	1.1673e+07	5.39688e+06	1.28793e+07	4.28543e+06	1.15548e+07	1.60578e+07	5.83919e+06	1.16876e+07	1.06739e+07	-0.1309	0.712787
Linoleamide	9.19058e+06	6.64141e+06	2.49094e+06	3.7615e+06	8.99382e+06	7.795e+06	2.43894e+06	5.5359e+06	2.07641e+06	9.39442e+06	3.44306e+06	1.12914e+07	4.68495e+06	1.01982e+07	6.07903e+06	4.0449e+06	6.47887e+06	5.91871e+06	-0.1305	0.792458
LPE(20:0/0:0)	4.35839e+06	1.02946e+06	1.53342e+06	320643	3.05055e+06	877631	1.70974e+06	1.59005e+06	1.52163e+06	691913	1.64142e+06	1.43003e+06	1.85765e+06	2.67354e+06	1.09804e+06	2.7986e+06	1.86168e+06	1.70126e+06	-0.13	0.712787
Rosuvastatin	568448	2.56678e+06	610083	1.08861e+06	2.05404e+06	4.43096e+06	782143	959811	841980	371824	645438	2.02378e+06	2.76139e+06	2.70008e+06	3.10149e+06	3.05863e+06	1.88649e+06	1.72466e+06	-0.1294	0.957792
Furosemide	4.27287e+06	496805	719066	1.44956e+08	2.76046e+06	881312	2.7239e+07	698673	8.90859e+07	849308	738450	8.20247e+07	848224	597890	3.18131e+07	910344	2.5681e+07	2.34806e+07	-0.1292	0.957792
PC(18:1/22:6)	2.50896e+08	1.27864e+08	1.74902e+08	9.90665e+07	1.51868e+08	1.68013e+08	1.65556e+08	8.81706e+07	2.01926e+08	9.51636e+07	1.38995e+08	7.89827e+07	2.34637e+08	2.13494e+08	1.47277e+08	1.18149e+08	1.62102e+08	1.48235e+08	-0.129	0.492258
6-anilino-1,3-dimethyl-1,2,3,4-tetrahydropyrimidine-2,4-dione	466052	254054	861282	3.01438e+06	399448	256752	1.52367e+06	253571	1.06287e+06	1.03512e+06	849459	692334	502378	344292	1.18654e+06	557017	875328	800726	-0.1285	0.427822
Guanine	6.81589e+06	5.98356e+06	9.53356e+06	1.44515e+07	1.67075e+07	9.60861e+06	9.11783e+06	4.55655e+06	1.41352e+07	5.09911e+06	1.92901e+07	9.43541e+06	5.99147e+06	6.79075e+06	1.55542e+07	6.24277e+06	1.05168e+07	9.62134e+06	-0.1284	0.427822
(3R,5R)-1,3,5-Trihydroxy-4-{[(2E)-3-(4-hydroxy-3-methoxyphenyl)-2-propenoyl]oxy}cyclohexanecarboxylic acid	995294	484790	1.40833e+06	2.96581e+06	2.19481e+06	9.70286e+06	3.91742e+06	731870	2.93899e+06	6.55405e+06	947617	1.04359e+06	910476	698681	8.09415e+06	1.27035e+06	2.95865e+06	2.71072e+06	-0.1263	0.792458
Aceglutamide	1.87008e+06	688255	1.29611e+06	7.2935e+06	2.65193e+06	5.72072e+06	3.00002e+06	1.28802e+06	3.77812e+06	825644	1.43546e+06	2.61286e+06	4.74186e+06	3.48602e+06	4.00427e+06	4.63427e+06	3.25343e+06	2.98065e+06	-0.1263	0.957792
Benzamide	698541	1.22591e+06	2.0415e+06	1.98566e+07	1.65578e+06	2.2547e+06	766656	2.64891e+06	3.41762e+06	3.52709e+06	697505	6.82854e+06	7.16972e+06	7.53574e+06	2.44156e+06	7.32617e+06	4.62217e+06	4.23595e+06	-0.1259	0.263487
(14R)-20-Amino-1-(3,4-dimethyl-5-propyl-2-furyl)-17-hydroxy-17-oxido-11-oxo-12,16,18-trioxa-17λ5-phosphaicosan-14-yl 11-(3,4-dimethyl-5-pentyl-2-furyl)undecanoate	4.45089e+07	2.95997e+07	4.31904e+07	4.49443e+07	6.03306e+07	3.69991e+07	4.61146e+07	25277528	4.01703e+07	4.66678e+07	2.76731e+07	2.82434e+07	4.8462e+07	5.73445e+07	3.72343e+07	3.95567e+07	4.32622e+07	3.96744e+07	-0.1249	0.712787
Miglitol	6.69613e+07	1.39968e+07	5.07129e+07	1.75643e+08	6.64128e+07	7.94595e+07	7.99646e+07	2.32843e+07	7.7079e+07	2.68583e+07	8.46069e+07	5.90098e+07	9.28143e+07	6.32148e+07	1.03314e+08	8.34978e+07	7.5531e+07	6.93644e+07	-0.1229	0.635365
1-Piperideine	2.00807e+07	1.31948e+07	7.3372e+06	1.01773e+06	1.07219e+07	1.73773e+07	4.54478e+06	1.48582e+07	1.09251e+07	1.65996e+07	9.66282e+06	7.29903e+06	8.02915e+06	7.41582e+06	1.27662e+07	1.46724e+07	1.16216e+07	1.06773e+07	-0.1223	0.712787
N-(1,2-Diphenylethyl)nicotinamide	1.14215e+06	875030	1.18752e+06	1.80201e+06	4.05354e+06	8.10059e+06	1.48664e+06	1.69512e+06	1.49031e+06	1.20077e+06	1.26863e+06	3.4313e+06	2.49301e+06	4.9013e+06	5.32876e+06	3.01709e+06	2.86014e+06	2.63129e+06	-0.1203	0.492258
LPE(0:0/20:4)	1.53382e+08	6.23179e+07	9.43168e+07	4.28625e+07	1.21857e+08	1.08702e+08	8.27305e+07	5.61131e+07	8.39111e+07	3.40377e+07	1.02656e+08	1.16429e+08	9.29458e+07	1.40834e+08	8.63159e+07	9.89979e+07	9.72397e+07	8.9497e+07	-0.1197	0.562188
Ecgonine	1.94025e+07	2.82658e+06	9.95919e+06	1.05069e+07	1.81809e+07	9.10398e+06	1.638e+07	3.5381e+06	1.02491e+07	7.3857e+06	1.66134e+07	7.24736e+06	1.18506e+07	9.8623e+06	1.90084e+07	5.23408e+06	1.16633e+07	1.07369e+07	-0.1194	0.712787
4-(Nitrosoamino)-1-(3-pyridinyl)-1-butanone	644912	231862	1.87274e+06	3.96762e+06	322210	4.33304e+06	1.17256e+06	464661	1.19612e+06	1.08131e+06	1.00511e+06	3.93308e+06	2.11053e+06	1.44261e+06	3.0712e+06	1.99898e+06	1.8954e+06	1.74761e+06	-0.1171	0.792458
Acedapsone	3.43662e+06	2.56139e+06	6.30904e+06	2.09225e+08	3.39352e+06	3.16263e+06	2.86477e+06	8.61574e+07	4.75622e+07	32417388	3.27823e+06	4.67664e+07	4.4141e+06	1.19633e+08	3.37545e+06	4.33185e+06	3.80147e+07	3.50801e+07	-0.1159	0.427822
L-alpha-Aspartyl-L-phenylalanine	1.65222e+06	5.73044e+07	2.44409e+07	1.06407e+07	8.01428e+06	1.74078e+07	2.46849e+06	2.9801e+06	4.79037e+07	695388	2.75267e+06	2.36466e+07	8.84853e+07	2.83315e+06	8.45387e+06	3.90834e+06	1.991e+07	1.84128e+07	-0.1128	0.427822
N-Acetylcadaverine	1.26783e+06	1.94123e+06	3.97019e+06	8.08685e+06	8.62251e+06	2.32271e+06	6.05225e+06	769568	7.9567e+06	881169	2.07761e+06	1.36403e+06	6.11829e+06	1.6111e+06	7.53335e+06	6.03945e+06	4.36855e+06	4.04035e+06	-0.1127	0.562188
Valeramide	3.97984e+07	1.14948e+07	3.41453e+07	8.53329e+07	4.18837e+07	5.00265e+07	4.33649e+07	2.04923e+07	3.87102e+07	2.03214e+07	4.86126e+07	3.38272e+07	5.30144e+07	4.61195e+07	5.41067e+07	4.67315e+07	4.37803e+07	4.05301e+07	-0.1113	0.957792
Tridemorph	259011	253463	327297	264685	292597	252537	243940	250307	251778	244839	243155	262488	298844	245042	242000	262986	274932	254538	-0.1112	0.041958
Methylripariochromene A	4.92699e+06	1.92153e+06	4.24037e+06	7.5592e+06	6.74475e+06	1.32883e+06	3.73108e+06	887099	4.07252e+06	1.77107e+06	6.16768e+06	3.91119e+06	4.6558e+06	6.81209e+06	4.78789e+06	4.51616e+06	4.45361e+06	4.13126e+06	-0.1084	0.635365
(6E)-6-[(2E,4E,6E)-3,7-Dimethyl-2,4,6,8-nonatetraen-1-ylidene]-1,5,5-trimethylcyclohexene	6.31035e+06	4.28428e+06	7.47457e+06	5.17905e+06	5.99447e+06	2.71482e+06	4.09168e+06	6.5421e+06	6.12813e+06	907159	3.96737e+06	5.28534e+06	8.09113e+06	4.85968e+06	3.88147e+06	5.74496e+06	5.32626e+06	4.9499e+06	-0.1057	0.712787
N-Acetyl-D-galactosamine 4-sulfate	1.37443e+06	1.40962e+06	3.54768e+06	6.79817e+06	1.82452e+06	1.46817e+06	4.10155e+06	1.13962e+06	3.46022e+06	2.38596e+06	1.9154e+06	2.0601e+06	2.33692e+06	3.00565e+06	3.01517e+06	2.07625e+06	2.7371e+06	2.54968e+06	-0.1023	0.492258
3-acetamidopropanal	3.77762e+06	4.69028e+06	5.05033e+06	1.53212e+06	4.51952e+06	3.69776e+06	469337	5.78406e+06	4.89278e+06	6.26695e+06	487497	4.64689e+06	3.60036e+06	5.40286e+06	587607	3.99108e+06	3.87794e+06	3.61294e+06	-0.1021	0.957792
Fumaric acid	9.93312e+06	1.31341e+07	5.48783e+07	7.49249e+06	1.05391e+07	9.23917e+06	1.83954e+07	1.83525e+06	2.38546e+07	2.43053e+06	6.03006e+07	2.40026e+06	3.50503e+07	1.2209e+06	1.0368e+07	7.56513e+06	1.75361e+07	1.63421e+07	-0.1017	0.635365
ambrisentan	1.33111e+06	1.02726e+06	1.43159e+06	2.07296e+06	4.76557e+06	9.89551e+06	1.81446e+06	2.08107e+06	1.93168e+06	1.38132e+06	1.45938e+06	4.08453e+06	3.31457e+06	5.74554e+06	6.12999e+06	3.95008e+06	3.42067e+06	3.18926e+06	-0.1011	0.492258
2-(2-Oxo-8,9-dihydro-2H-furo[2,3-h]chromen-8-yl)-2-propanyl beta-D-glucopyranoside	719915	316320	786197	1.18344e+06	1.47864e+06	2.44333e+06	721886	918020	985537	890642	1.14284e+06	1.11178e+06	1.02444e+06	1.09082e+06	1.84196e+06	1.04406e+06	1.15464e+06	1.0772e+06	-0.1002	0.957792
Hexadecanamide	3.60955e+06	2.89178e+06	1.81087e+06	2.59003e+06	3.50557e+06	3.29935e+06	2.60297e+06	4.36346e+06	3.46191e+06	2.15373e+06	2.74884e+06	2.79282e+06	2.99595e+06	1.97649e+06	2.30305e+06	2.14873e+06	2.95119e+06	2.7548e+06	-0.0994	0.492258
LPC(14:0/0:0)	1.23239e+08	1.49755e+07	3.922e+07	6.68308e+06	6.51805e+07	6.23932e+07	1.60968e+07	3.17301e+07	6.03684e+07	1.30314e+07	6.62897e+07	8.09948e+07	7.52031e+07	5.90824e+07	2.86198e+07	5.4417e+07	5.19486e+07	4.85834e+07	-0.0966	0.957792
D-Urobilin	993743	187320	182502	189156	178565	199316	681294	338464	206682	630599	185528	180198	181255	177942	251871	175954	321767	300979	-0.0964	0.957792
Platelet-activating factor	1947494252	3.73453e+08	8.46643e+08	2.31894e+08	1499700026	595104163	7.98628e+08	7.55423e+08	8.85644e+08	292094746	8.70229e+08	8.22453e+08	1031663827	1293246561	5.16443e+08	1300464796	9.15715e+08	8.56629e+08	-0.0962	0.874875
4-Ethyl-2,6-dihydroxyphenyl hydrogen sulfate	133813704	6.31571e+07	1.08353e+08	2.07321e+08	7.16775e+07	2.17672e+07	3.38641e+07	5.20914e+07	3.00912e+08	2.30767e+07	1.30001e+08	1.77945e+08	7.74118e+07	1.60898e+07	5.1164e+07	8.29161e+07	1.01015e+08	9.45472e+07	-0.0955	0.635365
PI(16:0/20:4)	2.40418e+08	4.2969e+07	1.12585e+08	6.4657e+07	6.41735e+07	1.34141e+08	9.71025e+07	5.73637e+07	7.85313e+07	4.9431e+07	6.78606e+07	9.21534e+07	1.61727e+08	1.38438e+08	9.44671e+07	1.91053e+08	1.09824e+08	1.02813e+08	-0.0952	0.874875
3-(2-thienyl)-1,2,4-oxadiazole-5-carbohydrazide	1.38904e+06	400015	706395	834321	1.9827e+06	1.1682e+06	751604	524217	500542	612917	1.06288e+06	1.25878e+06	1.16617e+06	1.30677e+06	1.86692e+06	1.06248e+06	1.08011e+06	1.01133e+06	-0.0949	0.792458
1H-Indol-3-ylacetonitrile	1.29276e+06	815306	833738	1.16672e+07	1.18549e+06	758177	785476	692350	1.28342e+06	912029	968015	1.77545e+07	973125	911126	508986	1.0422e+06	2.75877e+06	2.58312e+06	-0.0949	0.712787
Benzoic acid	9.76446e+06	6.90305e+06	6.00576e+06	6.83597e+06	9.58674e+06	7.38052e+06	3.69404e+06	4.165e+06	7.97663e+06	1.33793e+07	5.54554e+06	7.84175e+06	7.57738e+06	7.36172e+06	5.57617e+06	9.4832e+06	7.74608e+06	7.26007e+06	-0.0935	0.635365
2-Amino-6-methylmercaptopurine	760140	8.80586e+06	5.18937e+06	1.18507e+07	4.37999e+06	6.94961e+06	6.7596e+06	1.96691e+06	9.06177e+06	4.51036e+06	3.09484e+06	5.16101e+06	7.59754e+06	4.50804e+06	1.2196e+07	4.41294e+06	6.32261e+06	5.9269e+06	-0.0932	0.874875
Sebacic acid	5.20166e+06	3.27563e+06	5.09843e+06	5.64423e+06	2.57565e+06	4.82923e+06	6.96111e+06	2.52795e+06	4.0996e+06	5.09879e+06	3.28173e+06	4.5371e+06	3.05497e+06	3.47098e+06	4.848e+06	3.73041e+06	4.43747e+06	4.16106e+06	-0.0928	0.562188
2-hydroxy-6-[(8Z,11Z)-pentadeca-8,11,14-trien-1-yl]benzoic acid	1.41016e+07	4.04608e+06	7.21974e+06	3.43048e+06	2.69348e+07	4.48058e+06	5.03192e+06	1.79223e+06	9.61264e+06	998708	3.12241e+06	2.46803e+06	2.05999e+07	4.10135e+06	3.65567e+07	1.00021e+07	1.00356e+07	9.4286e+06	-0.09	0.562188
Gabapentin	1.86373e+07	5.28298e+06	9.71904e+06	1.09204e+07	1.13774e+07	3.12096e+07	1.85712e+07	3.26762e+06	2.02229e+06	1.26795e+07	1.51818e+07	4.97088e+06	6.43888e+06	5.23101e+07	5.14891e+06	1.58908e+07	1.45244e+07	1.36482e+07	-0.0898	0.492258
LPE(18:0/0:0)	3.36254e+07	1.43185e+07	2.05984e+07	2.52011e+07	2.80269e+07	1.50474e+07	2.43002e+07	2.5221e+07	1.70395e+07	6.89108e+06	1.6762e+07	1.83308e+07	2.93483e+07	2.72905e+07	1.94667e+07	2.98182e+07	2.2803e+07	2.14468e+07	-0.0885	0.957792
LPC(16:0/0:0)	4.48278e+07	1.2819e+07	2.44785e+07	7.33827e+06	6.06027e+07	9.32084e+06	2.21135e+07	2.92736e+07	2.50076e+07	1.25167e+07	2.33226e+07	2.04267e+07	2.42132e+07	4.29599e+07	2.27069e+07	2.73133e+07	2.65645e+07	2.49854e+07	-0.0884	0.792458
3-(4-Hydroxy-3-methoxyphenyl)-2-oxiranecarboxylic acid	1.31634e+07	6.86289e+06	1.85712e+07	2.24314e+06	1.2768e+07	8.79445e+06	6.66074e+06	5.93823e+06	4.67412e+06	5.59095e+06	9.03183e+06	5.53816e+06	1.31315e+07	5.56408e+06	1.33497e+07	2.84428e+07	1.04005e+07	9.79222e+06	-0.0869	0.562188
L-alpha-Glycerylphosphorylcholine	1.52753e+08	3.79913e+07	9.2586e+07	1.31008e+08	2.8299e+08	1.59612e+08	89491546	7.41508e+07	151941407	5.4733e+07	1.42946e+08	1.59066e+08	1.21508e+08	1.75875e+08	1.38693e+08	2.38008e+08	1.42824e+08	1.34641e+08	-0.0851	0.874875
Saphenic acid methyl ester	1.16208e+08	5.80364e+07	1.38206e+08	1.34672e+08	1.08652e+08	1.1919e+08	7.29577e+07	8.08098e+07	8.92753e+07	1.46123e+08	1.7616e+08	5.83529e+07	7.01481e+07	7.67545e+07	2.34791e+08	5.51386e+07	1.12494e+08	1.06051e+08	-0.0851	0.562188
19(R)-hydroxy Prostaglandin A2	233332	114073	138861	152412	153166	132055	117132	117293	120171	200755	123464	155985	132860	123478	177395	183704	153983	145224	-0.0845	0.792458
4-Octylphenol	1.62163e+07	2.41323e+07	2.30194e+07	10343219	9.51383e+06	1.66073e+07	1.35469e+07	5.27114e+06	2.93414e+07	25812699	1.99787e+07	1.56286e+07	1.35269e+07	1.36988e+07	1.05725e+07	9.58133e+06	1.66387e+07	1.56959e+07	-0.0842	0.792458
methadone-d9	4789010598	2749712597	5266701700	5002528774	5618744445	5140072329	4095597454	3773875119	5055058026	3990792784	4576317486	4051318993	4800768332	4565226780	5528697735	4481519100	4.76113e+09	4.49192e+09	-0.084	0.180569
Cladinose	1.82089e+06	1.71011e+06	2.42884e+06	1.87869e+06	1.82936e+06	3.00849e+06	2.46252e+06	2.47053e+06	3.63328e+06	443386	1.79473e+06	1.7366e+06	1.41631e+06	2.31198e+06	2.16277e+06	1.50279e+06	2.11273e+06	1.99349e+06	-0.0838	0.712787
5-cyano-3,4-dimethylthiophene-2-carboxamide	359932	181167	215409	318289	229319	207584	194062	216418	233526	230072	202709	400086	211578	233979	231669	223393	251950	237749	-0.0837	0.874875
2-(2-Carboxyethyl)-4-methyl-5-propyl-3-furoic acid	2.43844e+07	6.21093e+07	5.32031e+07	6.15357e+07	200058264	1.86415e+08	7.67219e+07	2.94416e+07	2.75047e+07	5.93218e+07	3.12563e+07	1.29598e+08	2.45794e+08	283204904	1.79122e+07	2.35868e+07	9.7951e+07	9.24342e+07	-0.0836	0.635365
1-Tetradecylamine	3.63004e+06	5.71743e+06	6.98581e+06	6.35969e+06	4.6777e+06	6.04818e+06	3.15626e+06	4.18066e+06	3.6383e+06	9.33876e+06	4.893e+06	1.00705e+07	4.74453e+06	4.53301e+06	4.04376e+06	3.98359e+06	5.56981e+06	5.25824e+06	-0.083	0.367632
Epithienamycin B	493779	350796	409931	1.11051e+06	443025	400454	375712	388405	552868	420340	393277	1.21122e+06	395145	419820	470986	422555	534749	505033	-0.0825	0.874875
Taurochenodeoxycholic acid	1.52862e+08	3.44502e+06	2.43171e+07	1.28348e+08	9.76282e+06	6.28129e+07	1.05607e+07	1.17954e+07	1.60133e+07	1.82101e+08	3.85178e+06	3.84494e+07	1.50714e+08	3.91375e+06	1.60018e+08	2.31637e+07	6.35913e+07	6.00581e+07	-0.0825	1
3,4-dihydroxystyrene	4.75511e+06	3.6482e+07	471664	4.57024e+07	453868	1.63776e+06	1.38271e+06	9.11918e+06	2.28484e+07	3.68249e+06	605450	5.91909e+06	6.42418e+07	5.8735e+06	2.5136e+07	2.09045e+06	1.49171e+07	1.40899e+07	-0.0823	0.562188
PE(20:5/18:1)	1.75588e+08	3.64315e+07	1.08833e+08	9.16611e+07	2.21578e+08	7.4944e+07	1.04451e+08	6.95108e+07	1.50806e+08	4.64492e+07	9.0775e+07	1.20821e+08	1.51937e+08	1.70662e+08	98752956	1.13082e+08	1.18173e+08	1.11725e+08	-0.0809	1
hypaphorine	6.71081e+08	2.43368e+08	4.00776e+08	128395365	2.76195e+08	1483371086	8.1368e+08	1021021455	683503382	3.06593e+08	2.42348e+08	2.4846e+08	3.34447e+08	3.23903e+08	956389337	1.23553e+08	533864417	5.0539e+08	-0.0791	0.874875
Sphingosine (d18:1)	2.06138e+07	3.33882e+06	1.20377e+07	3.96569e+06	1.89998e+07	7.04281e+06	1.33996e+07	5.9927e+06	1.8471e+07	4.7633e+06	1.45423e+07	6.21149e+06	1.19637e+07	1.11692e+07	6.45859e+06	1.1274e+07	1.09998e+07	1.04246e+07	-0.0775	0.957792
2a,4-Dihydroxy-3-(hydroxymethyl)-6,6,7b-trimethyldecahydro-1H-cyclobuta[e]inden-2-yl 2,4-dihydroxy-5-methylbenzoate	209556	161453	169027	182500	214876	210226	171128	171353	169348	177275	171465	182342	197303	202324	198256	172077	191273	181287	-0.0774	0.492258
13,14-Dihydroretinol	3.24234e+06	375041	552483	896254	362531	238378	1.54976e+06	1.02197e+06	173391	345404	933120	821834	801873	1.27353e+06	282868	1.75138e+06	944505	895513	-0.0768	0.635365
Hexyl 2-furoate	1.478e+06	3.79174e+06	3.29363e+06	3.73836e+06	1.21306e+07	1.11644e+07	4.64446e+06	1.6634e+06	1.69447e+06	3.62032e+06	1.96699e+06	7.84072e+06	1.47583e+07	1.75994e+07	1.08585e+06	1.37903e+06	5.93279e+06	5.62529e+06	-0.0768	0.635365
Adenosine	6.74597e+06	1.31214e+06	8.56716e+06	5.67898e+06	5.26096e+06	1.13489e+07	7.17135e+06	2.5552e+06	2.9795e+06	5.86545e+06	1653146	7.82267e+06	9.40702e+06	6.91566e+06	7.94376e+06	9.19358e+06	6.48568e+06	6.15073e+06	-0.0765	0.874875
3',5'-Cyclic IMP	3664973877	2858850508	3157283600	4613845014	3820414509	3348326675	3225356195	2897810819	3097370387	3001280168	3936230484	3220748419	3628280096	3850108477	3908311283	3169593121	3.57728e+09	3.39351e+09	-0.0761	0.792458
SM(d18:0/18:0)	3.47451e+07	1.03549e+07	9.95966e+06	3.08968e+07	1.65975e+07	1.47659e+07	17969744	9.6517e+06	3.08606e+07	1.84094e+07	7.30858e+06	1.30724e+07	1.67346e+07	3.65006e+07	1.40198e+07	2.11034e+07	1.95533e+07	1.85631e+07	-0.075	1
3-(2,6-Dioxocyclohexyl)propanenitrile	1.76854e+06	1.25364e+06	3.03602e+06	4.88449e+06	4.75684e+06	957047	4.71321e+06	718238	1.24365e+06	1.21797e+06	5.95819e+06	1.45157e+06	2.90628e+06	1.63328e+06	3.0377e+06	3.48835e+06	2.7761e+06	2.63684e+06	-0.0742	0.792458
4-Methylene-L-glutamine	4.57908e+07	2.72581e+08	8.5128e+07	1.50827e+08	7.40978e+07	2.14568e+08	1.10828e+08	7.01002e+07	7.47724e+07	1.00051e+08	1.04755e+08	7.02516e+06	2.51674e+07	7.32745e+07	3.3225e+08	4.36335e+08	1.40499e+08	1.33456e+08	-0.0742	0.635365
(11bR)-4,4,6a,9-Tetramethyl-1,2,3,4,4a,5,6,6a,11b,13b-decahydrobenzo[a]furo[2,3,4-mn]xanthen-11-ol	4.00999e+06	1.15227e+06	1.44902e+06	2.65244e+06	3.7605e+06	3.46437e+06	999853	1.19344e+06	1.61573e+06	703680	590278	1.56628e+06	5.97353e+06	2.07192e+06	7.10384e+06	4.29398e+06	2.7481e+06	2.61125e+06	-0.0737	0.635365
PC(20:5/18:1)	9.22999e+07	2.18551e+07	6.39619e+07	5.28229e+07	142241779	4.88669e+07	6.84651e+07	4.9095e+07	7.72377e+07	4.73514e+07	6.06007e+07	5.48077e+07	1.06664e+08	9.66963e+07	6.14526e+07	4.65725e+07	7.03414e+07	6.68943e+07	-0.0725	0.957792
LPC(18:3/0:0)	7.09574e+07	5.3176e+06	1.50789e+07	1.44608e+07	1.53427e+07	2.31121e+07	8.79638e+06	8.01939e+06	1.02319e+07	7.21912e+06	1.35252e+07	5.90127e+07	5.05707e+07	1.99462e+07	1.90031e+07	3.23962e+07	2.40449e+07	2.28721e+07	-0.0721	0.874875
1-{[(2R,3S,4R,5S)-3,4-Dihydroxy-5-{2-oxo-2-[4-(2-pyridinyl)-1-piperazinyl]ethyl}tetrahydro-2-furanyl]methyl}-3-phenylurea	4.80681e+07	2.05392e+07	3.35373e+07	3.07656e+07	3.79955e+07	2.07459e+07	2.89443e+07	2.48521e+07	3.02229e+07	3.22345e+07	5.01277e+07	1.15532e+07	2.70889e+07	2.99948e+07	5.3899e+07	1.50897e+07	3.19419e+07	3.04007e+07	-0.0713	0.635365
Indoleacetyl Glutamic Acid	806236	528044	930787	1.04935e+06	2.31363e+06	4.66678e+06	840506	935850	865989	1.4338e+06	1.47204e+06	1.99031e+06	1.37034e+06	2.70231e+06	3.10292e+06	1.62462e+06	1.7158e+06	1.63387e+06	-0.0706	0.492258
Indole-3-lactic acid	8.94703e+07	1.99279e+06	3.49683e+07	3.14333e+08	8.01911e+07	2.82336e+07	4.02294e+07	1.37498e+07	3.02009e+08	3.25234e+07	7.53337e+07	7.36769e+07	5.41356e+07	4.51327e+07	1.42941e+08	9.19517e+07	9.15314e+07	8.71683e+07	-0.0705	0.792458
LPE(20:4/0:0)	7.536e+07	2.70933e+07	4.99772e+07	2.04187e+07	5.45783e+07	4.96126e+07	4.22186e+07	2.85394e+07	4.48798e+07	1.74543e+07	4.43786e+07	5.10012e+07	4.68895e+07	7.14859e+07	4.12035e+07	5.19163e+07	4.61734e+07	4.39967e+07	-0.0697	0.635365
Indole-3-acryloylglycine	332079	246320	465728	8.07431e+07	290028	259592	249752	255407	459292	272812	379187	1.25218e+08	261069	279073	3.10647e+06	283969	1.37228e+07	1.30765e+07	-0.0696	0.957792
Tetrahydro-11-deoxy cortisol	2.55021e+07	3.43529e+06	4.98692e+06	7.94967e+06	9.39353e+06	3.76521e+06	1.04352e+07	2.74917e+06	8.0678e+06	3.65895e+06	1.2143e+07	8.58414e+06	9.07462e+06	1.06546e+07	7.67142e+06	1.44584e+07	9.17212e+06	8.74972e+06	-0.068	0.562188
PC(O-18:0/20:4(5Z,8Z,11Z,14Z))	2.27811e+08	1.0335e+08	1.49879e+08	1.71711e+08	2.42603e+08	1.17379e+08	217563134	1.15638e+08	1.73391e+08	1.76694e+08	2.36347e+08	1.48063e+08	1.72033e+08	187896684	4.84403e+07	1.35107e+08	1.68789e+08	1.61117e+08	-0.0671	1
LysoPC(18:0e/0:0)	8.88127e+06	1.44608e+06	3.53318e+06	1.39246e+06	8.15891e+06	1.23314e+06	4.99864e+06	2.70819e+06	2.8664e+06	1.92543e+06	5.39548e+06	1.80408e+06	3.52418e+06	8.87493e+06	4.548e+06	2.56875e+06	4.10751e+06	3.92141e+06	-0.0669	0.635365
N-(2-Hydroxyethyl)-3-methyl-2-quinoxalinecarboxamide 1,4-dioxide	3.09667e+06	3.64748e+06	1.55129e+06	496235	1.03516e+06	1.58047e+06	2.3906e+06	2.54582e+06	2.11245e+06	1.64153e+06	1.47365e+06	1.19363e+06	1.34326e+06	2.09025e+06	1.86581e+06	1.49408e+06	1.90122e+06	1.81511e+06	-0.0669	0.874875
(3α,5β,12α)-3,12-Dihydroxychol-8(14)-en-24-oic acid	6.66052e+07	8.50545e+06	1.34476e+07	2.62834e+07	3.12565e+07	1.52592e+07	2.6487e+07	1.15096e+07	2.96754e+07	2.21813e+07	1.93019e+07	3.02041e+07	2.82736e+07	3.23801e+07	2.27268e+07	3.41079e+07	2.68929e+07	2.56848e+07	-0.0663	0.562188
1-(Decanoyloxy)-3-(octanoyloxy)-2-propanyl tridecanoate	3.558e+07	1.45958e+07	3.83833e+07	5.46699e+07	4.24788e+07	1.88572e+07	3.22753e+07	8.95062e+06	2.8316e+07	4.54378e+07	7.82369e+07	3.44111e+07	1.83301e+07	3.76615e+07	1.85601e+07	2.35036e+07	3.40942e+07	3.25683e+07	-0.0661	0.562188
3-(3,4,5-trimethoxyphenyl)propanoic acid	1.9809e+06	4.73106e+06	4.04392e+06	5.18448e+06	1.28964e+07	1.45e+07	5.28823e+06	2.08386e+06	2.05724e+06	4.44236e+06	2.07541e+06	1.01945e+07	1.87926e+07	2.09295e+07	1.33229e+06	1.81647e+06	7.22279e+06	6.90124e+06	-0.0657	0.635365
4-[(E)-2-{[2-(4-Hydroxyphenyl)ethyl]amino}vinyl]-2,3-dihydro-2,6-pyridinedicarboxylic acid	873232	374947	711374	3.4514e+06	1.31867e+06	2.04603e+06	835537	1.48383e+06	982384	2.84486e+06	631521	826113	901824	795711	3.85444e+06	825391	1.46261e+06	1.39816e+06	-0.065	1
(E)-p-coumaric acid	2.41982e+07	1.44879e+07	1.73695e+07	1.4437e+07	2.43892e+07	2.66366e+07	1.21413e+07	1.28023e+07	1.95755e+07	3.71636e+07	1.42485e+07	1.77865e+07	1.38447e+07	2.16618e+07	1.97252e+07	2.48297e+07	2.02531e+07	1.93779e+07	-0.0637	0.492258
2-(4-Isopropyl-4-methyl-5-oxo-4,5-dihydro-1H-imidazol-2-yl)-4-methylbenzoic acid	955743	573072	745930	882028	978853	874180	616385	719011	780075	682470	711310	800615	722788	810758	1.40392e+06	744764	834968	799209	-0.0631	0.21978
Fesoterodine	7.59718e+06	159713	776088	2.49523e+06	131008	2.02314e+06	519997	1.82127e+06	474008	4.43704e+06	510780	3.88935e+06	4.01536e+06	860728	2.56263e+06	1.93925e+06	2.19706e+06	2.10304e+06	-0.0631	0.635365
4-Oxoproline	5.82074e+08	5.47103e+08	6.75692e+08	6.32982e+08	1119270300	6.28828e+08	6.91134e+08	5.78754e+08	6.68336e+08	4.15408e+08	7.38269e+08	5.25011e+08	6.02382e+08	9.07815e+08	7.29653e+08	8.23743e+08	6.97658e+08	6.68051e+08	-0.0626	0.874875
(3R)-3-[(9Z)-9-Octadecenoyloxy]-4-(trimethylammonio)butanoate	9.39016e+07	3.17369e+07	1.13834e+08	2.43371e+07	3.39718e+08	108193738	1.54123e+08	6.40429e+07	1.00962e+08	8.52065e+07	7.55079e+07	6.09878e+07	9.96155e+07	104726802	2.65255e+08	1.25856e+08	1.1862e+08	1.13628e+08	-0.062	0.874875
N-Desmethyl sildenafil	1.11739e+06	305037	393192	1.32771e+06	428340	335727	324533	963373	694962	657028	692281	749685	377461	903012	420717	460788	651232	624384	-0.0607	0.712787
Ampicillin	325788	239461	271394	759482	323429	261156	245021	253298	377267	376532	256475	789896	261739	273786	377438	275569	363452	348702	-0.0598	0.874875
SM(d18:1/22:1(13Z))	2.38796e+08	1.57577e+08	263363286	2.05548e+08	2.50449e+08	1.8717e+08	2.47971e+08	1.96174e+08	2.38334e+08	144065131	2.47241e+08	1.76981e+08	2.02112e+08	1.73195e+08	2.06784e+08	2.51392e+08	2.1715e+08	2.08425e+08	-0.0592	0.635365
O-heptanoylcarnitine	1.08939e+06	1.10181e+06	2.66127e+06	1.44066e+06	3.62305e+06	1.30419e+06	2.58312e+06	537466	1.18352e+06	1.42739e+06	2.11935e+06	666704	1.54752e+06	3.71029e+06	2.07793e+06	2.11063e+06	1.87006e+06	1.79639e+06	-0.058	0.957792
(+)-Riboflavin	323331	368721	255606	5.13935e+07	248856	419884	313132	2.28847e+07	9.82948e+06	8.14627e+06	338849	2.14004e+07	1.27369e+06	1.8614e+07	938410	1.16995e+06	8.83499e+06	8.49089e+06	-0.0573	0.117882
PC(14:0/16:0)	3.11539e+06	734117	2.05874e+06	664381	1.21371e+06	1.39301e+06	1.12368e+06	1.14469e+06	1.36759e+06	1.38323e+06	1.29528e+06	1.31334e+06	1.72224e+06	1.9481e+06	1.50259e+06	1.90713e+06	1.52989e+06	1.47079e+06	-0.0568	0.874875
6-Sulphatoxymelatonin	119424	108710	102167	126215	165822	136131	108596	114974	113199	143790	102764	135778	108576	105567	132064	150260	126411	121557	-0.0565	0.712787
α-Lactose	1.02684e+06	772946	1.10551e+07	4.13151e+06	910630	1.95177e+07	1.91895e+06	6.15017e+06	1.49199e+07	1.92725e+07	808374	2.48964e+06	824965	929136	1.17747e+07	887098	6.23579e+06	5.99754e+06	-0.0562	1
(2R)-2-[(4S,8R)-13-Hydroxy-4,8,12-trimethyltridecyl]-2,7,8-trimethyl-6-chromanol	2.13132e+06	423587	615589	1.48993e+06	1.26815e+06	580667	921508	542363	1.24365e+06	730740	730912	1.7286e+06	1.05728e+06	871967	898291	1.71012e+06	1.08487e+06	1.04354e+06	-0.056	0.874875
N-[(9-beta-D-ribofuranosylpurin-6-yl)carbamoyl]threonine	473382	434170	862379	1.5838e+06	536966	520384	762196	375179	919965	516962	625497	791206	708720	536448	1.26678e+06	572438	735180	707539	-0.0553	0.635365
DL-Carnitine	20614357484	7524386403	16392059668	35477166598	22088725996	24590992672	22059910596	10651381259	20062869136	10829560056	24214475716	17120601129	25390532016	20316317061	27138326343	25432018295	2.11146e+10	2.03216e+10	-0.0552	1
N-{(1S,2S,8S,8aS)-7-[(2S)-1-(Benzylamino)-1-oxo-2-propanyl]-8-hydroxy-1,4a-dimethyldecahydro-2-naphthalenyl}-2-pyridinecarboxamide	501586	187559	415795	322998	361624	341055	313680	224578	657947	389387	226155	249139	379727	443921	268823	268281	355103	342164	-0.0535	0.635365
Tazobactam	186406	160741	181614	187201	195346	193763	165405	163933	184454	191109	175265	181769	138408	185129	189795	201353	184179	177662	-0.052	0.492258
2-phenanthrol	113677	111313	130063	118004	153996	118085	114782	110142	140013	111201	107887	116252	116235	117508	116066	147968	124190	119806	-0.0519	0.313187
(2E)-2-Cyclotetradecen-1-one	6.79376e+07	4.52853e+07	4.63658e+07	3.49617e+07	9.73835e+07	5.98925e+07	4.13512e+06	2.59022e+07	5.76614e+07	1.03255e+08	3.28513e+07	148895433	2.89803e+07	3.24277e+07	1.28121e+08	3.68926e+06	5.86377e+07	5.65919e+07	-0.0512	0.367632
N-[(4S)-2-Hydroxy-1-methyl-5-oxo-4,5-dihydro-1H-imidazol-4-yl]-N,N'-dimethylcarbamimidic acid	699068	370923	494786	577186	653196	457949	470224	421518	542928	384847	570112	598240	528703	597530	557590	563634	542185	523533	-0.0505	0.792458
2,4-Dimethylphenol	3.3002e+06	1.90116e+06	2.32125e+06	8.36214e+06	3.24043e+06	6.50083e+06	2.79917e+06	1.26629e+06	5.24508e+06	1.64124e+06	4.51161e+06	2.94013e+06	2.42974e+06	2.20435e+06	2.4764e+06	1.57582e+07	4.271e+06	4.12722e+06	-0.0494	0.492258
{4-Ethyl-6-[(3E)-2-ethyl-3-hexen-1-yl]-6-methyl-1,2-dioxan-3-yl}acetic acid	8.03145e+06	758578	1.30316e+06	2.97803e+06	4.57685e+06	3.94353e+06	3.22444e+06	1.69107e+06	2.15717e+06	2.91238e+06	6.19706e+06	1.51669e+06	4.43599e+06	3.2945e+06	7.67034e+06	1.68946e+06	3.5986e+06	3.47891e+06	-0.0488	1
Uric acid	1024302584	7.58624e+08	1650379777	1156937546	9.07323e+08	9.45843e+08	718144317	7.65285e+08	9.32882e+08	1084701820	1312806405	1495138716	9.5516e+08	9.55399e+08	1157379336	1008827395	1.0739e+09	1.03857e+09	-0.0483	0.957792
MAG(0:0/14:1)	3.76426e+06	1.51521e+06	1.45866e+06	2.19384e+06	3.64573e+06	5.44207e+06	3.59007e+06	2.10541e+06	1.70689e+06	2.3443e+06	3.11057e+06	1.45942e+06	2.93779e+06	2.6443e+06	6.5414e+06	2.61052e+06	3.0033e+06	2.90507e+06	-0.048	0.957792
N1-[4-(2-thienylthio)phenyl]-4-chlorobenzamide	762457554	9.6791e+08	1007055082	1211058304	1069324503	2218881057	1700575164	9.33956e+08	7.63066e+08	1065348603	8.13108e+08	1289978774	9.56031e+08	1569761582	1613483139	9.65082e+08	1.20611e+09	1.16704e+09	-0.0475	0.874875
2-Methoxy-1-(3-methyl-2-buten-1-yl)-4-[(Z)-2-phenylvinyl]benzene	123983	123075	141855	128702	167957	131008	129130	120128	152707	121283	120275	126791	126773	128162	130913	161382	136097	131754	-0.0468	0.427822
eremanthin	123570	122665	141382	128273	167397	130572	128700	119727	152197	120878	119874	126369	126350	127734	130476	160844	135643	131315	-0.0468	0.427822
tetranor-12(R)-HETE	4.70904e+07	8.61893e+06	2.37214e+07	2.97451e+07	1.68624e+07	6.45975e+06	3.24162e+07	5.0873e+06	4.52524e+07	8.01204e+06	5.92477e+07	2.41676e+07	1.52515e+07	8.03889e+06	4.59408e+06	11755843	2.2083e+07	2.13824e+07	-0.0465	0.712787
Anisomycin	2.55154e+06	448313	7.98556e+06	982381	435190	1.46433e+06	2.61984e+06	3.45987e+06	3.66506e+06	4.98033e+06	1.02488e+06	725675	728257	2.06217e+06	2.00409e+06	1.11887e+06	2.31122e+06	2.2389e+06	-0.0459	0.427822
PC(18:1/18:2)	1910738517	1559646258	1992414124	9.8398e+08	1596734687	2407925571	1624504041	1502370706	1940767313	1035917401	1922494527	1848755274	1893051269	1690759163	1520583691	1926118912	1.74191e+09	1.69053e+09	-0.0432	0.792458
4,4'-Diisocyanatodicyclohexylmethane	153331	163677	185413	190464	147827	179933	145899	136189	135767	166169	238394	199563	142433	164613	176456	145365	170108	165085	-0.0432	0.367632
2-(2,6-difluorophenyl)-5-methyl-1,3-thiazol-4-ol	136191	135634	125016	3.22601e+06	120482	121469	127255	122893	150551	160437	126974	5.02567e+06	132741	124219	151153	130444	644134	625234	-0.043	0.492258
(3R,5S)-1-[(1-Methyl-1H-benzimidazol-2-yl)methyl]-5-(3-{[(4-methylphenyl)sulfonyl]methyl}-1,2,4-oxadiazol-5-yl)-3-pyrrolidinol	501114	379378	515575	730158	1.72825e+06	3.04929e+06	551044	631998	630661	929504	574601	1.40111e+06	929743	1.84185e+06	2.66981e+06	1.01229e+06	1.15063e+06	1.11726e+06	-0.0425	0.427822
1-(3,4-dichlorophenyl)-2-(3,4-dihydro-1-isoquinolinylsulfanyl)-1-ethanone hydrobromide	8.25011e+06	3.80025e+06	9.07054e+06	7.48585e+06	9.96043e+06	1.73338e+07	7.23984e+06	9.65726e+06	9.56563e+06	9.46224e+06	8.30033e+06	8.97147e+06	1.08165e+07	7.27143e+06	7.3516e+06	1.18567e+07	9.31684e+06	9.0493e+06	-0.042	0.957792
(-)-Rhododendrin	387692	373965	385495	412525	420467	427816	391144	388979	369751	388119	391010	389451	385306	411266	388367	396852	401327	390024	-0.0412	0.635365
2,3-Dihydroxypropyl 3,4,5-trihydroxybenzoate	397480	383406	395227	422939	431082	438617	401019	398800	379086	397917	400881	399283	395034	421648	398172	406871	411459	399871	-0.0412	0.635365
PE(22:6/18:1)	110162803	2.65349e+07	5.37549e+07	3.16605e+07	1.33003e+08	3.73317e+07	6.99842e+07	4.59685e+07	8.61934e+07	2.90357e+07	5.14601e+07	5.32081e+07	7.46468e+07	9.48423e+07	6.7685e+07	6.29651e+07	6.5408e+07	6.35989e+07	-0.0405	0.712787
2-Ethoxynaphthalene	117581	115135	134529	122056	159284	122140	122462	113924	144821	115020	114064	120244	120227	121543	124152	153049	128454	124951	-0.0399	0.562188
1,3-Diphenylacetone	117440	114998	134369	121910	159094	121994	122316	113788	144648	114882	113928	120100	120083	121398	124004	152866	128301	124801	-0.0399	0.562188
3-Morpholino-4-tetrahydro-1H-pyrrol-1-ylcyclobut-3-ene-1,2-dione	118825	116353	135953	123347	160969	123432	123758	115129	146353	116237	115271	121516	121498	122829	125466	154668	129813	126272	-0.0399	0.562188
Diphenyl ether	118823	116351	135950	123345	160967	123430	123756	115128	146351	116235	115269	121514	121496	122827	125464	154665	129811	126270	-0.0399	0.562188
3,4-Diphenyltetrahydrofuran	109804	107520	125632	113983	148749	114062	114362	106389	135243	107412	106520	112291	112275	113505	115941	142926	119958	116686	-0.0399	0.562188
cypendazole	7.8359e+06	4.46973e+06	4.75704e+06	6.50817e+06	7.10974e+06	8.46487e+06	3.04859e+06	4.79415e+06	4.22086e+06	5.16885e+06	2.05569e+07	5.48713e+06	3.51468e+06	4.13469e+06	1.05774e+07	2.16823e+06	6.52424e+06	6.36715e+06	-0.0352	0.21978
Glycylglutamic acid	3.97117e+07	4.43007e+07	3.72179e+07	4.6844e+07	4.71267e+07	4.81008e+07	4.43252e+07	4.04447e+07	2.87931e+07	3.83931e+07	4.47898e+07	4.71795e+07	3.65905e+07	4.32453e+07	5.14931e+07	5.32495e+07	4.38836e+07	4.28504e+07	-0.0344	0.874875
Pantothenic acid	5.03543e+07	1.08411e+07	3.55397e+07	8.97933e+07	3.9759e+07	6.17946e+07	7.1714e+07	2.52312e+07	3.83437e+07	2.78458e+07	4.01816e+07	5.21659e+07	3.97331e+07	5.68614e+07	6.62785e+07	5.05316e+07	4.80137e+07	4.68887e+07	-0.0342	0.957792
3-Methyl-5-(5,5,8a-trimethyl-2-methylene-7-oxodecahydro-1-naphthalenyl)pentyl acetate	2.63979e+06	673899	895570	1.21035e+06	2.24784e+06	830877	1.57508e+06	614602	1.71086e+06	998919	2.51434e+06	1.53629e+06	1.55825e+06	1.02698e+06	628576	1.68204e+06	1.41639e+06	1.38459e+06	-0.0328	0.957792
PC(22:6/18:1)	3.11234e+07	7.87245e+06	2.00861e+07	1.18331e+07	4.66985e+07	1.31236e+07	2.84e+07	1.90999e+07	2.74793e+07	1.7103e+07	1.71926e+07	1.30745e+07	3.29185e+07	2.65507e+07	1.91724e+07	1.20911e+07	2.17895e+07	2.13082e+07	-0.0322	0.792458
[3-({3-[(Cyclopropylmethyl)amino]-3-oxetanyl}methyl)-1,2-oxazol-5-yl]methanol	1.29323e+06	923282	1.40119e+06	1.12546e+06	717371	1.97165e+06	1.95136e+06	2.12979e+06	1.47687e+06	502653	1.43014e+06	1.168e+06	835604	875155	1.19359e+06	563445	1.2387e+06	1.21266e+06	-0.0306	0.957792
Methyl pyruvate	5.30139e+06	4.162e+06	5.86247e+06	8.93633e+06	7.36865e+06	5.21899e+06	7.49577e+06	2.63242e+06	7.20524e+06	1.28808e+07	6.62297e+06	3.13509e+06	2.23125e+06	2.89982e+06	8.50341e+06	6.56346e+06	6.14164e+06	6.01702e+06	-0.0296	0.874875
LPE(15:0/0:0)	275892	111705	120664	136252	152622	322645	108770	107225	119066	115838	139258	684750	139200	119959	151110	146681	186630	183186	-0.0269	0.367632
2-[(3E)-4,8-Dimethyl-3,7-nonadien-1-yl]-2-methyl-2H-chromene-6-carboxylic acid	1.67698e+06	1.46155e+06	1.67062e+06	546660	1.54852e+06	1.89499e+06	409462	397359	366106	344974	354318	931980	5.51108e+06	978602	4.18402e+06	917936	1.46655e+06	1.43958e+06	-0.0268	0.117882
Desomorphine	884916	838412	949326	916068	917549	849141	848988	834768	927010	846385	869167	843650	859730	876677	923421	941177	892569	877097	-0.0252	0.562188
N-Acetyl-L-leucine	527811	277937	4.29758e+06	2.82403e+06	1.13981e+06	6.52612e+06	4.47698e+06	1.02472e+06	357635	3.05782e+06	695839	2.42869e+06	6.61725e+06	3.22409e+06	1.8516e+06	1.80591e+06	2.59888e+06	2.55405e+06	-0.0251	0.792458
Diethyl tartrate	1.21529e+06	1.9433e+06	767626	498821	1.57905e+06	1.27781e+06	1.05555e+06	1.48941e+06	1.69117e+06	1.40972e+06	1.27452e+06	964050	1.499e+06	1.13577e+06	577544	834397	1.21365e+06	1.19311e+06	-0.0246	0.957792
LPE(0:0/20:2)	1.99638e+07	3.453e+06	6.45434e+06	1.74712e+06	1.00943e+07	4.93665e+06	5.96349e+06	5.76116e+06	7.52347e+06	2.26987e+06	1.18851e+07	1.21828e+07	9.4203e+06	9.35638e+06	4.45466e+06	7.63906e+06	7.77488e+06	7.64562e+06	-0.0242	0.635365
Oleoyl ethanolamide	6.95893e+06	1.53453e+06	6.02801e+06	3.1949e+06	5.8701e+06	6.38471e+06	5.13176e+06	2.61223e+06	1.04892e+07	2.13122e+06	5.42829e+06	2.91612e+06	5.29223e+06	4.83014e+06	4.42174e+06	5.87879e+06	4.9952e+06	4.91317e+06	-0.0239	0.427822
4-Hydroxy-3-(2-hydroxy-3-oxo-1-phenylbutyl)-2H-chromen-2-one	787291	835373	610675	929626	1.06837e+07	1.01177e+06	965725	425461	2.34616e+06	3.85276e+06	679062	2.18564e+06	894657	1.10084e+06	8.04921e+06	3.86744e+06	2.47641e+06	2.4367e+06	-0.0233	0.427822
4-Phenolsulfonic acid	2458731939	3.00792e+08	2271048616	11950273768	1249944205	7055519984	2038650549	2.77563e+08	12846157170	1186867747	5177358946	7082057823	2.48001e+08	2875972807	8482736641	1260706895	4.21439e+09	4.14761e+09	-0.023	0.957792
1-(14-methylhexadecanoyl)pyrrolidine	838324	1.98088e+06	1.70641e+06	404134	902276	1.64423e+06	367170	1.26026e+06	1.76033e+06	1.48432e+06	786327	2.71047e+06	1.13935e+06	465918	804449	1.49045e+06	1.24604e+06	1.2269e+06	-0.0223	0.712787
metominostrobin	2.61479e+08	3.46024e+07	1.22609e+08	1.71291e+08	1.91134e+08	8.55795e+07	1.0609e+08	8.02104e+07	1.11901e+08	1.55637e+08	2.65361e+08	3.56003e+07	1.0336e+08	1.14918e+08	3.90755e+08	5.84793e+07	1.44449e+08	1.42231e+08	-0.0223	0.712787
α-Hydroxyhippuric acid	145982	147043	148614	166933	153456	163744	141280	145287	167968	151016	137199	165647	156540	140457	160806	154549	154295	152075	-0.0209	0.712787
1,4:3,6-Dianhydro-2-{[4-(3-cyanophenyl)-2-pyrimidinyl]amino}-2,5-dideoxy-5-[(methoxyacetyl)amino]-L-iditol	783567	658846	811439	719847	852280	796068	791907	696856	802138	630966	773298	755427	814715	798320	733668	795769	770341	759306	-0.0208	0.712787
Gly-thr	1.71289e+08	9.68221e+07	1.68305e+08	1.06916e+08	1.30186e+08	1.09051e+08	1.40204e+08	1.76428e+08	5.30174e+07	1.65934e+08	1.35745e+08	7.16859e+07	7.5377e+07	1.62521e+08	1.41963e+08	1.63626e+08	1.30428e+08	1.2865e+08	-0.0198	1
Methylprednisolone	194009	170983	179004	195245	209616	223726	181229	181467	179344	187843	181585	193105	218822	213868	209958	182233	195430	192945	-0.0185	0.957792
3',4'-Dimethoxyacetophenone	1.75946e+06	4.52509e+06	3.17479e+06	4.55282e+06	1.12382e+07	1.2291e+07	4.67971e+06	2.17851e+06	1.87004e+06	3.81013e+06	2.29483e+06	9.25812e+06	1.7149e+07	1.7498e+07	1.17873e+06	1.90814e+06	6.25689e+06	6.18252e+06	-0.0173	0.712787
16-Hydroxyhexadecanoic acid	2.00331e+07	9.34479e+06	2.40705e+07	2.0966e+07	2.66268e+07	1.93588e+07	1.23367e+07	1.05653e+07	2.0251e+07	1.98523e+07	2.28436e+07	2.11124e+07	1.80582e+07	25371969	2.47662e+07	2.32728e+07	2.00666e+07	1.9843e+07	-0.0162	1
3-Methoxy prostaglandin F1α	207149	203408	206535	228542	207394	213381	224663	201249	211868	203891	215132	206940	205070	198912	199914	219874	211068	208751	-0.0159	0.492258
(5R,6Z,8E,10E,12S,14Z)-5,12,20,20,20-Pentahydroxy-6,8,10,14-icosatetraenoic acid	278727	285365	277478	290420	281119	295156	271884	276787	276525	278538	277581	300083	293967	287426	277931	279583	284711	282030	-0.0136	0.313187
11-Hydroxy-6,20-epoxyabieta-7,9(11),13-triene-12,20-dione	174433	153730	160942	171692	188537	201152	162942	163156	161248	168889	163263	173620	196743	192452	188773	163846	175081	173493	-0.0131	1
cyclobutyrol	1.8036e+06	313114	1.11871e+06	1.30145e+06	2.35619e+06	1.61603e+06	2.19786e+06	415364	1.635e+06	1.70755e+06	2.36189e+06	1.8676e+06	1.43535e+06	1.62668e+06	624994	187041	1.41818e+06	1.40593e+06	-0.0125	0.792458
deoxyuridine	569617	525232	797410	1.10906e+06	1.1914e+06	1.16592e+06	572666	637877	749082	818526	913892	1.92944e+06	779568	708356	989523	764004	893106	886293	-0.011	0.792458
Diethanolamine	4.45485e+07	2.36843e+07	4.01647e+07	3.05394e+07	3.67564e+07	3.4729e+07	4.82984e+07	2.13194e+07	4.12285e+07	2.2177e+07	2.58821e+07	4.98225e+07	4.37097e+07	2.38908e+07	3.0978e+07	4.08256e+07	3.50704e+07	3.48132e+07	-0.0106	0.957792
3-Thiomorpholinecarboxylic acid	5.75425e+07	3.24763e+07	4.0602e+07	5.97031e+07	4.08714e+07	5.81879e+07	4.00648e+07	3.55431e+07	4.89937e+07	2.6543e+07	5.13195e+07	4.80539e+07	5.32073e+07	6.85962e+07	3.47943e+07	7.18805e+07	4.82305e+07	4.78996e+07	-0.0099	0.792458
2-Keto-6-aminocaproic acid	384471	558337	882873	1.01636e+06	510932	663779	580257	421616	490802	358594	492159	495992	1.51454e+06	352739	556905	1.39118e+06	669459	665478	-0.0086	0.367632
4-tert-Octylphenol monoethoxylate	1.21638e+07	558669	2.20963e+06	1.42102e+06	7.8816e+06	2.29265e+06	8.42623e+06	1.36658e+06	5.17797e+06	1.53811e+06	9.11964e+06	2.48499e+06	2.78791e+06	3.79698e+06	1.42603e+06	7.82818e+06	4.42123e+06	4.39526e+06	-0.0085	0.635365
4-Methoxy-N'-({[4-methyl-5-(3-pyridinyl)-4H-1,2,4-triazol-3-yl]sulfanyl}acetyl)benzohydrazide	3.90337e+06	2.24863e+06	2.55187e+06	9.89048e+06	3.83268e+06	7.68899e+06	3.31077e+06	2.01815e+07	6.20372e+06	1.92294e+06	3.53123e+06	3.4775e+06	2.87382e+06	2.60724e+06	2.92901e+06	2.90009e+06	5.01934e+06	4.99378e+06	-0.0074	0.562188
Deanol	1.7471e+07	1.40629e+07	7.65041e+06	1.37673e+07	2.82546e+07	1.23815e+07	5.38414e+06	5.96322e+06	2.97393e+07	1.74114e+07	1.64673e+07	1.52287e+07	2.22831e+07	8.34012e+06	1.58365e+07	1.88182e+07	1.55979e+07	1.55472e+07	-0.0047	0.792458
Formylkynurenine	1.26976e+06	578717	1.09234e+06	3.54587e+06	1.11449e+06	1.24403e+06	1.48769e+06	572309	1.9141e+06	1.20944e+06	735161	1.86961e+06	1.63787e+06	794105	2.57416e+06	1.90167e+06	1.4742e+06	1.46961e+06	-0.0045	0.635365
Toloxatone	9.31039e+06	7.50089e+06	1.43405e+07	2.59377e+07	1.71203e+07	8.39328e+06	1.28759e+07	7.05788e+06	1.79495e+07	1.11686e+07	1.32472e+07	1.27688e+07	1.33956e+07	1.17469e+07	2.43592e+07	1.28219e+07	1.37672e+07	1.37392e+07	-0.0029	0.957792
Acetone peroxide	4.59512e+07	1.01969e+07	3.94442e+07	5.25943e+06	4.09487e+07	3.63291e+07	3.83123e+07	3.78774e+07	4.05599e+07	56409122	11508766	2.6288e+07	7.7275e+06	3.20556e+07	1.05261e+07	3.50928e+07	2.96882e+07	2.96357e+07	-0.0026	0.792458
Imidazoleacetic acid riboside	7.12801e+06	7.75633e+06	9.46852e+06	6.30196e+06	1.82768e+07	7.29109e+06	1.08515e+07	7.97044e+06	9.15972e+06	3.48995e+06	1.06745e+07	6.35435e+06	7.88927e+06	1.44784e+07	1.03145e+07	1.236e+07	9.37044e+06	9.35426e+06	-0.0025	0.427822
PC(22:2/22:3)	5.63734e+07	2.24322e+07	3.96722e+07	5.23937e+07	3.72134e+07	4.97605e+07	4.50545e+07	3.94325e+07	3.87888e+07	4.32496e+07	3.82607e+07	3.38546e+07	3.90769e+07	5.07451e+07	5.75131e+07	4.32136e+07	4.29742e+07	4.29189e+07	-0.0019	0.874875
(3β,4α,5α)-3-Hydroxy-4-methylcholest-7-ene-4-carbaldehyde	344687	419851	475034	555369	203165	370861	419733	270455	341090	438189	486205	397987	461006	321345	396668	410887	394828	394357	-0.0017	0.874875
Alvameline	443530	416776	426276	546609	437936	837279	415693	465003	586968	493959	474632	462401	561630	476571	490842	747607	518067	517531	-0.0015	0.367632
3-(2-Amino-4-pyrimidinyl)alanine	188389	158239	193135	232300	204335	207927	166796	153846	191472	223978	181162	222758	198361	204503	215530	213895	197387	197230	-0.0012	0.957792
Valeric acid	9.78846e+06	5.93133e+06	4.3827e+06	3.83089e+06	7.2935e+06	6.42716e+06	7.10737e+06	4.09402e+06	6.9864e+06	4.40854e+06	5.46788e+06	7.07206e+06	4.74695e+06	7.71039e+06	8.12554e+06	7.00645e+06	6.27567e+06	6.27256e+06	-0.0007	0.792458
(3β,22R,23R,24S)-Ergost-5-ene-3,22,23-triol	9.90224e+06	2.20674e+06	8.35208e+06	7.00679e+06	1.21267e+07	6.56056e+06	9.21718e+06	3.02959e+06	1.06942e+07	6.65379e+06	1.10961e+07	5.66082e+06	6.38778e+06	9.45018e+06	4.42052e+06	1.03109e+07	7.69252e+06	7.69211e+06	-0.0001	0.957792
MMPE(16:0/16:0)	7.63447e+07	2.07276e+07	4.48796e+07	3.7264e+07	3.13097e+07	1.06619e+08	1.81769e+07	4.21729e+07	6.13349e+07	3.31394e+07	40754385	8.87657e+07	9.62971e+07	4.7727e+07	4.05407e+07	5.97788e+07	5.28574e+07	5.28688e+07	0.0003	0.792458
1,2-Dihydroxy-5-(methylsulfanyl)-1-penten-3-one	1.19347e+07	1.20545e+07	3.58886e+07	1.25168e+07	1.62359e+07	1.21928e+07	4.08038e+07	3.7234e+06	2.36878e+07	2.27161e+07	1.41001e+07	1.14325e+07	7.08031e+06	6.97708e+06	3.05111e+07	7.13315e+06	1.68039e+07	1.68165e+07	0.0011	0.635365
1,3,5-Heptatriynyl-benzene	115621	113217	132288	120022	156630	120105	159694	112026	142408	115899	109733	118240	118223	119518	118051	150498	126314	126429	0.0013	0.712787
(+/-)-Cotinine	701467	530453	990717	2.87228e+06	2.53469e+06	5.46782e+06	965168	1.18514e+06	1.03901e+06	458833	796474	2.49735e+06	3.79098e+06	3.33191e+06	3.82725e+06	3.95908e+06	2.1829e+06	2.18512e+06	0.0015	0.792458
(R)-1-Aminopropan-2-yl phosphate	8440130493	2742225463	7068176764	4247236475	6907062084	4699320264	7414901669	3625178163	5879851306	4684321568	5609204802	7724122543	5991552808	6558381269	3290033411	6162958395	5.68403e+09	5.69405e+09	0.0025	0.957792
1-(4-Acetyl-1-piperazinyl)-2-[(3R,4S)-3-({5-[4-(2-methyl-2-propanyl)phenyl]-1,2-oxazol-3-yl}methyl)-4-piperidinyl]ethanone	280682	262904	270681	270582	254084	268721	274523	254814	273867	253677	279708	270074	277882	263332	274767	261739	267942	268438	0.0027	0.874875
(3,4-Dihydroxyphenyl)(hydroxy)acetic acid	3.69747e+06	8.97049e+06	2.59279e+06	1.47322e+06	1.11204e+07	5.40147e+06	804288	1.94644e+06	1.02592e+07	3.31774e+06	6.4856e+06	8.34988e+06	1.62342e+07	1.89848e+06	3.60465e+06	2.6313e+06	5.54264e+06	5.55318e+06	0.0027	0.792458
(4S)-4-[(9Z)-9-Octadecenoyloxy]-4-(trimethylammonio)butanoate	1.32602e+06	1.7612e+06	1.4812e+06	568508	1.41605e+06	1.59225e+06	986458	1.28135e+06	613354	2.75471e+06	2.29117e+06	1.4545e+06	1.4565e+06	1.26777e+06	996408	522574	1.35754e+06	1.36248e+06	0.0052	0.492258
Mesalamine	8.91824e+06	4.05638e+06	1.99416e+07	4.60324e+07	6.06109e+06	7.41289e+07	6.7171e+06	6.51161e+06	1.58389e+07	7.16417e+06	1.25875e+07	5.97205e+07	1.06889e+07	3.227e+07	9.68438e+07	1.7862e+07	2.65231e+07	2.66204e+07	0.0053	0.792458
5-Octyl-2-oxotetrahydro-3-furancarboxylic acid	1.83752e+06	1.69799e+06	4.21033e+06	3.08633e+06	1.80893e+07	1.31309e+06	5.81829e+06	798455	4.86268e+06	4.12601e+06	1.34391e+07	1.9339e+06	3.80431e+06	3.37519e+06	9.90103e+06	2.53975e+06	5.03909e+06	5.05987e+06	0.0059	0.427822
Stearidonic acid	2.47204e+06	1.24608e+06	1.60155e+06	4.21412e+06	5.37143e+06	3.72891e+06	1.95518e+06	842547	2.08373e+06	4.48914e+06	2.87056e+06	1.70194e+06	7.71521e+06	3.89812e+06	3.16829e+06	2.47128e+06	3.10569e+06	3.1196e+06	0.0064	0.957792
2,4-Dimethyl-1H-indole	194117	172922	187669	293755	195314	185937	178147	181274	291106	192687	181580	217314	186604	194568	231740	203914	204952	205893	0.0066	0.874875
Valerophenone	197285	175745	190732	298550	198502	188972	181055	184233	295858	195832	184543	220861	189650	197743	235522	207242	208298	209254	0.0066	0.874875
(Z)-N2-(1-Hydroxyethylidene)-L-ornithine	3.53337e+07	4.53929e+07	3.62256e+07	390442	854081	412462	46816464	1.28412e+07	1.16464e+07	8.1698e+06	2.9938e+07	4.4799e+07	1.00261e+07	7.27424e+06	2.45374e+07	2.60338e+06	1.97682e+07	1.98652e+07	0.0071	0.635365
Methyl 5-{(3aS,5R,6R,6aS)-5-hydroxy-6-[(1E,3R)-3-hydroxy-1-octen-1-yl]-1,3a,4,5,6,6a-hexahydro-2-pentalenyl}pentanoate	4.74293e+07	8.2777e+06	1.02175e+07	1.82315e+07	3.73649e+07	1.29295e+07	3.26056e+07	1.02409e+07	3.29902e+07	8.49645e+06	2.9161e+07	2.21406e+07	2.05014e+07	2.73197e+07	1.6367e+07	2.55207e+07	2.24084e+07	2.25344e+07	0.0081	0.712787
2,3-Bis(octanoyloxy)propyl 10-methyldodecanoate	2.26831e+08	5.91076e+07	1.7786e+08	1.94639e+08	2.32977e+08	1.09432e+08	2.88231e+08	6.22978e+07	1.49382e+08	2.14071e+08	2.87028e+08	1.58387e+08	9.32643e+07	1.41594e+08	6.91881e+07	2.14871e+08	1.66808e+08	1.67831e+08	0.0088	0.957792
O-(4,8-dimethylnonanoyl)carnitine	1.57232e+06	1.41083e+06	5.54676e+06	2.79231e+06	7.6159e+06	1.65229e+06	3.06638e+06	1.32302e+06	1.63112e+06	1.43234e+06	5.4395e+06	2.86979e+06	3.88853e+06	9.43815e+06	2.67994e+06	2.78929e+06	3.43173e+06	3.45581e+06	0.0101	0.957792
Fuberidazole	2.08467e+06	928118	1.31126e+06	6.34195e+06	4.14346e+06	1.79555e+06	1.09307e+06	1.14698e+06	5.77271e+06	2.57189e+06	3.85565e+06	2.88029e+06	1.72569e+06	2.34995e+06	4.88067e+06	1.60606e+06	2.7675e+06	2.7883e+06	0.0108	0.874875
2-(6-Hydroxy-1H-indol-3-yl)acetamide	4.62678e+06	2.19447e+06	609502	1.10144e+06	2.08033e+06	1.112e+06	2.84698e+06	2.53178e+06	1.96674e+06	721696	2.34659e+06	548296	2.22978e+06	3.92914e+06	1.11269e+06	1.45491e+06	1.95409e+06	1.96886e+06	0.0109	0.635365
Deoxycholic acid	1.19981e+07	1.26303e+06	4.25182e+06	5.02854e+06	9.09897e+06	6.009e+06	9.10861e+06	680344	9.56303e+06	5.67861e+06	1.13828e+07	6.02835e+06	8.75825e+06	6.53303e+06	1.12694e+06	4.3671e+06	6.2749e+06	6.3227e+06	0.0109	0.874875
7-(tert-butyl)-4-imino-1,2,3,4,5,6-hexahydropyrido[3,4-d]pyridazine-1,5-dione	2.3788e+06	4.06033e+06	5.71488e+06	7.45309e+06	1.07192e+07	9.03798e+06	4.96882e+06	2.13853e+06	7.68521e+06	3.29321e+06	3.21354e+06	9.19442e+06	6.69146e+06	5.00188e+06	1.77423e+07	6.18111e+06	6.56071e+06	6.61105e+06	0.011	0.792458
methyl 5-{[(benzoylamino)carbothioyl]amino}-2-morpholinobenzoate	615714	526351	627994	718741	654462	604661	590914	601065	654991	585652	644556	671885	635035	633031	648638	628987	624654	629475	0.0111	0.792458
2-Hexyl-3-methyl-2-cyclopenten-1-one	3.58997e+06	6.5465e+06	4.10706e+06	878583	5.10544e+06	1.5071e+06	2.47136e+06	1.98687e+06	5.29944e+06	6.61281e+06	4.20159e+06	3.02908e+06	3.68797e+06	3.31304e+06	2.20038e+06	3.73252e+06	3.62244e+06	3.65351e+06	0.0123	0.957792
2,4-Bis(2-phenyl-2-propanyl)phenol	10321496	3.13837e+06	1.614e+07	2.39949e+06	3.01313e+06	764398	6.13604e+06	6.79982e+06	1.99654e+07	3.86187e+06	4.28695e+06	4.50464e+06	4.67781e+06	3.16364e+06	655904	6.09582e+06	5.96281e+06	6.01479e+06	0.0125	0.427822
Bis(7-methyloctyl) phthalate	8.19248e+07	9.92089e+06	1.91188e+07	2.70925e+07	2.07614e+07	1.12374e+07	3.43282e+07	1.71931e+07	2.04951e+07	2.42337e+07	2.29255e+07	2.62397e+07	3.82432e+07	3.31955e+07	1.60989e+07	5.31347e+07	2.83427e+07	2.86088e+07	0.0135	0.367632
Cer(d18:1/24:0)	4.12011e+07	1.89448e+07	1.11561e+07	7.55406e+06	1.37373e+07	3.39722e+07	1.36168e+07	2.07896e+07	1.79411e+07	1.75015e+07	5.59387e+06	1.94257e+07	3.19683e+07	3.2526e+07	2.5473e+07	2.83031e+07	2.10943e+07	2.13139e+07	0.0149	0.874875
LPE(18:1/0:0)	1.99207e+07	5.5188e+06	7.19862e+06	9.08904e+06	7.44127e+06	7.95942e+06	7.77828e+06	5.56212e+06	9.32523e+06	4.37103e+06	1.08868e+07	1.62728e+07	1.10353e+07	1.03252e+07	7.58332e+06	1.31076e+07	9.52131e+06	9.62477e+06	0.0156	0.492258
3,4-Methylenesebacic acid	5.36317e+06	3.94109e+06	6.02997e+06	7.53226e+06	4.83284e+06	4.01629e+06	6.36359e+06	2.66411e+06	5.87292e+06	6.45826e+06	4.69395e+06	4.11359e+06	5.3946e+06	5.28609e+06	7.23708e+06	5.36932e+06	5.28594e+06	5.34535e+06	0.0161	0.712787
8-hydroxy-deoxyguanosine	423438	406483	529660	2.3226e+06	466168	3.31081e+06	499598	1.03173e+06	809756	2.20038e+06	445344	917354	1.35134e+06	1.65477e+06	2.00996e+06	1.65326e+06	1.24319e+06	1.25735e+06	0.0163	0.492258
lufironil	524722	436582	496134	611723	430063	688366	581269	449314	525623	477778	568551	559969	542036	565207	611450	492241	531265	537344	0.0164	0.712787
DL-Glutamine	1.53512e+08	2.52814e+08	2.48198e+08	1.06344e+08	1.76451e+08	1.22672e+08	1.32947e+08	1.3506e+08	1.74435e+08	4.02181e+08	2.03653e+08	128248029	132779120	1.49615e+08	1.49409e+08	1.80168e+08	1.76665e+08	1.78849e+08	0.0177	0.957792
PC(22:1/20:4)	4.05579e+07	2.3106e+07	2.66708e+07	3.82743e+07	4.63088e+07	2.80177e+07	3.56534e+07	2.95763e+07	3.11076e+07	3.50592e+07	3.36406e+07	2.25353e+07	2.5353e+07	4.42278e+07	5.31059e+07	3.22866e+07	3.38226e+07	3.42546e+07	0.0183	1
3-Indoxyl sulphate	1941014581	1477289444	2023923663	3689328594	2360574424	6.92619e+08	1078775263	4.28573e+08	7488161043	4.47442e+08	2591204309	2473095397	2221291506	8.93973e+08	1649435419	1299191722	2.03079e+09	2.05711e+09	0.0186	0.635365
4-[(3-Acetamidopropyl)amino]butanoic acid	3.70377e+07	7.46081e+07	1.5285e+08	1.9833e+08	9.85252e+07	7.63929e+07	7.31748e+07	6.59401e+07	9.98508e+07	7.68999e+07	7.22687e+07	1.41395e+08	1.03885e+08	6.25271e+07	2.87667e+08	9.32726e+07	1.06291e+08	1.07688e+08	0.0188	0.874875
Bis(2-ethylhexyl) amine	3.48178e+06	2.9813e+06	3.21226e+06	2.32724e+06	2.44871e+06	4.02832e+06	3.60078e+06	4.33786e+06	4.61195e+06	2.01531e+06	2.63685e+06	3.90142e+06	3.58421e+06	2.32626e+06	1.82644e+06	2.39279e+06	3.07994e+06	3.12339e+06	0.0202	1
MAG(0:0/22:2)	5.72403e+06	1.83086e+06	5.23806e+06	7.35331e+06	1.07036e+07	3.37096e+06	1.13416e+07	852884	9.22096e+06	3.67028e+06	1.24476e+07	4.32985e+06	3.17222e+06	5.75876e+06	1.05274e+06	6.0124e+06	5.70347e+06	5.78593e+06	0.0207	1
1-(2,4-dihydroxyphenyl)-2-(3,5-dimethoxyphenyl)propan-1-one	424927	409526	344994	291790	343472	434662	409424	372204	402596	388071	369001	429673	367405	343213	330117	394674	374895	380638	0.0219	0.874875
N-{[(2R,3S,4R,5S)-3,4-Dihydroxy-5-{2-oxo-2-[4-(2-pyridinyl)-1-piperazinyl]ethyl}tetrahydro-2-furanyl]methyl}-4-methylbenzamide	204296	103762	203334	304273	260024	169318	200670	165875	228130	167611	250251	217093	222650	218542	240251	195897	207501	210697	0.0221	1
Isoquinoline	5.40986e+06	4.72906e+06	4.30402e+06	2.00395e+08	2.09992e+06	284767	4.0757e+06	3.93283e+06	485692	4.6335e+06	5.89921e+06	3.25941e+08	286387	5.44071e+06	1.14317e+07	5.60539e+06	3.62038e+07	3.67732e+07	0.0225	0.635365
Homovanillic acid	401732	1.14942e+06	435953	995937	393163	555141	348570	458503	692171	557356	484606	544620	1.71292e+06	392364	962012	502604	655225	665572	0.0226	1
PE(18:1/16:1)	3.27821e+07	3.46267e+07	6.60161e+07	1.20506e+08	5.2622e+07	7.99042e+07	1.14696e+08	5.55807e+07	5.23415e+07	2.02085e+07	3.94276e+07	2.52884e+07	9.97424e+07	5.45207e+07	8.01858e+07	112305834	6.44096e+07	6.54298e+07	0.0227	1
(8Z,11Z,14Z)-heptadecatrienoic acid	4.47452e+06	975676	2.40564e+06	3.73125e+06	6.09967e+06	3.34522e+06	3.04654e+06	1.20679e+06	5.13413e+06	2.76632e+06	6.0874e+06	2.89939e+06	3.28203e+06	4.84736e+06	2.48661e+06	3.85691e+06	3.50533e+06	3.56135e+06	0.0229	1
Acetylsulfafurazole	361768	316270	382027	963357	641297	572350	315042	357131	392622	500019	424474	1.70803e+06	414342	416955	488346	468715	539512	548568	0.024	0.874875
L-Alanyl-3-{[(2E)-4-amino-4-oxo-2-butenoyl]amino}-L-alanine	9.33048e+08	1.46051e+08	8.03573e+08	1.09101e+08	4.31614e+08	1.14658e+08	5.95724e+08	1.3826e+08	2.88933e+08	3.2363e+08	3.77335e+08	1000583606	4.71565e+08	4.05326e+08	1.2286e+08	5.76962e+08	4.23007e+08	4.30118e+08	0.024	0.712787
paracetamol sulfate	432974	429118	234041	426582	287730	241414	243328	261221	952533	329388	241747	311034	256929	234118	302528	344209	341976	347704	0.024	0.792458
shrimp shell	720586	1.16769e+06	1.60635e+06	2.20652e+06	961220	1.32519e+06	1.16937e+06	617696	2.1292e+06	652753	1.16716e+06	1.23447e+06	1.15967e+06	1.15661e+06	2.82535e+06	1.43167e+06	1.33126e+06	1.35439e+06	0.0249	0.792458
8-Azaadenosine	604517	526910	1.06418e+06	4.9925e+06	685145	807695	1.24702e+06	1.09009e+06	981372	2.40184e+06	596553	1.10961e+06	2.80271e+06	1.15031e+06	940029	2.4055e+06	1.44682e+06	1.4725e+06	0.0254	0.147103
Candimine	3.18459e+06	2.78023e+06	4.6064e+06	6.90879e+06	4.25634e+06	2.46351e+06	4.91073e+06	2.497e+06	5.26159e+06	3.1574e+06	4.37214e+06	4.23295e+06	3.31602e+06	4.03613e+06	5.01796e+06	4.24619e+06	4.03331e+06	4.10481e+06	0.0254	0.712787
(2S,3S)-2,3-dihydro-3-hydroxyanthranilic acid zwitterion	246399	188599	241129	463498	155711	194000	224538	204242	302776	241795	250663	301941	245497	261778	272790	220464	248222	252648	0.0255	0.21978
N,N-Diethylglycine	4.42586e+06	644207	2.4214e+06	4.18165e+06	1.04643e+06	4.79808e+06	3.21384e+06	1.99858e+06	2.34409e+06	2.13718e+06	5.11429e+06	4.6429e+06	2.29078e+06	2.40799e+06	4.29725e+06	1.28522e+06	2.91961e+06	2.97321e+06	0.0262	1
Decanoic acid	684051	546872	1.6372e+06	901263	1.33755e+06	981427	1.81905e+06	324050	1.13898e+06	510734	695758	583478	1.12995e+06	956123	1.55078e+06	1.62567e+06	1.01473e+06	1.03346e+06	0.0264	1
Acetylcholine	3.23767e+08	1.95537e+08	3.79806e+08	9.82553e+08	4.11448e+08	2.68191e+08	5.31564e+08	1.87589e+08	381208193	3.06338e+08	409006437	5.48172e+08	5.80073e+08	4.71501e+08	5.31628e+08	4.04496e+08	4.26884e+08	4.35158e+08	0.0277	0.367632
[(3R,4S)-1-[(4-Fluorophenyl)carbamoyl]-3-{2-[4-(2-pyridinyl)-1-piperazinyl]ethyl}-4-piperidinyl]acetic acid	2.8413e+06	182716	181031	196448	184637	190890	2.07255e+06	154241	236615	1.92695e+06	173059	201152	161926	308196	231843	955228	629503	642177	0.0288	0.635365
2-Isobutyl-4-methyl-5-ethylthiazoline	1.68305e+07	3.5332e+07	1.68392e+08	5.22802e+07	4.71425e+07	3.46723e+07	4.62909e+07	1.86648e+07	4.4526e+07	2.24175e+07	6.90164e+07	36926005	3.98394e+07	1.81433e+07	2.28157e+08	7.91758e+07	5.91082e+07	6.03157e+07	0.0292	0.957792
4-Phenylbutyric acid	307459	101232	121158	485572	318251	110000	472780	342224	279524	158872	269880	108292	108277	285523	110223	323003	240612	245860	0.0311	0.957792
PE(18:0/22:6)	187248028	3.69617e+07	9.39246e+07	8.29876e+07	2.10909e+08	6.13526e+07	6.49922e+07	7.01114e+07	1.66058e+08	5.00845e+07	1.10504e+08	1.04585e+08	1.82997e+08	2.02454e+08	9.21737e+07	1.03051e+08	1.12231e+08	1.14701e+08	0.0314	0.792458
(±)13-HpODE	1.79962e+06	788083	886353	1.61242e+06	1.55564e+06	1.23695e+06	1.01495e+06	805947	1.00829e+06	1.04697e+06	1.74903e+06	1.46232e+06	1.53679e+06	3.23096e+06	800027	771435	1.31318e+06	1.34267e+06	0.032	0.635365
5-oxo-delta-bilirubin	4.81783e+06	1.94448e+06	6.12724e+06	3.54301e+06	1.10821e+07	5.83938e+06	5.68419e+06	6.1244e+06	4.953e+06	2.18522e+06	6.73169e+06	3.9498e+06	6.39767e+06	8.6594e+06	5.61295e+06	6.53727e+06	5.55901e+06	5.68356e+06	0.032	0.562188
L-(+)-Penicillamine	2.58477e+07	1.79918e+07	4.24858e+07	3.04562e+07	2.28033e+07	2.61846e+07	3.27171e+07	2.00799e+07	4.50037e+07	1.44521e+07	2.72231e+07	2.87315e+07	9.50408e+06	1.8239e+07	4.31367e+07	4.34018e+07	2.76282e+07	2.82489e+07	0.0321	0.792458
Decanoylcarnitine	3.27611e+07	2.8686e+07	7.62489e+07	4.78463e+07	8.32999e+07	5.532e+07	8.37653e+07	1.94055e+07	5.89384e+07	3.25884e+07	4.1092e+07	2.80435e+07	6.51348e+07	5.64678e+07	9.01634e+07	7.68672e+07	5.4027e+07	5.52466e+07	0.0322	0.874875
Bendazac	627834427	1.9727e+08	3.93872e+08	380134491	425486042	172645210	3.24482e+08	2.89345e+08	3.67081e+08	4.35978e+08	8.43382e+08	1.33838e+08	2.51302e+08	3.39163e+08	6.42516e+08	120706926	3.66207e+08	3.74779e+08	0.0334	0.792458
7-methyl-3-nitroimidazo[1,2-a]pyridine	1.80852e+07	1.58168e+07	8.89343e+06	1.56938e+07	1.00058e+07	1.00171e+07	1.08456e+07	1.24502e+07	2.37646e+07	9.62439e+06	1.81369e+07	1.06472e+07	1.08651e+07	1.26594e+07	1.12098e+07	1.37428e+07	1.30853e+07	1.33946e+07	0.0337	0.712787
5-[8,10-Dihydroxy-11-(hydroxymethyl)-4,7-dimethyltridecyl]-6-ethyl-4-hydroxy-4,5-dimethyl-2-cyclohexen-1-one	9.65816e+07	2.62776e+07	8.32426e+07	6.54374e+07	8.35328e+07	4.59051e+07	1.13213e+08	2.46568e+07	6.2692e+07	7.44466e+07	1.01567e+08	6.92619e+07	4.93549e+07	7.59829e+07	3.39134e+07	7.96035e+07	6.68295e+07	6.84692e+07	0.035	0.957792
Rebamipide	453572	374302	567190	579129	616556	418748	484986	425441	650507	350894	518577	653096	476069	565054	453436	561847	501583	513991	0.0353	0.957792
Phenylalanylglycine	1.45608e+06	706013	1.5352e+06	2.4551e+06	2.13125e+06	1.54564e+06	1.1598e+06	854574	1.3346e+06	1.59377e+06	1.49113e+06	1.88291e+06	2.15391e+06	1.99386e+06	2.50746e+06	1.82047e+06	1.63821e+06	1.67925e+06	0.0357	0.874875
OPEO	122887471	2.64137e+07	4.29594e+07	5.40905e+07	9.37887e+07	4.28892e+07	8.27489e+07	2.01722e+07	106929203	5.23019e+07	1.26519e+08	4.94917e+07	4.66623e+07	6.88866e+07	1.91496e+07	8.18577e+07	6.38382e+07	6.54719e+07	0.0365	0.874875
5'-S-Methyl-5'-thioadenosine	3.04217e+07	2.06583e+07	7.33117e+07	6.72067e+07	3.38235e+07	5.83663e+07	4.78332e+07	2.46479e+07	5.94056e+07	3.15735e+07	4.15407e+07	8.24949e+07	3.94466e+07	2.82542e+07	8.36587e+07	4.65302e+07	4.72981e+07	4.85386e+07	0.0374	0.874875
3-Buten-1-amine	1.34781e+08	7.26664e+07	9.17558e+07	1.04517e+08	1.05457e+08	1.11777e+08	7.65034e+07	7.90135e+07	114699556	7.98028e+07	1.16881e+08	1.39369e+08	7.97484e+07	1.36173e+08	123196234	1.17262e+08	1.03492e+08	1.06265e+08	0.0381	0.562188
pyroglutamylglycine	4112414789	4550192228	3871112914	3066777084	3329060176	3982038657	4241571559	4176539556	3609228773	4333718521	3623997972	3991124905	4044188458	4153461076	3800931134	3253294556	3818599308	3922805651	0.0388	0.635365
5-{(1R,2R,3R,5S)-3,5-Dihydroxy-2-[(1E,3S)-3-hydroxy-1-octen-1-yl]cyclopentyl}-4-oxopentanoic acid	146040	124269	119702	145863	122599	150997	145443	138231	138622	123582	121404	132413	131943	131120	125876	197341	134912	138598	0.0389	1
3,5-Dimethoxy-4-(sulfooxy)benzoic acid	4.58523e+06	4.72449e+06	5.19066e+06	1.58746e+07	6.90731e+06	3.29915e+06	6.64786e+06	2.57889e+06	6.1106e+06	1.53903e+06	1.58729e+07	1.78559e+07	6.61905e+06	1.38273e+06	3.82308e+06	7.05827e+06	6.76358e+06	6.94883e+06	0.039	0.957792
(3R,5R)-7-{2-(4-Fluorophenyl)-4-[(2-hydroxyphenyl)carbamoyl]-5-isopropyl-3-phenyl-1H-pyrrol-1-yl}-3,5-dihydroxyheptanoic acid	3.17032e+06	2.33777e+06	6.64589e+06	4.50619e+06	3.32824e+06	3.12297e+06	2.82768e+06	4.10669e+06	4.43796e+06	7.89113e+06	3.21503e+06	3.83119e+06	3.65027e+06	3.33092e+06	3.07188e+06	3.21643e+06	3.8519e+06	3.95792e+06	0.0392	0.712787
Anhalamine	1.28102e+06	3.48846e+06	475674	5.39417e+06	328230	484027	341848	847452	4.34712e+06	963535	337760	1.96207e+06	3.08065e+06	1.01711e+06	6.4007e+06	330030	1.9086e+06	1.96283e+06	0.0404	0.957792
(6R,10S)-13-[(2R)-6-Hydroxy-2,7,8-trimethyl-3,4-dihydro-2H-chromen-2-yl]-2,6,10-trimethyltridecanoic acid	4.02566e+07	8.85497e+06	1.84556e+07	1.76849e+07	4.33053e+07	1.68516e+07	3.14716e+07	8.7328e+06	3.5608e+07	2.05562e+07	4.51647e+07	1.87345e+07	2.78753e+07	2.4392e+07	1.38072e+07	2.29178e+07	2.42348e+07	2.4926e+07	0.0406	0.635365
N6,N6,N6-Trimethyl-L-lysine	4.27733e+06	4.28245e+06	6.40764e+06	1.49956e+07	5.84122e+06	8.48164e+06	6.67917e+06	3.45442e+06	3.19795e+06	3.86093e+06	3.59865e+06	3.20036e+07	7.01988e+06	3.44943e+06	5.28434e+06	7.37862e+06	7.38098e+06	7.5927e+06	0.0408	0.313187
Trp-Phe	1.84388e+07	4.91008e+06	2.02794e+07	1.25138e+07	1.92168e+07	6.0205e+06	1.78364e+07	9.93709e+06	1.04443e+07	1.13978e+07	7.35856e+06	8.40084e+06	1.68159e+07	2.26904e+07	2.00399e+07	1.46175e+07	1.35632e+07	1.39539e+07	0.041	1
Norepinephrine sulfate	966243	920475	1.36538e+06	1.94305e+06	914756	1.33629e+06	1.07032e+06	1.30113e+06	1.44688e+06	2.57013e+06	1.03454e+06	1.26293e+06	1.04359e+06	1.01526e+06	759610	1.27452e+06	1.24103e+06	1.27789e+06	0.0422	0.874875
1-(1,3-Benzodioxol-5-yl)-2-(1-pyrrolidinyl)-1-pentanone	409033	271721	344544	418480	348582	416294	368107	402511	391045	351074	359008	414274	347147	384618	440388	333542	368109	379172	0.0427	0.957792
4-Acetamido-3-hydroxyphenyl hydrogen sulfate	9.22974e+07	1.27256e+08	2.40587e+07	6.20989e+07	4.08318e+07	2.35285e+07	6.76617e+07	6.14816e+07	2.04975e+08	3.10871e+07	7.43836e+07	5.00423e+07	3.95686e+07	3.69242e+07	2.50318e+07	4.43941e+07	6.16786e+07	6.3555e+07	0.0432	0.957792
AKB48 N-(4-hydroxypentyl) metabolite	221407	196915	210093	280603	228307	203741	222649	204443	308976	191372	202584	227320	232158	217857	248208	247957	223511	230352	0.0435	0.635365
N1-(5-methylisoxazol-3-yl)-2-morpholinoacetamide	229392	215413	335935	407513	156735	592832	384721	256341	313540	532739	252591	525942	234295	298566	316724	213750	322970	332921	0.0438	0.792458
Levetiracetam	7.75014e+07	5.06387e+07	1.95948e+08	2.47794e+08	2.03314e+08	144457713	1.22184e+08	8.52105e+07	1.34992e+08	6.07342e+07	2.14071e+08	1.97698e+08	2.32165e+08	2.2866e+08	1.40308e+08	1.64865e+08	1.53276e+08	1.58089e+08	0.0446	0.957792
4-benzyl-5-{[(2-methyl-1,3-thiazol-4-yl)methyl]thio}-4H-1,2,4-triazol-3-ol	1.30232e+06	1.14904e+06	1.7904e+06	2.65424e+06	1.66344e+06	1.07172e+06	1.8278e+06	1.0365e+06	2.11698e+06	1.26143e+06	1.72032e+06	1.7055e+06	1.38636e+06	1.67795e+06	1.96763e+06	1.85804e+06	1.60519e+06	1.65585e+06	0.0448	0.492258
N-Benzylformamide	2.24286e+07	1.76377e+07	1.7022e+07	1.70255e+07	2.00408e+07	2.27936e+07	1.12027e+07	1.18755e+07	1.99577e+07	3.60244e+07	1.39335e+07	2.19242e+07	2.13524e+07	2.06807e+07	1.78184e+07	2.6297e+07	1.94914e+07	2.01067e+07	0.0448	1
Oleoyl tyrosine	336194	184948	330238	428730	108623	160705	133525	147509	207035	189696	149298	323553	363506	129412	306944	714157	258240	266463	0.0452	0.792458
8-iso Prostaglandin F1?	2.89224e+07	3.62766e+06	5.85887e+06	1.06e+07	2.1638e+07	6.98058e+06	1.11231e+07	6.81426e+06	1.2749e+07	6.68292e+06	1.90488e+07	9.64197e+06	1.6366e+07	1.66264e+07	1.59435e+07	1.85416e+07	1.29379e+07	1.33537e+07	0.0456	0.635365
3-(2-Deoxy-beta-D-erythro-pentofuranosyl)-4,6,7,8-tetrahydropyrimido[1,2-a]purin-10(3H)-one	7.36522e+06	889679	1.09975e+06	3.96177e+06	1.45033e+06	3.07994e+06	6.71421e+06	4.75839e+06	2.25147e+06	8.88655e+06	1.32322e+06	1.39296e+06	1.99927e+06	1.04437e+06	1.17326e+06	1.16167e+06	2.97445e+06	3.07054e+06	0.0459	0.957792
Leucylproline	243102	291189	273785	874750	440438	402924	254401	263136	296876	325567	263558	900105	724836	288258	394445	637282	421032	434846	0.0466	1
Hydroxyamphetamine	606356	402803	567403	576876	493648	636005	577669	596688	586542	520437	535602	620301	522065	564818	657129	470938	547182	565219	0.0468	0.874875
PC(22:0/22:6)	8.35327e+07	2.74139e+07	3.85626e+07	4.96951e+07	5.94967e+07	4.55184e+07	5.01537e+07	4.68873e+07	6.34018e+07	4.62743e+07	5.11667e+07	3.43721e+07	4.71191e+07	6.99084e+07	5.9825e+07	5.49167e+07	5.07032e+07	5.24025e+07	0.0476	0.492258
LPE(0:0/22:0)	5.52046e+06	1.50806e+06	2.09682e+06	410200	4.82527e+06	1.05264e+06	1.78637e+06	2.19711e+06	2.07366e+06	950250	2.3073e+06	1.555e+06	4.75627e+06	5.01627e+06	1.62847e+06	4.28139e+06	2.56891e+06	2.65521e+06	0.0477	0.712787
Erucamide	4.68203e+07	1.27059e+08	1.45651e+08	2.30524e+07	9.69771e+07	1.51536e+08	1.31532e+07	7.56722e+07	198691388	6.37775e+07	3.02155e+07	1.59859e+08	1.28657e+08	2.78081e+07	1.19352e+08	2.012e+08	9.85161e+07	1.01839e+08	0.0479	0.957792
1,2,3-Propanetriyl tripropanoate	1.00731e+07	4.59325e+06	4.50324e+06	572204	1.85353e+06	726077	3.62574e+06	6.27338e+06	8.1966e+06	1.55366e+06	5.43395e+06	2.08948e+06	1.5714e+06	1.54199e+06	6.94022e+06	1.23597e+06	3.72024e+06	3.84624e+06	0.0481	0.712787
homomethionine	1.07366e+06	1.449e+06	1.58266e+06	428362	769560	181931	614283	350733	875482	438362	612914	813839	652776	4.18194e+06	486319	430601	914195	945725	0.0489	0.635365
2-Methyl-1,2,3,4-tetrahydro-4,6,7-isoquinolinetriol	1.89407e+06	1.57293e+06	2.58445e+06	4.05521e+06	2.5354e+06	1.52723e+06	2.77446e+06	1.53418e+06	3.03396e+06	1.89484e+06	2.54234e+06	2.53377e+06	2.06323e+06	2.54954e+06	2.90035e+06	2.63806e+06	2.36155e+06	2.44647e+06	0.051	0.427822
methyl 2-(acetylamino)-4-amino-4-oxobutanoate	2.23002e+08	1.59941e+08	2.83471e+08	422040341	2.80032e+08	2.56186e+08	218346893	3.05346e+08	1.77745e+08	4.21363e+08	2.56939e+08	2.30482e+08	2.11469e+08	4.78007e+08	2.09093e+08	297038641	2.70779e+08	2.80583e+08	0.0513	1
N-(3-cyano-6-methyl-4,5,6,7-tetrahydro-1-benzothiophen-2-yl)-2-(diethylamino)acetamide	843001	312984	4.98067e+06	1.04241e+06	347131	576967	2.23461e+06	1.66061e+06	1.45101e+06	1.52661e+06	2.31329e+06	1.01201e+06	1.08431e+06	797792	1.00596e+06	917075	1.35053e+06	1.40033e+06	0.0522	0.117882
L-(+)-Citrulline	2.30448e+07	3.74388e+07	2.86351e+07	3.5928e+06	1.91799e+07	1.25361e+07	1.5197e+07	9.98254e+06	1.72065e+07	4.27733e+07	1.80364e+07	3.04206e+07	1.75411e+07	1.43687e+07	1.94962e+07	3.00594e+07	2.07379e+07	2.15082e+07	0.0526	1
LPE(16:0/0:0)	3.43813e+07	1.84209e+07	1.91583e+07	2.23198e+07	2.5454e+07	1.5856e+07	2.46947e+07	2.36245e+07	1.82412e+07	9.6446e+06	1.54912e+07	2.06496e+07	3.16166e+07	3.44656e+07	3.03599e+07	2.56503e+07	2.25984e+07	2.34438e+07	0.053	0.792458
Palmitoyl sphingomyelin	2995826394	1132451273	2211783820	1747959426	2283300688	1515897744	2396562102	1854843694	2388404673	1495694921	1650676313	1571420093	2474605735	2404014205	1994360502	2325642311	1.9812e+09	2.05562e+09	0.0532	0.562188
Propranolol	3.59065e+06	3.14753e+06	4.9044e+06	7.56781e+06	4.63552e+06	2.9981e+06	5.00685e+06	2.83925e+06	5.97991e+06	3.65184e+06	4.71242e+06	4.76465e+06	3.86714e+06	4.78008e+06	5.58215e+06	5.24395e+06	4.474e+06	4.64282e+06	0.0534	0.427822
PC(22:6/18:0)	1181067524	5.03683e+08	8.63355e+08	5.42134e+08	6.39437e+08	1273750413	7.64586e+08	6.47354e+08	8.61465e+08	7.56343e+08	4.39577e+08	927907364	1139108438	1347644070	6.38603e+08	1132495628	8.33905e+08	8.65508e+08	0.0537	0.874875
3-Methoxy-4-hydroxyphenylethyleneglycol sulfate	6.31853e+07	2.66045e+08	7.39409e+07	2.10887e+08	6.79662e+07	5.04227e+07	1.24901e+08	1.00539e+08	1.69038e+08	1.21857e+08	1.3952e+08	2.08982e+08	1.56975e+08	7.78561e+07	118432585	4.99775e+07	1.22075e+08	1.26808e+08	0.0549	0.562188
tribenuron-methyl [ANSI]	1.16436e+06	4.6796e+06	729992	4.35417e+07	1.37389e+06	1.80302e+06	1.20376e+06	2.22809e+06	1.18063e+07	3.77195e+07	1.12915e+06	3.1148e+06	2.50539e+07	2.71031e+06	6.34194e+06	963851	8.8821e+06	9.22716e+06	0.055	0.562188
D-(+)-Pyroglutamic Acid	1.09534e+08	1.37211e+08	1.52824e+08	7.89603e+07	1.6228e+08	9.56225e+07	1.0425e+08	1.01162e+08	1.24442e+08	2.66031e+08	1.45627e+08	5.8654e+07	9.04639e+07	1.24045e+08	1.23692e+08	1.37173e+08	1.22739e+08	1.27554e+08	0.0555	0.792458
(11α,17β)-11-Hydroxy-3-oxoandrost-4-ene-17-carboxylic acid	383168	155641	423437	89111.1	1.122e+06	379818	405874	100298	873708	145325	165480	458937	640686	225564	637527	772969	425529	442637	0.0569	0.635365
O-ureido-D-serine	3.869e+07	3.62913e+07	4.44012e+07	7.45621e+07	5.54413e+07	3.74797e+07	3.91195e+07	3.02622e+07	4.36238e+07	2.86323e+07	3.96371e+07	1.44457e+08	3.40644e+07	3.00999e+07	5.56769e+07	5.20132e+07	4.78109e+07	4.97586e+07	0.0576	0.562188
Cortisol	5.85132e+06	2.4128e+06	5.78099e+06	1.55389e+06	1.68442e+07	5.59909e+06	5.56729e+06	1.88706e+06	1.14186e+07	2.59791e+06	3.454e+06	6.61978e+06	8.73873e+06	4.02019e+06	9.39177e+06	1.23001e+07	6.34038e+06	6.59955e+06	0.0578	0.712787
N-Aceyl-L-tyrosine	8.42935e+06	4.47139e+06	6.92813e+06	8.32976e+06	8.97612e+06	4.47139e+06	4.82673e+06	4.15879e+06	7.69992e+06	6.74047e+06	6.81959e+06	1.03367e+07	7.97163e+06	8.0375e+06	7.80264e+06	7.83614e+06	6.93436e+06	7.22301e+06	0.0588	0.792458
TG(18:4/22:6/18:0)	8.11335e+06	2.05328e+06	3.57634e+06	2.34372e+06	6.43203e+06	3.90726e+06	9.32446e+06	1.91399e+06	2.73672e+06	2.27748e+06	1.66704e+06	4.27341e+06	8.81702e+06	7.58844e+06	2.67378e+06	4.60601e+06	4.40433e+06	4.58784e+06	0.0589	1
N-Acetyldopamine	1.56734e+06	7.14869e+06	181373	1.86581e+07	130775	110870	110244	2.85427e+06	6.49311e+06	3.40322e+06	110917	2.4148e+06	1.74973e+07	2.33061e+06	1.28396e+07	208063	4.63286e+06	4.82621e+06	0.059	0.712787
Rutacridone	117451	116402	110642	131646	124841	114998	111909	117954	113009	138476	121497	140447	117612	110195	120909	151085	119330	124309	0.059	0.562188
alpha-Glutamyl-4-hydroxyproline	642223	646335	1.72003e+06	1.63579e+06	389582	706197	1.60922e+06	758729	1.06101e+06	326905	569466	1.86943e+06	567184	479527	1.87479e+06	851457	956693	996771	0.0592	0.957792
L-Cystine	3.5128e+08	2.34168e+08	3.00616e+08	3.88553e+08	3.14195e+08	3.024e+08	3.63632e+08	1.68061e+08	5.86281e+08	3.40215e+08	3.99944e+08	2.65346e+08	1.4143e+08	2.67443e+08	3.12203e+08	441818738	3.15202e+08	3.28637e+08	0.0602	0.874875
1-{[(2R,3S,4R,5S)-3,4-Dihydroxy-5-{2-[4-(2-methoxyphenyl)-1-piperazinyl]-2-oxoethyl}tetrahydro-2-furanyl]methyl}-3-isopropylurea	694422	7.18601e+06	1.44892e+06	1.73295e+06	687197	492415	796594	1.07523e+06	7.68936e+06	847059	1.12987e+06	1.16403e+06	1.15742e+06	744901	5.31344e+06	1.35801e+06	2.04032e+06	2.12759e+06	0.0604	0.635365
(2R,3R)-2,3-Indolinediol	2.07762e+06	1.98501e+06	2.97264e+06	4.64777e+06	2.93441e+06	1.84938e+06	3.02202e+06	1.75634e+06	3.62423e+06	2.26073e+06	2.88606e+06	3.01615e+06	2.448e+06	3.01226e+06	3.5002e+06	3.09874e+06	2.74447e+06	2.86247e+06	0.0607	0.367632
Phenol	6.74902e+07	9.32228e+06	5.31169e+07	3.02135e+08	2.92917e+07	1.77787e+08	5.57551e+07	1.05939e+07	3.41864e+08	3.22475e+07	1.29408e+08	1.88152e+08	2.60378e+06	6.4465e+07	2.45213e+08	4.14741e+07	1.06524e+08	1.11178e+08	0.0617	0.957792
7-Methyl-6,7-dihydro-5H-[1,3]benzodioxolo[6,5,4-de]benzo[g]quinoline	119914	118843	112962	134407	132648	117409	112471	120427	115379	151854	113861	143392	119687	107932	139470	158686	122697	128316	0.0646	0.792458
Tranilast	127779	126637	120371	143222	141348	125109	119848	128325	122946	161813	121328	152797	127536	115011	148618	169094	130745	136732	0.0646	0.792458
Typhasterol	2.88932e+07	2.11993e+06	1.20866e+07	1.89631e+07	2.63867e+07	1.604e+07	2.46818e+07	4.02759e+06	2.17972e+07	6.01601e+06	2.89909e+07	1.75111e+07	1.9976e+07	2.49989e+07	9.44807e+06	2.47608e+07	1.74149e+07	1.82208e+07	0.0653	0.874875
LPC[0:0/18:2(ω-6)]	4.85381e+08	8.34859e+07	137384180	7.48761e+07	2.42395e+08	1.21531e+08	1.38681e+08	1.67004e+08	174472867	7.459e+07	2.91134e+08	3.10348e+08	2.12672e+08	2.16565e+08	1.72227e+08	2.39565e+08	1.90842e+08	1.99726e+08	0.0656	0.427822
PC(20:4/16:0)	4.44466e+06	607454	1.76171e+06	486296	5.54223e+06	802019	1.66679e+06	1.0823e+06	3.29117e+06	349828	2.6408e+06	3.25676e+06	4.21272e+06	2.9879e+06	1.15686e+06	3.15355e+06	2.27406e+06	2.37987e+06	0.0656	0.792458
6-Methyl-1H-benzimidazol-5-ol	535798	435200	125548	4.24488e+06	124603	410919	127796	567794	657693	532357	460113	6.25956e+06	460527	554314	153842	490544	979491	1.02645e+06	0.0676	0.263487
thr-pro	216604	166516	388413	209612	158519	89025.2	193369	169381	242158	214506	211198	259573	216212	217134	237973	184771	204781	214627	0.0677	0.263487
N-(2-Sulfanylethyl)acetamide	4.22526e+07	1.70303e+07	2.19428e+07	3.50473e+07	1.71873e+07	2.15485e+07	4.04015e+07	1.8366e+07	1.97497e+07	1.85393e+07	2.80779e+07	2.46048e+07	2.84664e+07	5.03417e+07	1.42517e+07	2.80516e+07	2.58348e+07	2.70851e+07	0.0682	0.792458
Cannabidiolic acid	5.00982e+07	1.29798e+07	1.31349e+07	4.63206e+06	3.54021e+07	2.68968e+06	1.84861e+07	6.14406e+06	8.39726e+06	6.76038e+06	2.91991e+06	4.29498e+06	3.68648e+07	5.25584e+06	1.14677e+08	4.09154e+06	1.98228e+07	2.07891e+07	0.0687	0.712787
Gly-Phe	4.95413e+07	4.39818e+07	7.36093e+07	8.34246e+07	9.27674e+07	8.84933e+07	4.50833e+07	4.14564e+07	5.40562e+07	8.91389e+07	7.06847e+07	1.0431e+08	8.85552e+07	8.32066e+07	9.52635e+07	8.34821e+07	7.19696e+07	7.55237e+07	0.0695	0.712787
2-{[4-allyl-5-(2-thienyl)-4H-1,2,4-triazol-3-yl]sulfanyl}-N-[4-(aminosulfonyl)phenyl]acetamide	356439	379866	346480	219468	341387	300451	322136	352126	343470	363582	362039	351374	318320	349239	328934	309620	324015	340084	0.0698	0.792458
(2R)-2,3-Bis(tetradecanoyloxy)propyl 2-(trimethylammonio)ethyl phosphate	3.05717e+06	1.59114e+06	1.78726e+06	995593	733817	4.78226e+06	1.15039e+06	1.68829e+06	1.90452e+06	1.37129e+06	2.04009e+06	7.41959e+06	2.83503e+06	1.31699e+06	1.17135e+06	1.76367e+06	2.15787e+06	2.26612e+06	0.0706	0.874875
3,6-Dideoxy-3-[(Z)-(1-hydroxyethylidene)amino]-α-D-glucopyranose	6.75674e+06	1.40168e+06	1.0434e+07	4.20465e+06	2.3963e+06	1.16224e+06	3.30712e+06	1.46091e+06	4.37539e+06	2.16514e+07	2.86556e+06	3.57016e+06	1.91205e+06	2.27014e+06	2.57558e+06	2.18886e+06	4.39261e+06	4.61771e+06	0.0721	1
Oxycodone	2.08833e+06	1.77421e+06	2.93285e+06	4.37731e+06	2.89023e+06	1.63283e+06	3.05941e+06	1.76873e+06	3.53931e+06	1.99228e+06	2.74389e+06	2.79371e+06	2.35019e+06	2.82533e+06	3.34513e+06	3.08561e+06	2.61596e+06	2.75036e+06	0.0723	0.635365
(1R)-1-Benzyl-4-(hydroxymethyl)-2,3-dithia-5,7-diazabicyclo[2.2.2]octane-6,8-dione	1.56448e+06	1.36583e+06	2.26297e+06	3.39406e+06	2.091e+06	1.31271e+06	2.49452e+06	1.34136e+06	2.73578e+06	1.55113e+06	2.20824e+06	2.07951e+06	1.82723e+06	2.08108e+06	2.46516e+06	2.22984e+06	1.99851e+06	2.10138e+06	0.0724	0.635365
Citiolone	1.62251e+06	1.55019e+06	2.32147e+06	3.62966e+06	2.29161e+06	1.48214e+06	2.3966e+06	1.37161e+06	2.95623e+06	1.80532e+06	2.27747e+06	2.35545e+06	1.91176e+06	2.35241e+06	2.75959e+06	2.41995e+06	2.1496e+06	2.26064e+06	0.0727	0.367632
8-Azabicyclo[3.2.1]octane-1,2,4-triol	2.0667e+06	2.16933e+07	3.69445e+07	1.02929e+06	1.69235e+06	2.79874e+06	2.55996e+06	6.75276e+06	1.27263e+06	4.86633e+07	1.35264e+06	1.36851e+07	7.37113e+06	1.60198e+06	1.41071e+07	1.8724e+07	1.10375e+07	1.16091e+07	0.0728	0.874875
Asp-Glu	1.43798e+07	8.08465e+06	1.05104e+07	1.03485e+07	1.10382e+07	1.03926e+07	1.56085e+07	7.37162e+06	5.23186e+06	1.21078e+07	1.28722e+07	7.20235e+06	7.11095e+06	1.66706e+07	1.98393e+07	9.57404e+06	1.07924e+07	1.13589e+07	0.0738	0.957792
3-Methoxy-α-methyl-L-tyrosine	275548	271805	323694	1.49728e+06	285324	333042	295835	461969	453080	550866	297791	456112	859778	564522	367387	932044	497783	523938	0.0739	0.0934066
5-[4-(tert-Butyl)-1,3-thiazol-2-yl]-3-methyl-1-phenyl-1,2,3,4-tetrahydropyrimidine-2,4-dione	158480	162029	154012	183249	180851	160074	153342	164189	162989	207036	153390	195499	163180	147154	190153	216351	166449	175328	0.075	0.562188
Creatinine	27163147712	23705875776	33193734158	62325322938	36546834724	21936583703	39175840160	20439566517	45532994524	27767936259	37388252919	38134205762	29657400918	36207859804	45247235741	40128730823	3.41452e+10	3.5968e+10	0.075	0.313187
N,N-Dimethyladenosine	2.19432e+06	1.26409e+06	1.54341e+06	5.56002e+06	2.15458e+06	4.32243e+06	1.86118e+06	841959	3.90065e+06	7.45711e+06	1.98511e+06	1.95491e+06	7.19343e+06	1.46568e+06	1.64657e+06	1.63031e+06	2.83981e+06	2.99369e+06	0.0761	0.792458
(+)-peganine	3.11464e+06	4.32159e+06	515596	924902	1.49607e+06	448723	3.11876e+06	2.3801e+06	3.25614e+06	903007	2.08219e+06	1.21351e+06	1.44648e+06	2.27714e+06	850029	1.50296e+06	1.80359e+06	1.90303e+06	0.0774	0.562188
4-[(Butylcarbamoyl)sulfamoyl]benzoic acid	6.464e+06	2.18744e+06	4.10978e+06	7.06441e+06	5.95612e+06	2.28289e+06	1.84543e+06	1.64084e+06	5.94048e+06	2.78079e+06	6.02961e+06	5.71165e+06	4.38741e+06	5.75732e+06	8.33732e+06	6.96572e+06	4.67744e+06	4.93966e+06	0.0787	0.957792
all-cis-4,7,10,13,16-Docosapentaenoic acid	929538	223922	320961	450062	835230	240561	539410	193768	637356	411608	977920	809747	476745	319977	274478	642621	500046	528363	0.0795	0.792458
PE(18:3/18:0)	9.64346e+07	7.62594e+06	2.44895e+07	8.03987e+06	6.15786e+07	8.29309e+06	3.74968e+07	1.83856e+07	7.39949e+07	7.80923e+06	4.5198e+07	4.33622e+07	4.39807e+07	3.06205e+07	2.20842e+07	4.0992e+07	3.44103e+07	3.63924e+07	0.0808	0.562188
4-(3,4-dimethylphenyl)-1-thia-4-azaspiro[4.5]decan-3-one	618963	532782	1.52219e+06	1.55813e+06	892001	870414	1.68907e+06	510979	1.01138e+06	526003	692636	646256	1.57468e+06	1.35949e+06	1.71492e+06	845911	999081	1.05713e+06	0.0815	0.874875
(2E)-3-(3,4-Dimethoxyphenyl)-N-[2-(1-hydroxy-3-methoxy-4-oxo-2,5-cyclohexadien-1-yl)ethyl]acrylamide	104488	104351	106629	109935	109192	111167	183587	102104	104580	106990	105371	107951	103919	109026	107397	108153	107627	113908	0.0818	0.635365
2-[(2E,6E,10E,14E,18E,22E,26E,30E)-3,7,11,15,19,23,27,31,35-Nonamethyl-2,6,10,14,18,22,26,30,34-hexatriacontanonaen-1-yl]-1,4-naphthoquinone	4.35083e+07	4.2171e+07	3.28192e+07	3.47407e+07	4.53605e+07	3.65373e+07	5.35116e+07	4.356e+07	4.10025e+07	4.40546e+07	4.47741e+07	2.44998e+07	4.28391e+07	4.61616e+07	3.86706e+07	3.56998e+07	3.91895e+07	4.14774e+07	0.0819	0.367632
carisoprodol	9.2515e+06	3.07919e+07	1.15385e+08	578258	581526	1.61374e+06	4.00044e+06	1.89115e+07	1.89165e+06	3.67054e+07	1.4029e+07	7.27739e+07	1.59915e+07	1.86758e+07	1.39261e+07	8.26508e+07	2.63669e+07	2.79556e+07	0.0844	0.263487
2-(2-Carboxyethyl)-4-methyl-5-pentyl-3-furoic acid	4.75554e+07	1.97541e+07	4.35303e+07	4.20939e+07	7.34314e+07	1.44789e+07	4.26005e+07	9.93126e+06	4.41217e+07	2.01455e+07	6.65377e+07	3.86537e+07	4.41057e+07	6.85717e+07	4.71439e+07	4.39985e+07	4.01407e+07	4.2581e+07	0.0851	0.792458
(4S)-4-[(6-Carboxyhexanoyl)oxy]-4-(trimethylammonio)butanoate	4.49375e+06	1.93662e+06	6.12157e+06	4.6031e+06	5.85031e+06	7.75187e+06	8.49736e+06	3.94265e+06	4.92446e+06	3.6656e+06	5.08517e+06	2.36569e+06	7.04695e+06	5.00453e+06	1.14912e+07	2.41639e+06	5.12621e+06	5.444e+06	0.0868	1
dimethylformamide	6.70847e+06	6.90577e+06	7.65511e+06	3.63926e+06	7.21435e+06	489997	6.46252e+06	6.44703e+06	798251	7.07907e+06	7.12456e+06	7.5472e+06	6.86873e+06	7.46907e+06	546152	7.38352e+06	5.43549e+06	5.77261e+06	0.0868	0.874875
1,4-cholestadien-3-one	2.22594e+06	183432	725570	4.47793e+06	1.14901e+06	1.22572e+06	807548	770612	1.5715e+06	1.3458e+06	627290	708745	4.15705e+06	486803	5.81751e+06	1.38667e+06	1.6646e+06	1.76795e+06	0.0869	1
Butyronitrile	7.31759e+07	5.97237e+07	5.42387e+07	3.188e+07	4.8939e+07	6.08337e+07	4.13954e+07	4.53285e+07	4.37963e+07	4.28586e+07	4.84305e+07	1.12368e+08	3.95463e+07	8.79763e+07	5.17946e+07	6.90201e+07	5.47985e+07	5.82515e+07	0.0882	0.635365
O-{[(2R)-2-[(13Z)-13-Docosenoyloxy]-3-(pentadecanoyloxy)propoxy](hydroxy)phosphoryl}-L-serine	2.55885e+08	1.55009e+08	2.52782e+08	1.82335e+08	2.90798e+08	1.98703e+08	2.69197e+08	2.19148e+08	2.6599e+08	1.53925e+08	2.25601e+08	1.98009e+08	2.78309e+08	225529415	2.18774e+08	3.12564e+08	2.22585e+08	2.36705e+08	0.0887	0.635365
Tyr-Phe	507746	113634	184116	320668	142261	494530	272741	270726	151053	798982	269886	174212	292179	162237	628844	104455	293826	312532	0.089	1
Choline	5916767747	1844467641	5097661363	4269107985	6010064855	5582296854	5750259109	3515325694	5730041168	2540642277	4179211592	8327068859	4689840857	4569105560	4536740323	7089883226	4.78673e+09	5.09281e+09	0.0894	0.957792
4-Amino-4-deoxypentopyranose	923628	613567	782475	944959	787123	968790	879930	908900	893445	792752	815851	944869	795231	1.11912e+06	1.00097e+06	753163	836757	890423	0.0897	0.635365
1-Phenyl-3-methyl-5-pyrazolone	6.49888e+07	2.63772e+07	2.31287e+07	2.98481e+07	2.76844e+07	1.79736e+07	2.15406e+07	2.14328e+07	5.00252e+07	1.9224e+07	5.39117e+07	2.56543e+07	2.69692e+07	3.09031e+07	5.99621e+07	2.74791e+07	3.16668e+07	3.37102e+07	0.0902	0.957792
SM(d18:0/16:1(9Z)(OH))	3.38792e+07	6.18317e+07	1.02659e+08	6.33313e+07	1.32935e+08	7.40289e+07	9.53623e+07	8.56904e+07	1.06255e+08	3.53463e+07	7.91707e+07	6.34402e+07	1.03116e+08	7.04237e+07	7.71884e+07	1.15505e+08	7.81109e+07	8.31497e+07	0.0902	0.427822
7-Methylguanine	179927753	1.41982e+08	3.49778e+08	475603292	2.30753e+08	2.51952e+08	2.94853e+08	141776034	3.31057e+08	2.70642e+08	2.10763e+08	3.91671e+08	3.09448e+08	2.23888e+08	420458132	2.99907e+08	2.71666e+08	2.89446e+08	0.0915	0.712787
N^5^-formyl-N^5^-hydroxy-L-ornithine	3.4872e+07	3.49688e+07	5.55379e+07	2.83698e+07	3.7463e+07	2.4968e+07	4.9657e+07	2.26566e+07	4.51827e+07	1.13323e+08	3.06495e+07	2.45642e+07	3.37251e+07	2.30238e+07	1.46198e+07	2.6859e+07	3.60299e+07	3.8426e+07	0.0929	0.367632
6-Hydroxy-1-(hydroxymethyl)-5-{2-[(4-methoxybenzyl)amino]-2-oxoethyl}-1,4a-dimethyldecahydro-2-naphthalenyl propylcarbamate	626043	164494	682301	314174	120836	293379	256956	191578	473371	388882	191185	245486	180631	363076	1.45698e+06	164792	366871	391294	0.093	1
Methionylleucine	766976	331401	1.25086e+06	362542	1.14001e+06	270306	713972	703832	938354	573139	817861	571874	732536	539082	502765	1.23415e+06	687014	732756	0.093	0.712787
2,4-dihydroxyheptadec-16-ynyl acetate	5.73738e+06	403594	1.35265e+06	3.08702e+06	4.83576e+06	1.77192e+06	2.84291e+06	1.07189e+06	2.32983e+06	1.96032e+06	5.36743e+06	1.83358e+06	4.29243e+06	2.62944e+06	5.99466e+06	2.25925e+06	2.86472e+06	3.05817e+06	0.0943	0.712787
alpha-Asp-ala	3.52467e+07	5.85668e+07	3.13214e+07	2.2421e+07	2.12598e+07	2.42865e+07	4.14031e+07	3.34599e+07	2.90347e+07	3.00503e+07	3.86963e+07	3.54531e+07	2.64412e+07	3.14502e+07	3.88876e+07	3.88541e+07	3.21837e+07	3.43731e+07	0.0949	0.21978
Pregnane-3,3-diol	2.16319e+06	244806	880376	1.11621e+06	1.06358e+06	1.12528e+06	2.05171e+06	185017	1.73979e+06	897810	2.28119e+06	1.78361e+06	811012	1.13924e+06	178775	670151	1.09891e+06	1.17383e+06	0.0952	1
Juniperic acid	1.19902e+06	534091	1.48717e+06	799454	1.03767e+06	1.40666e+06	1.09813e+06	597039	1.04137e+06	726600	1.23163e+06	1.70034e+06	1.24963e+06	1.46479e+06	927889	1.4726e+06	1.07734e+06	1.151e+06	0.0954	0.712787
L-dihydroanticapsin	1.01039e+06	1.27443e+06	1.96417e+06	5.15495e+07	2.5619e+06	1.77569e+06	1.14441e+06	2.49831e+07	1.02143e+07	1.24157e+07	1.81285e+06	1.32848e+07	1.61564e+06	3.76633e+07	2.1461e+06	2.07148e+06	1.00227e+07	1.07352e+07	0.0991	0.367632
N-Arachidonoyl-L-serine	2.3857e+06	728230	2.02251e+06	417053	2.7246e+06	3.05913e+06	1.51424e+06	461634	1.45882e+06	1.45965e+06	1.06882e+06	1.44389e+06	3.14155e+06	2.10287e+06	5.09948e+06	2.49807e+06	1.88954e+06	2.0249e+06	0.0998	1
(+)-(S)-Clopidogrel	377741	214937	330352	376318	366923	256566	328450	239198	299020	591525	512717	297888	236847	271055	352903	305627	320473	343523	0.1002	0.792458
(2E)-2-{[(1E,4S)-4-Ammonio-4-carboxy-1-buten-1-yl]imino}-5-[(1R)-1-(1H-indol-3-yl)ethyl]-4-oxo-1,3-oxazolidin-5-ide	949655	556682	1.59202e+06	1.85995e+06	2.07649e+06	2.03577e+06	1.02575e+06	1.27793e+06	1.3137e+06	1.56308e+06	1.60938e+06	2.18242e+06	1.41313e+06	2.36082e+06	1.78122e+06	1.679e+06	1.51176e+06	1.62064e+06	0.1003	0.957792
2-arachidonoylglycerol	3.22999e+07	6.05678e+06	8.66291e+06	1.37926e+07	1.564e+07	8.42889e+06	1.83111e+07	5.23097e+06	1.84581e+07	7.72104e+06	2.50763e+07	1.25403e+07	1.35121e+07	2.09241e+07	9.23993e+06	2.06512e+07	1.41468e+07	1.51665e+07	0.1004	0.635365
Hexadecanedioic acid	1.40461e+07	7.2076e+06	1.92405e+07	1.17096e+07	1.58099e+07	3.19893e+07	2.89048e+07	8.20414e+06	8.92217e+06	2.22083e+07	1.22622e+07	9.15449e+06	2.13855e+07	2.04421e+07	3.42011e+07	1.30145e+07	1.66672e+07	1.78699e+07	0.1005	0.792458
Dodecyltrimethylammonium	336171	864487	1.36454e+06	578647	377013	313202	322563	475527	492849	1.43764e+06	856765	450266	521729	748670	1.21013e+06	335653	639011	685180	0.1006	0.792458
palmatine	1.83327e+06	1.29073e+06	3.45498e+06	2.70432e+06	1.8312e+06	1.71496e+06	1.53053e+06	2.97033e+06	2.59476e+06	3.86828e+06	1.73735e+06	2.23999e+06	2.02464e+06	2.38869e+06	1.7218e+06	1.85381e+06	2.13824e+06	2.29302e+06	0.1008	0.562188
2-((4-Nitrophenoxy)methyl)oxirane	1.79138e+07	2.84595e+07	3.27322e+07	2.20883e+06	2.2323e+07	5.97118e+06	1.49706e+07	4.68466e+07	2.85138e+07	6.99116e+06	1.27701e+07	8.5982e+06	3.52015e+07	4.27221e+06	1.83279e+07	1.96084e+07	1.82681e+07	1.96101e+07	0.1023	0.874875
6-hydroxypseudooxynicotine	982794	218197	283467	369877	448427	395514	479322	457626	371445	601130	750096	238885	631415	345387	667975	286013	449713	482930	0.1028	0.427822
2-Oxindole	1.52072e+07	1.15264e+07	3.01127e+07	3.08862e+07	1.20566e+07	8.00511e+06	7.36446e+06	2.16253e+06	8.37304e+07	1.93879e+06	2.48288e+07	1.9126e+07	1.94171e+07	7.61115e+06	1.47373e+07	1.20555e+07	1.79657e+07	1.92972e+07	0.1031	0.492258
4-(4-methoxyphenyl)-4,5-dihydropyrrolo[1,2-a]quinoxaline	430734	408116	451148	590580	445339	456996	410248	441531	477504	506752	425983	464682	645094	461277	488401	660306	463819	498178	0.1031	0.263487
4-[4-phenyl-3,6-dihydro-1(2H)-pyridinyl]butanoic acid hydrochloride	2.35858e+07	1.25029e+07	3.96238e+07	4.2094e+06	6.77065e+06	1.66181e+06	9.59335e+06	1.31004e+07	4.40872e+07	1.88758e+07	13324056	1.35544e+07	1.46763e+07	1.44648e+07	2.9331e+06	1.35944e+07	1.47257e+07	1.58204e+07	0.1034	0.427822
Glycylglycine	1.90889e+06	1.05928e+06	1.30541e+06	1.2575e+06	931574	3.77423e+06	1.44056e+06	1.07039e+06	3.66945e+06	2.17841e+06	783224	3.24841e+06	1.67648e+06	776997	2.67883e+06	813677	1.70615e+06	1.83364e+06	0.104	1
5-Chloro-3-fluoro-1,2-benzenediol	3.00277e+06	2.25843e+06	2.99785e+06	3.64584e+06	3.40371e+06	2.75025e+06	2.79805e+06	2.20217e+06	2.91963e+06	1.92308e+06	2.57261e+06	7.45307e+06	2.76166e+06	2.79695e+06	3.68301e+06	3.24414e+06	3.00981e+06	3.23544e+06	0.1043	0.635365
N3,N4-Dimethyl-L-arginine	5.85177e+06	5.62237e+06	2.72657e+07	8.79263e+06	1.2702e+07	9.68545e+06	1.11887e+07	1.07298e+07	1.54196e+07	1.70871e+07	1.02746e+07	1.33094e+07	6.82289e+06	8.49198e+06	1.93937e+07	1.25706e+07	1.16533e+07	1.25288e+07	0.1045	0.313187
3-Acetoxyurs-12-en-23-oic acid	7.43061e+06	1.06896e+06	2.02436e+06	2.40363e+06	6.20493e+06	1.51816e+06	3.43106e+06	1.26329e+06	3.63708e+06	2.87522e+06	4.40441e+06	3.96948e+06	5.46625e+06	4.52218e+06	1.46787e+06	5.97446e+06	3.44178e+06	3.70113e+06	0.1048	0.712787
4-(2-Furyl)-6-(methylthio)-2-tetrahydro-1H-pyrrol-1-ylpyrimidine-5-carbonitrile	5.55991e+07	2.38177e+08	1.07932e+08	4.65619e+07	3.47868e+07	4.35584e+07	9.63779e+07	1.34015e+07	2.75465e+08	3.65261e+07	7.52179e+07	8.28166e+07	1.84038e+08	5.55851e+07	9.54459e+07	2.97324e+07	8.77693e+07	9.44606e+07	0.106	0.957792
Petromyzonol	4.25593e+06	661448	1.32817e+06	1.57052e+06	3.32429e+06	1.85608e+06	3.59514e+06	661024	3.69614e+06	1.25128e+06	4.27792e+06	2.37986e+06	2.21992e+06	1.89217e+06	403817	2.93781e+06	2.16607e+06	2.33151e+06	0.1062	0.792458
hexahydro-2-oxo-1h-thieno(3,4-d)imidazole-4-pentanoic acid	6.6847e+06	5.07025e+06	1.08852e+07	1.39031e+07	8.24071e+06	1.0284e+07	1.22801e+07	3.78136e+06	10795681	9.37646e+06	8.26974e+06	1.37775e+07	9.78967e+06	6.22553e+06	1.55249e+07	8.99929e+06	9.178e+06	9.88202e+06	0.1066	0.792458
Nigakilactone F	8.54464e+06	3.38093e+06	8.02382e+06	2.37012e+06	2.26994e+07	8.02446e+06	8.65616e+06	2.65475e+06	1.66153e+07	3.13229e+06	4.57375e+06	9.51078e+06	1.34799e+07	5.90177e+06	1.30602e+07	1.7693e+07	8.84055e+06	9.52779e+06	0.108	0.562188
L-Pyroglutamic acid	3.90034e+06	2.097e+06	7.36116e+06	7.64811e+06	6.65512e+06	2.7825e+06	7.26172e+06	2.98072e+06	6.07022e+06	4.37476e+06	5.04342e+06	5.85016e+06	4.05568e+06	3.98998e+06	1.02126e+07	4.8701e+06	5.07404e+06	5.47093e+06	0.1087	0.792458
N-[3-(2-Amino-5-methoxyphenyl)-3-oxopropyl]acetamide	6.87335e+06	2.86664e+06	2.20586e+06	3.03544e+06	2.13656e+06	5.39075e+06	1.39795e+06	3.40176e+06	1.9666e+06	1.65601e+06	4.69419e+06	3.93339e+06	5.0281e+06	3.11063e+06	1.03463e+07	4.91402e+06	3.75143e+06	4.04489e+06	0.1087	1
Itaconic acid	7.46413e+07	6.86727e+07	1.14198e+08	6.0494e+07	6.63778e+07	9.05698e+07	7.32204e+07	4.25728e+07	1.13896e+08	9.9583e+07	8.6016e+07	1.04096e+08	7.90714e+07	9.76156e+07	5.77648e+07	9.98294e+07	7.91589e+07	8.53666e+07	0.1089	0.562188
asulam	423917	197812	546342	1.0054e+06	136450	180842	103788	111130	2.07629e+06	140130	566528	444621	330042	126899	309147	270396	415127	447897	0.1096	0.635365
Metribolone	131945	121095	129968	134472	599256	369232	118701	112596	205761	133294	803801	399594	391931	112078	117775	281194	247661	267673	0.1121	0.792458
O-glutaroyl-L-carnitine	2.38491e+07	1.56278e+07	1.91075e+07	4.90353e+07	9.39631e+06	1.59331e+07	5.22757e+07	1.01807e+07	3.07806e+07	1.77929e+07	1.13852e+07	2.61354e+07	1.21676e+07	3.3318e+07	2.97947e+07	1.56644e+07	2.21582e+07	2.39495e+07	0.1122	0.712787
5-[({[4-(4-chlorophenyl)-1,3-thiazol-2-yl]methyl}thio)methyl]-4-methyl-4H-1,2,4-triazole-3-thiol	2.4488e+07	1.39326e+07	2.42209e+07	2.25252e+07	4.82985e+07	2.33527e+07	2.2577e+07	1.92996e+07	2.61897e+07	1.69101e+07	1.89011e+07	3.50463e+07	3.48568e+07	3.37507e+07	3.55779e+07	3.95455e+07	2.61363e+07	2.82655e+07	0.113	0.635365
Dambonitol	1.43299e+06	4.62884e+06	1.27309e+06	1.48343e+06	1.47607e+06	1.43352e+06	1.33613e+06	1.35178e+06	3.97103e+06	2.51936e+06	1.32333e+06	1.4555e+06	1.3922e+06	1.41965e+06	4.84773e+06	1.52409e+06	1.95466e+06	2.11408e+06	0.1131	0.957792
Tazobactam sodium	547653	432339	632072	2.29716e+06	2.06703e+06	4.59066e+06	770567	1.03358e+06	821263	405324	668701	2.08298e+06	3.80516e+06	2.71573e+06	3.03079e+06	3.71882e+06	1.76115e+06	1.90529e+06	0.1135	0.562188
PE(18:2/18:1)	1.97673e+08	1.54593e+07	5.2203e+07	9.52104e+06	1.30947e+08	2.13009e+07	7.1254e+07	4.44225e+07	1.09691e+08	1.74657e+07	8.10747e+07	8.37532e+07	7.9611e+07	1.3388e+08	5.81782e+07	9.08443e+07	7.1184e+07	7.70174e+07	0.1136	0.427822
3,5-dibenzylpyridine-2,6-diamine	1.01058e+07	1.5924e+07	3.67435e+07	1.65138e+07	1.91036e+07	3.23969e+07	3.63811e+07	1.43065e+07	4.11975e+07	1.53941e+07	1.6419e+07	1.09361e+07	7.09315e+06	1.45292e+07	5.64444e+07	2.31664e+07	2.17979e+07	2.35867e+07	0.1138	0.792458
(2Z)-2-Benzylidene-1-heptanol	1.42612e+07	2.0251e+06	5.15317e+06	5.9623e+06	9.42295e+06	6.12111e+06	7.19966e+06	3.18835e+06	9.56628e+06	6.09681e+06	1.27639e+07	7.92322e+06	4.58186e+06	1.13947e+07	5.78547e+06	8.97314e+06	7.15764e+06	7.74734e+06	0.1142	0.712787
5-Ethyl-5-(4-hydroxyphenyl)-3-methyl-2,4-imidazolidinedione	1.17722e+07	1.09385e+07	4.4605e+06	4.67301e+06	5.39851e+06	5.82564e+06	9.99143e+06	1.00717e+07	9.00549e+06	5.7903e+06	6.57958e+06	4.50967e+06	8.06743e+06	7.89022e+06	7.43839e+06	8.34874e+06	7.17806e+06	7.7693e+06	0.1142	0.562188
3-Methyl-19-nor-17alpha-pregna-1,3,5(10)-trien-17-ol	1.41512e+06	307193	1.16446e+06	2.48773e+06	2.18897e+06	719358	511825	506318	666815	3.33849e+06	769092	2.67054e+06	869285	1.76667e+06	2.98691e+06	887231	1.38047e+06	1.49732e+06	0.1172	0.957792
(1Z,2S)-N-[(2S,3R,4E,8E)-1,3-Dihydroxy-4,8-octadecadien-2-yl]-2-hydroxytridecanimidic acid	4.92942e+06	1.14106e+06	4.43544e+06	357911	5.56423e+06	4.15911e+06	4.3307e+06	1.12739e+06	2.97778e+06	3.36569e+06	2.36333e+06	2.01874e+06	2.06918e+06	2.17896e+06	1.32651e+07	3.54347e+06	3.4312e+06	3.72404e+06	0.1182	0.562188
MAG(0:0/22:4)	1.35851e+07	2.4e+06	4.93309e+06	6.7749e+06	8.18277e+06	4.60336e+06	8.06523e+06	4.20314e+06	8.0216e+06	5.61098e+06	9.60595e+06	7.25545e+06	6.32541e+06	9.81196e+06	4.96764e+06	9.35847e+06	6.74654e+06	7.32258e+06	0.1182	0.492258
N-(1H-Pyrrol-2-ylcarbonyl)glycine	3.21168e+06	1.45907e+06	1.03968e+07	4.87962e+06	1.59416e+07	4.10632e+06	8.52492e+06	3.9861e+06	5.81807e+06	1.0964e+06	8.73161e+06	8.71567e+06	5.4563e+06	7.53544e+06	1.36906e+07	8.81218e+06	6.66585e+06	7.23673e+06	0.1185	0.635365
(9E)-10-Nitro-9-octadecenoic acid	6.98236e+06	2.84524e+06	1.1421e+07	8.61238e+06	2.4191e+07	8.80692e+06	10248736	4.56577e+06	1.02134e+07	4.61394e+06	1.73496e+07	8.21433e+06	1.80234e+07	1.2254e+07	1.88663e+07	9.3934e+06	1.04765e+07	1.13743e+07	0.1186	0.562188
Deoxyvasicinone	108714	107918	124385	111105	147273	114875	113228	111381	133901	197882	109690	111177	111161	112378	150549	141508	119045	129285	0.1191	0.367632
DAG(15:0/18:3n3)	643582	391454	1.23219e+06	1.75101e+06	1.74677e+06	698159	1.103e+06	386773	1.75762e+06	381066	2.29884e+06	419325	1.71103e+06	407781	1.20986e+06	2.02915e+06	1.07719e+06	1.17044e+06	0.1198	1
3-[(3-Hydroxydecanoyl)oxy]-4-(trimethylammonio)butanoate	4.13152e+06	5.68551e+06	9.96742e+06	3.1238e+06	7.3834e+06	4.96622e+06	1.03694e+07	1.78657e+06	5.8202e+06	5.51688e+06	6.27083e+06	2.89178e+06	4.88183e+06	8.57022e+06	7.34785e+06	1.04425e+07	5.87631e+06	6.3898e+06	0.1209	0.712787
N1-[3-Chloro-5-(trifluoromethyl)-2-pyridyl]-N2-quinoxalin-2-ylethane-1,2-diamine	439191	1.9204e+07	394305	5.12809e+07	300074	6.0275e+07	582235	413447	6.8986e+07	517236	597962	9.5316e+07	715882	347881	425816	7.12054e+07	2.19823e+07	2.39108e+07	0.1213	0.635365
4,8-Quinolinediol	167243	163021	162201	159983	161626	283372	167535	159090	177759	189756	178885	173798	158603	155626	462938	165830	182908	198982	0.1215	0.635365
Valrocemide	3.02646e+06	339179	1.71907e+06	939863	597207	4.30302e+06	3.42591e+06	1.80836e+06	1.69341e+06	1.87497e+06	1.55714e+06	3.57243e+06	588928	2.66305e+06	2.14597e+06	508307	1.8208e+06	1.98385e+06	0.1237	0.712787
PC(18:3/18:2)	4.94181e+08	9.57376e+07	4.20837e+08	17949416	9.30459e+08	2.17173e+08	352718944	2.38934e+08	4.88876e+08	1.43828e+08	4.82603e+08	3.53567e+08	5.53246e+08	4.44664e+08	2.40892e+08	6.52967e+08	3.62723e+08	3.9523e+08	0.1238	0.562188
Adenine	1.0589e+06	849693	5.6315e+06	6.03758e+06	2.05899e+06	4.36278e+06	2.57316e+06	1.75176e+06	3.76915e+06	3.64627e+06	2.00841e+06	5.80216e+06	4.47471e+06	1.65099e+06	6.1729e+06	4.52876e+06	3.33324e+06	3.63783e+06	0.1262	0.712787
(E)-Chalcone	718996	543708	771658	1.09296e+06	2.59803e+06	5.53311e+06	989286	1.21401e+06	1.06497e+06	466598	816376	2.55975e+06	2.82746e+06	3.41517e+06	3.92289e+06	3.2111e+06	1.87641e+06	2.04876e+06	0.1268	0.492258
oxazolidinone	1.75181e+06	1.3031e+06	2.56781e+06	3.01267e+06	2.38448e+06	1.58057e+06	3.2701e+06	1.41926e+06	2.58446e+06	1.27842e+06	2.1641e+06	2.4723e+06	2.01179e+06	1.97437e+06	3.76488e+06	1.99963e+06	2.10007e+06	2.29393e+06	0.1274	0.712787
(E)-Nitrofurazone	1.67099e+07	1.57479e+07	4.18756e+07	1.80405e+07	1.12902e+07	2.21457e+07	1.37689e+07	1.95201e+07	2.30618e+07	2.2566e+07	2.95575e+06	4.25968e+07	2.16381e+07	1.5988e+07	4.20774e+07	2.5089e+07	2.09683e+07	2.29262e+07	0.1288	0.427822
1-stearyl estercitric acid	473203	210391	257201	329442	359691	240601	312683	300894	262373	744094	325241	277062	297936	286623	328343	274689	311755	340994	0.1293	0.792458
(21R)-27-Amino-24-hydroxy-24-oxido-18-oxo-19,23,25-trioxa-24λ5-phosphaheptacosan-21-yl (9Z,12Z,15Z)-9,12,15-octadecatrienoate	6.50006e+07	4.70878e+07	5.13889e+07	6.11458e+07	4.54237e+07	6.5506e+07	8.19354e+07	4.76861e+07	5.50769e+07	1.89007e+07	5.1489e+07	5.64794e+07	1.23733e+08	3.73881e+07	4.41318e+07	9.49656e+07	5.59255e+07	6.11786e+07	0.1295	0.957792
(2xi,5S)-4,5-Anhydro-5-({(2R,3S,4S)-4-[(2E)-3-carboxy-2-methyl-2-propen-1-yl]-2,3-dihydroxycyclohexyl}methyl)-1,3-dideoxy-3-methyl-D-erythro-pentitol	187863	195743	169459	134918	184931	162266	203752	194535	186115	174536	177209	181979	162235	168403	169617	269929	172530	188831	0.1303	0.562188
Pyrogallol-2-O-sulphate	2.95412e+07	1.92374e+07	1.6903e+08	9.05364e+06	4.26512e+07	2.21441e+06	9.33302e+06	2.85128e+07	3.0542e+07	1.11804e+07	2.27591e+08	2.0284e+07	6.27221e+07	1.28016e+07	4.61395e+07	4.66544e+07	4.5288e+07	4.95761e+07	0.1305	0.492258
(1R)-3-Ethyl-1-methyl-2-phenyl-1H-inden-6-ol	762246	576414	818076	2.97316e+06	2.75431e+06	5.94158e+06	1.04879e+06	1.33774e+06	1.12903e+06	613670	865484	2.71373e+06	4.92493e+06	3.62061e+06	4.15886e+06	4.81318e+06	2.3043e+06	2.5226e+06	0.1306	0.562188
(4E,6E)-2-Hydroxy-1,7-diphenyl-4,6-heptadien-3-one	933783	706131	1.00218e+06	3.64224e+06	3.37414e+06	7.27868e+06	1.28482e+06	1.63879e+06	1.38311e+06	751771	1.06025e+06	3.32443e+06	6.03325e+06	4.4354e+06	5.09478e+06	5.89635e+06	2.82286e+06	3.0903e+06	0.1306	0.562188
Exemestane	1.01084e+06	764400	1.08488e+06	3.9428e+06	3.65257e+06	7.87931e+06	1.39084e+06	1.77402e+06	1.49724e+06	813807	1.14775e+06	3.59876e+06	6.5311e+06	4.8014e+06	5.51519e+06	6.38291e+06	3.0558e+06	3.3453e+06	0.1306	0.562188
Lactaroviolin	885954	669963	950845	3.45569e+06	3.20132e+06	6.90587e+06	1.21901e+06	1.55485e+06	1.31227e+06	713265	1.00595e+06	3.15415e+06	5.72422e+06	4.20821e+06	4.83382e+06	5.59434e+06	2.67827e+06	2.93201e+06	0.1306	0.562188
Methyl (17Z)-3,11-dioxopregna-4,17-dien-21-oate	1.38746e+06	1.0492e+06	1.48908e+06	5.41182e+06	5.01346e+06	1.0815e+07	1.90904e+06	2.43499e+06	2.05509e+06	1.11702e+06	1.57538e+06	4.9396e+06	8.96448e+06	6.59032e+06	7.57006e+06	8.76108e+06	4.19434e+06	4.5917e+06	0.1306	0.562188
resmethrin	1.14952e+06	869275	1.23372e+06	4.48375e+06	4.15371e+06	8.96035e+06	1.58166e+06	2.01742e+06	1.70266e+06	925460	1.30522e+06	4.09251e+06	7.42717e+06	5.46015e+06	6.27187e+06	7.25865e+06	3.47505e+06	3.80428e+06	0.1306	0.562188
(±)9-HpODE	9.67956e+07	3.57848e+07	9.00956e+07	6.89792e+07	8.63478e+07	1.37615e+08	103802255	4.46519e+07	4.65605e+07	1.33964e+08	7.38474e+07	5.5527e+07	1.44576e+08	8.56591e+07	1.97483e+08	5.48224e+07	8.59363e+07	9.40894e+07	0.1308	1
Indole-3-pyrubate	2.17515e+07	4.12959e+06	5.59903e+06	3.16653e+07	1.05281e+07	7.53136e+06	8.10922e+06	4.79101e+06	5.5965e+07	4.1722e+06	1.22518e+07	1.01694e+07	1.55268e+07	7.44237e+06	1.78257e+07	1.1948e+07	1.35341e+07	1.48201e+07	0.131	0.874875
Plinabulin	2.1556e+06	1.51767e+06	4.22092e+06	3.17979e+06	2.19517e+06	2.01648e+06	1.79962e+06	3.74888e+06	3.05097e+06	4.68264e+06	2.12049e+06	2.70735e+06	2.40756e+06	3.02226e+06	2.02608e+06	2.36498e+06	2.5476e+06	2.79308e+06	0.1327	0.562188
LPC(20:0/0:0)	9.41457e+06	1.51752e+06	4.06074e+06	705664	4.49052e+06	1.25826e+06	4.88512e+06	3.08002e+06	3.16334e+06	1.54728e+06	5.76644e+06	2.96318e+06	6.41908e+06	4.76389e+06	2.12915e+06	4.51157e+06	3.57455e+06	3.92291e+06	0.1342	0.313187
Butyryl trihexyl citrate	820460	426271	521113	586746	728768	596469	633525	527200	531592	1.5076e+06	658968	561354	512303	580725	665254	556545	613304	673507	0.1351	0.957792
LPC(24:0/0:0)	3.12094e+06	581352	1.3782e+06	248561	1.18438e+06	641027	1.47363e+06	994368	1.39571e+06	733341	1.85459e+06	712766	2.31371e+06	1.43728e+06	813785	1.36782e+06	1.19241e+06	1.3097e+06	0.1354	0.263487
1-(6-hydroxy-3-pyridyl)-4-(methylamino)butan-1-one	367792	219618	218564	304297	308057	333019	192654	370041	252275	363344	428320	228300	280403	336631	572842	182472	291891	320728	0.1359	0.712787
4-Phenethylphenol	965250	729926	1.03595e+06	3.76498e+06	3.48785e+06	7.52396e+06	1.32811e+06	1.69401e+06	1.42972e+06	983061	1.09598e+06	3.41394e+06	6.23656e+06	4.58486e+06	5.21073e+06	6.09505e+06	2.91799e+06	3.2072e+06	0.1363	0.492258
Belladine	145591	147772	122958	181232	130897	161576	237625	121317	218524	122667	116177	171943	151202	137431	184301	169415	148338	163060	0.1365	0.712787
7-Hydroxy-6-methoxy-2-oxo-2H-chromen-8-yl β-D-allopyranoside	3.15113e+06	2.70318e+06	4.51912e+06	1.40211e+06	1.44332e+06	4.58105e+06	2.24111e+06	2.56402e+06	2.16296e+06	1.01449e+07	2.39963e+06	3.18087e+06	2.67523e+06	1.67754e+06	2.58089e+06	2.9975e+06	2.96665e+06	3.26246e+06	0.1371	0.792458
1-Methyl-1-benzylidene-acetone	1.11576e+06	843742	1.19748e+06	4.35205e+06	4.0317e+06	8.69716e+06	1.5352e+06	1.95816e+06	1.65265e+06	1.06674e+06	1.26688e+06	3.9723e+06	7.20901e+06	5.29977e+06	6.08765e+06	7.04544e+06	3.37298e+06	3.70938e+06	0.1372	0.562188
1-(4-{2-[(6-{4-[2-(Dimethylamino)ethoxy]phenyl}furo[2,3-d]pyrimidin-4-yl)amino]ethyl}phenyl)-3-phenylurea	1.25862e+06	951773	1.3508e+06	4.90927e+06	4.54791e+06	9.81072e+06	1.73177e+06	2.20888e+06	1.86425e+06	1.20333e+06	1.42909e+06	4.4809e+06	8.13203e+06	5.97834e+06	6.8671e+06	7.94752e+06	3.80485e+06	4.18432e+06	0.1372	0.562188
Altrenogest	1.25131e+06	946248	1.34296e+06	4.88077e+06	4.52151e+06	9.75377e+06	1.72171e+06	2.19605e+06	1.85343e+06	1.29485e+06	1.42079e+06	4.45489e+06	8.08483e+06	5.94363e+06	6.82724e+06	7.90138e+06	3.78276e+06	4.16988e+06	0.1406	0.492258
Marini	1.61693e+06	1.22273e+06	1.73536e+06	6.30688e+06	5.84265e+06	1.26037e+07	2.22478e+06	2.83772e+06	2.39499e+06	1.67319e+06	1.83593e+06	5.75657e+06	1.04471e+07	7.6803e+06	8.82208e+06	1.02101e+07	4.88805e+06	5.38828e+06	0.1406	0.492258
Norcapillene	1.19426e+06	903106	1.28173e+06	4.65825e+06	4.31536e+06	9.30907e+06	1.64322e+06	2.09593e+06	1.76893e+06	1.23581e+06	1.35601e+06	4.25179e+06	7.71622e+06	5.67265e+06	6.51597e+06	7.54114e+06	3.6103e+06	3.97977e+06	0.1406	0.492258
6-Hydroxy-4-methoxy-3,4a,5-trimethyl-4a,5,6,7,8,8a,9,9a-octahydronaphtho[2,3-b]furan-2(4H)-one	2.03431e+06	149081	447009	515088	1.51059e+06	803243	635939	359658	816686	674814	1.25398e+06	691993	1.74402e+06	1.18406e+06	1.89863e+06	771150	909887	1.00309e+06	0.1407	0.635365
10-(3,4-Dihydroxy-5,6-dimethyl-2-heptanyl)-5,6-dihydroxy-7a,9a-dimethylhexadecahydro-3H-benzo[c]indeno[5,4-e]oxepin-3-one	1.89998e+07	4.40903e+06	9.82949e+06	1.23452e+07	1.56005e+07	1.10014e+07	1.80484e+07	3.70766e+06	1.92687e+07	7.75545e+06	2.53375e+07	1.00495e+07	1.31632e+07	1.11335e+07	8.792e+06	15439747	1.20309e+07	1.32696e+07	0.1414	0.874875
2-Methyl-4,5-dihydro-1,3-thiazole	1.96241e+06	901907	1.45499e+06	1.38657e+06	2.17368e+06	1.29688e+06	1.72412e+06	1.22801e+06	1.74912e+06	1.12893e+06	1.17843e+06	3.38993e+06	1.45526e+06	1.71296e+06	1.68601e+06	1.63046e+06	1.52941e+06	1.68832e+06	0.1426	0.792458
2-[(2S,3R,4S,5R)-5-(Aminomethyl)-3,4-dihydroxytetrahydro-2-furanyl]-N-(4-methoxybenzyl)acetamide	9.15378e+07	2.84231e+07	4.32984e+07	7.02024e+07	4.44802e+07	6.42859e+07	2.84731e+07	4.78174e+07	2.40218e+07	9.20147e+07	9.49098e+07	8.03129e+07	4.0924e+07	5.43166e+07	1.41064e+08	2.58718e+07	5.7038e+07	6.29726e+07	0.1428	0.957792
Fusicoccin H	376001	504674	480272	397488	419685	386588	351804	335963	537297	389351	378642	350942	1.18118e+06	335704	529977	331709	427451	472257	0.1438	0.367632
PC	8437794975	5239074286	6657045953	4932901135	6917859607	5007663238	7911647356	6392548152	6818499539	5014415454	8411001098	7475815094	6822019283	6321291028	6049223635	7300185548	6198723199	6.85166e+09	0.1445	0.367632
5,6-Dihydrothymidine	135895	326642	270647	310839	159333	234365	429040	96386.6	698047	105443	110954	392567	179251	105361	422380	109361	239620	264879	0.1446	0.712787
Carteolol	963650	619046	861397	1.21316e+06	2.95802e+06	6.2998e+06	1.98755e+06	1.38223e+06	1.21254e+06	531251	922367	2.91444e+06	2.84362e+06	3.88839e+06	4.46645e+06	3.65605e+06	2.15251e+06	2.38049e+06	0.1452	0.562188
Uroerythrin	898335	218918	634330	1.08192e+06	559503	561265	659623	610579	487916	1.26329e+06	1.20506e+06	319763	780087	236837	1.49748e+06	235852	659045	729648	0.1468	0.792458
(2E)-2-Tridecene-4,6,8-triyn-1-ol	1.07385e+06	812051	1.1525e+06	3.88984e+06	3.88027e+06	8.37049e+06	1.47754e+06	1.88461e+06	1.59058e+06	739059	1.21929e+06	3.8231e+06	6.93824e+06	5.10071e+06	5.859e+06	6.78081e+06	3.1965e+06	3.54129e+06	0.1478	0.635365
Paraldehyde	1.6593e+06	2.37873e+06	1.47417e+06	2.19501e+06	855618	1.2528e+06	2.15654e+06	952480	1.3512e+06	1.86065e+06	2.60786e+06	1.96633e+06	2.05487e+06	1.39491e+06	1.11161e+06	2.66827e+06	1.63594e+06	1.81247e+06	0.1478	0.712787
N2-Dimethylguanosine	3.1483e+07	2.19771e+07	8.7717e+07	4.25008e+07	4.75349e+07	5.97901e+07	8.15075e+07	1.90802e+07	5.28024e+07	4.87137e+07	2.32678e+07	5.03282e+07	7.20022e+07	2.98476e+07	9.42691e+07	6.55992e+07	4.85005e+07	5.37418e+07	0.148	0.635365
(E)-butocarboxim	4.80639e+06	1.52852e+06	4.3105e+06	3.72084e+06	2.82889e+06	5.62206e+06	5.19965e+06	1.61108e+06	3.06032e+06	1.54383e+06	5.24561e+06	3.54946e+06	5.21753e+06	7.15214e+06	4.41106e+06	5.15971e+06	3.80287e+06	4.21504e+06	0.1485	0.562188
3-Phenyllactic acid	1.77859e+07	3.93198e+06	2.60237e+07	2.13685e+08	2.7964e+06	2.36371e+06	3.37299e+07	2.16097e+07	1.23993e+08	3.84501e+07	1.89868e+07	7.55863e+07	5.48445e+07	3.0217e+07	8.886e+07	6.42603e+06	4.44311e+07	4.92703e+07	0.1491	0.0934066
noradrenaline	1.86521e+06	1.41048e+06	2.00182e+06	7.27529e+06	6.73977e+06	1.4539e+07	2.56639e+06	3.27344e+06	2.76273e+06	2.32748e+06	2.11783e+06	6.64047e+06	1.20513e+07	8.85959e+06	1.01767e+07	1.17778e+07	5.63859e+06	6.25537e+06	0.1498	0.427822
(E)-5-(methylsulfanyl)pentanal oxime	7.05245e+07	6.86801e+07	7.61414e+07	8.309e+07	6.53813e+07	9.08189e+07	1.02214e+08	9.68841e+07	5.71737e+07	6.22706e+07	1.53675e+08	1.6624e+07	7.91579e+07	1.15686e+08	7.65099e+07	8.06475e+07	7.57727e+07	8.40843e+07	0.1502	0.562188
Imidazole	1.10469e+06	774780	6.21014e+06	3.99614e+06	3.70199e+06	7.9859e+06	1.40966e+06	1.79802e+06	4.71236e+06	4.36296e+06	4.5507e+06	3.64745e+06	6.61946e+06	4.86635e+06	5.5898e+06	6.46926e+06	3.96227e+06	4.4026e+06	0.152	0.562188
N-Acetylalanine	2.65792e+07	2.6903e+07	4.01828e+07	5.03421e+07	3.12955e+07	3.62322e+07	3.82175e+07	2.41938e+07	4.41092e+07	29080583	3.3403e+07	4.40792e+07	3.86242e+07	3.9299e+07	5.81797e+07	4.25889e+07	3.52558e+07	3.91775e+07	0.1522	0.427822
2,5-diamino-6-(5-phosphono)ribitylamino-4(3H)-pyrimidinone	694513	445186	1.27316e+06	1.48743e+06	1.6606e+06	1.27753e+06	772631	941420	1.0139e+06	1.25001e+06	1.19962e+06	1.74531e+06	1.12315e+06	1.88798e+06	1.39109e+06	1.34272e+06	1.13974e+06	1.26678e+06	0.1525	0.874875
N'-({[5-(tert-butyl)-3-methylthieno[3,2-b]thiophen-2-yl]carbonyl}oxy)-4-(trifluoromethyl)benzenecarboximidamide	1.66078e+08	3.46108e+07	1.0701e+07	1.80928e+07	2.61923e+07	2.16526e+07	1.44596e+08	9.28208e+06	1.33327e+07	1.11413e+07	2.05974e+08	3.12424e+07	1.13096e+07	5.67079e+07	1.71227e+07	1.33503e+07	4.62213e+07	5.14059e+07	0.1534	0.635365
D-(+)-Pipecolinic acid	9.90085e+07	6.77343e+07	3.52166e+07	1.36812e+07	4.64663e+07	2.87337e+07	3.93026e+07	8.23261e+07	5.09023e+07	7.30241e+06	5.7565e+07	6.48929e+07	4.59525e+07	4.27138e+07	7.3757e+07	7.49606e+07	4.84734e+07	5.39675e+07	0.1549	0.562188
(3α,13α,14β,17α,20S,23R,24R)-23-Hydroxy-21,24-epoxylanost-7-ene-3,25-diol	2.31994e+07	4.4942e+06	1.04001e+07	9.85811e+06	1.9003e+07	1.13422e+07	1.77474e+07	5.40776e+06	1.63468e+07	1.31839e+07	2.04833e+07	1.17225e+07	1.62059e+07	1.86431e+07	8.57779e+06	1.7021e+07	1.30495e+07	1.45339e+07	0.1554	0.635365
PC(22:0/18:3)	1.6148e+06	3.18647e+06	3.13182e+06	3.2481e+06	1.87918e+06	2.95448e+06	3.39869e+06	2.43288e+06	2.02674e+06	4.1409e+06	3.11084e+06	2.5526e+06	2.47926e+06	3.41173e+06	3.6167e+06	2.57358e+06	2.66914e+06	2.97439e+06	0.1562	0.492258
Valclavam	3.01771e+06	1.2569e+06	4.23555e+06	5.05688e+06	2.03142e+06	2.79529e+06	4.64908e+06	2.68131e+06	3.81911e+06	2.55182e+06	2.06045e+06	8.02986e+06	2.33458e+06	1.30957e+06	4.86857e+06	1.86069e+06	3.06563e+06	3.41651e+06	0.1563	1
3-hydroxydodecanoylcarnitine	1.27446e+06	954162	3.11104e+06	1.14632e+06	2.84954e+06	2.86245e+06	3.86395e+06	664088	2.24714e+06	1.76994e+06	1.40874e+06	1.1539e+06	2.02376e+06	2.39156e+06	4.25973e+06	2.88056e+06	2.033e+06	2.26634e+06	0.1568	0.712787
DL-Lactic Acid	785211176	5.10651e+08	7.43036e+08	1102637291	2473186345	8.13791e+08	7.37373e+08	1052498603	1138846736	1082081576	1382197716	1444260823	1137838338	1648682520	9.74336e+08	1346435938	1.07142e+09	1.19446e+09	0.1568	0.180569
p-sulfooxyphenylpyruvic acid	2.42258e+06	825237	3.56861e+06	9.72575e+06	321058	2.6939e+06	1.46576e+06	846243	3.87061e+06	599076	1.86277e+06	4.02997e+06	6.76534e+06	2.04078e+06	8.72009e+06	6.16048e+06	3.25952e+06	3.63611e+06	0.1577	0.712787
1-Methylhistidine	1.325e+06	1.34864e+06	6.01946e+06	4.39177e+06	6.83963e+06	3.64926e+06	5.50624e+06	2.40276e+06	3.14542e+06	3.0401e+06	2.96108e+06	4.73814e+06	2.94862e+06	3.4417e+06	1.42322e+07	1.42171e+06	3.92896e+06	4.3838e+06	0.158	0.874875
Perfluorononanoic acid (PFNA)	898666	522798	1.5231e+06	1.40474e+06	1.34176e+06	4.46346e+06	1.21343e+06	1.1152e+06	645675	1.1965e+06	550582	1.77916e+06	8.69738e+06	1.81167e+06	610104	1.26316e+06	1.69242e+06	1.88829e+06	0.158	0.792458
Ectoine	8.65831e+07	7.5697e+07	5.72666e+07	3.20107e+07	3.69247e+07	2.67483e+07	6.83413e+07	5.28661e+07	7.23897e+07	4.99785e+07	6.28348e+07	7.9844e+07	7.66491e+07	3.72929e+07	4.24272e+07	4.39622e+07	5.25384e+07	5.86586e+07	0.159	0.492258
N-[2-(3,4-Dihydroxyphenyl)ethyl]-1-adamantanecarboxamide	239689	213519	231728	331394	241167	229588	423035	223831	312433	237923	224208	274248	258023	267653	270698	275680	247847	276773	0.1593	0.263487
3-[(12-Hydroxyoctadecanoyl)oxy]-4-(trimethylammonio)butanoate	702119	292764	1.09666e+06	646775	1.16425e+06	1.36869e+06	1.97623e+06	389207	1.34869e+06	637258	685206	177426	977154	1.04252e+06	1.56712e+06	1.01237e+06	878543	981317	0.1596	1
Palmitoylcarnitine	5.28369e+07	1.92774e+07	7.179e+07	1.77578e+07	1.28331e+08	6.357e+07	6.18713e+07	3.49502e+07	6.26339e+07	5.57354e+07	5.85965e+07	4.39721e+07	6.14208e+07	6.09204e+07	139394344	7.89165e+07	5.89271e+07	6.58411e+07	0.1601	0.792458
2'-Aminoacetophenone	3.6052e+06	4.75685e+06	5.25339e+06	2.79582e+06	2.26991e+06	3.03668e+06	4.87992e+06	781107	1.27323e+07	317311	3.46331e+06	3.57616e+06	9.70924e+06	990898	2.07756e+06	1.93715e+06	3.61964e+06	4.0465e+06	0.1608	0.492258
16-Hydroxykaurane-17,19-diyl diacetate	1.36853e+06	570603	2.96447e+06	308603	829171	343284	1.03991e+06	295472	1.27988e+06	453925	1.0399e+06	524152	1.72182e+06	2.36298e+06	1.45123e+06	1.74262e+06	1.06411e+06	1.19119e+06	0.1628	0.562188
PC(16:0/16:0)	4.30909e+07	2.31756e+07	5.11577e+06	3.64164e+07	4.21296e+07	2.57478e+07	3.53465e+07	3.77414e+07	1.6013e+07	4.58847e+07	2.7901e+07	2.61035e+07	2.8484e+07	4.17515e+07	3.53958e+07	3.33115e+07	2.92793e+07	3.27933e+07	0.1635	0.792458
cis-4-Hydroxy-6-decenoic acid lactone	5.88687e+06	8.14864e+06	3.02158e+06	7.73173e+06	1.81607e+06	2.54726e+06	5.95007e+06	4.47104e+06	7.30326e+06	3.14682e+06	4.46385e+06	4.20627e+06	9.25433e+06	4.34322e+06	3.56938e+06	7.74044e+06	4.85869e+06	5.44487e+06	0.1643	0.492258
(4E)-2-Amino-3-oxo-4-nonenoic acid	1.4704e+06	970141	1.44636e+06	931073	1.21341e+06	1.29127e+06	1.2503e+06	1.44467e+06	775459	1.43509e+06	1.2072e+06	745587	1.97403e+06	1.98156e+06	1.45243e+06	1.41153e+06	1.22044e+06	1.36779e+06	0.1644	0.712787
1,3,4-Trihydroxy-5-oxocyclohexanecarboxylic acid	1.25103e+08	7.54697e+07	2.07548e+08	3.1495e+08	1.15975e+08	2.9362e+08	1.64422e+08	4.50291e+07	2.20126e+08	1.87697e+08	1.17009e+08	3.34854e+08	126012127	2.80882e+08	4.62145e+08	1.78031e+08	1.88778e+08	2.11621e+08	0.1648	0.712787
2-Oxobutyric acid	2.21103e+07	7.91884e+06	1.97051e+07	3.12195e+07	1.38582e+07	2.75572e+07	2.56687e+07	1.14324e+07	2.27084e+07	9.91321e+06	2.82182e+07	1.95005e+07	2.90016e+07	2.32695e+07	3.1479e+07	2.75446e+07	2.03948e+07	2.28736e+07	0.1655	0.562188
trp-asn	513558	219574	973884	82127.5	298491	880450	157058	344278	422759	206790	352512	825390	369017	265306	1.27443e+06	1.33225e+06	494681	554979	0.1659	0.874875
Edaravone	778251	537367	1.43894e+06	1.9576e+06	590542	441422	316448	173308	5.01583e+06	142932	1.28626e+06	995679	1.00354e+06	382658	756622	686020	957354	1.07593e+06	0.1685	0.562188
DL-Alanylglycine	5.88519e+07	2.96428e+07	9.19135e+07	7.43475e+07	7.99202e+07	4.55433e+07	9.29578e+07	3.48172e+07	7.98767e+07	5.17831e+07	8.28255e+07	7.52735e+07	5.29075e+07	5.9498e+07	1.18934e+08	6.37614e+07	6.33699e+07	7.12634e+07	0.1694	0.562188
Triethyleneglycol bis(2-ethylhexanoate)	380589	284424	257346	440593	858134	409510	221380	363032	2.03941e+06	214924	236453	308929	195171	386671	529760	435643	438433	493138	0.1696	0.427822
Nα-[(3R)-3-(1,3-Benzodioxol-5-yl)-3-{[(6-methoxy-2-naphthyl)sulfonyl]amino}propanoyl]-4-{[(2R,6S)-2,6-dimethyl-1-piperidinyl]methyl}-N-isopropyl-N-methyl-D-phenylalaninamid	708027	498951	673584	731197	849090	642919	665313	681758	747730	563178	654712	565219	718645	784646	1.55025e+06	764084	683961	769554	0.1701	0.712787
Butenylcarnitine	2.96459e+06	6.41146e+06	6.25489e+06	3.64521e+06	3.93446e+06	1.43585e+06	5.85633e+06	1.4324e+06	5.38325e+06	4.07162e+06	2.18302e+06	4.28239e+06	3.79923e+06	4.47463e+06	1.14417e+07	3.33248e+06	4.10774e+06	4.6257e+06	0.1713	0.874875
Pseudouridine	1.29311e+08	1.07945e+08	6.83539e+08	9.72044e+08	7.09021e+08	6.25071e+08	4.88314e+08	6.35958e+08	6.45686e+08	494926378	5.02294e+08	3.7677e+08	2.83563e+08	8.64593e+08	1404557178	3.59927e+08	5.37822e+08	6.05659e+08	0.1714	0.957792
(3β,5α,17β)-Androstane-3,17-diyl diacetate	1.37179e+07	1.58174e+06	1.58507e+06	3.65281e+06	6.50957e+06	2.42402e+06	7.209e+06	972470	8.299e+06	3.23341e+06	7.40137e+06	4.83985e+06	3.65361e+06	7.17985e+06	3.65531e+06	8.89793e+06	4.91185e+06	5.53418e+06	0.1721	0.313187
3-(Benzylsulfinyl)alanine	180116	167743	208762	245743	230654	237534	191632	159932	301220	238018	179294	463055	247144	191734	204069	210045	211759	238614	0.1723	0.792458
NPPB	8.44702e+07	2.91349e+07	6.68902e+07	2.24116e+07	3.80872e+07	6.87634e+07	3.51742e+07	3.21933e+07	3.239e+07	2.15108e+08	6.13216e+07	7.19038e+07	1.64959e+07	2.92954e+07	8.27132e+07	5.25637e+06	5.16262e+07	5.81852e+07	0.1725	0.792458
N-Acetyl-4-aminosalicylic acid	3.80714e+07	491049	928542	836953	624960	745058	995240	6.22607e+07	626409	4.64689e+06	499267	634032	731112	672386	5.7561e+06	1.51777e+06	6.94965e+06	7.83399e+06	0.1728	0.635365
Taurine	2358107757	1946377276	3723509969	3308138289	4285079103	2498500180	4628148401	2364048285	3891622505	1073553073	3322307965	4549194157	2618545066	5605090837	2731508064	3259836523	3.01995e+09	3.40439e+09	0.1729	0.427822
pro-pro-pro	6.32561e+06	5.88742e+06	7.56992e+06	4.62571e+06	2.01495e+06	776602	9.04315e+06	1.70679e+06	1.17855e+07	745854	6.41833e+06	3.16219e+06	1.27871e+07	1.6943e+06	599360	3.22426e+06	4.53337e+06	5.11668e+06	0.1746	0.957792
3'-O-Methylguanosine	1.99726e+07	1.16967e+07	5.74705e+07	5.16341e+07	3.45885e+07	2.24842e+07	3.83469e+07	2.63778e+07	4.39709e+07	3.69047e+07	4.90233e+07	6.25667e+07	2.05985e+07	2.8509e+07	5.15827e+07	1.48838e+07	3.29744e+07	3.72764e+07	0.1769	0.635365
LPC(22:6/0:0)	1.29294e+08	2.25066e+07	7.94632e+07	4.17027e+06	3.21154e+07	5.4607e+07	6.22381e+07	3.56843e+07	1.00328e+08	2.86405e+07	1.0301e+08	8.04036e+07	4.20069e+07	1.03315e+08	2.00205e+07	3.1405e+07	5.36928e+07	6.07051e+07	0.1771	0.635365
Efloxate	99101.7	99701.6	114915	104117	1.81254e+07	106128	104607	102901	123706	1.61427e+07	101338	7.34983e+06	100496	103822	7.67376e+06	3.34631e+06	3.10823e+06	3.51495e+06	0.1774	0.562188
Prostaglandin A3	6.69758e+06	4.71549e+06	1.35047e+07	9.87979e+06	6.82051e+06	6.28038e+06	5.59153e+06	1.23734e+07	9.47955e+06	1.49723e+07	6.58851e+06	8.64959e+06	7.94777e+06	1.05846e+07	6.29516e+06	7.79967e+06	7.98307e+06	9.02821e+06	0.1775	0.492258
L-Ascorbic acid 2-sulfate	2.06735e+08	2.68216e+08	2.02291e+08	2.86259e+08	1.40853e+08	1.96136e+08	4.28689e+08	9.71988e+07	399240372	7.40412e+07	3.19931e+08	1.85349e+08	2.53631e+08	1.59695e+08	3.58635e+08	176282441	2.16749e+08	2.45269e+08	0.1783	0.957792
Flusilazole	405999	112902	106107	4.36831e+06	130448	108063	109969	118430	117564	596419	336154	7.51781e+06	115008	173324	626414	156054	871972	986715	0.1784	0.367632
Tauropine	2.03097e+06	3.84156e+06	6.95094e+06	1.40397e+07	233987	4.5864e+06	280297	446182	8.189e+06	4.51167e+06	3.12362e+06	1.19611e+07	8.82319e+06	6.50293e+06	6.94316e+06	9.03561e+06	5.2806e+06	5.98168e+06	0.1798	0.635365
3,3'-Methylenebis(4-hydroxy-1-methyl-2(1H)-quinolinone)	584856	534645	638651	2.89984e+06	1.06217e+06	995128	519081	605699	642788	874576	706150	6.35071e+06	674808	702881	819847	782187	1.11922e+06	1.26787e+06	0.1799	0.957792
Voglibose	267907	224986	277433	285702	287468	290736	258372	287297	268855	290734	275770	315336	208684	269241	628897	282571	272372	308576	0.18	0.957792
Aloesin	273379	277758	272029	391509	269864	286385	266149	308786	506527	396889	272997	321273	324129	291959	320415	339245	295154	334837	0.182	0.147103
Cromakalim	1.56317e+06	838561	1.03553e+06	900826	1.13797e+06	809346	629348	1.04343e+06	761910	2.44571e+06	1.26266e+06	1.08558e+06	599992	850319	1.9633e+06	1.24386e+06	1.04757e+06	1.18861e+06	0.1822	0.874875
5-Hydroxy-8-(2-hydroxy-2-propanyl)-6-(3-methylbutanoyl)-4-propyl-8,9-dihydro-2H-furo[2,3-h]chromen-2-one	5.45499e+06	3.84064e+06	1.06815e+07	8.04681e+06	5.55512e+06	5.10293e+06	4.55415e+06	1.00778e+07	7.72083e+06	1.185e+07	5.36615e+06	7.04484e+06	6.47323e+06	8.6209e+06	5.1233e+06	6.35261e+06	6.447e+06	7.31838e+06	0.1829	0.492258
Moxestrol	5.75744e+06	4.05358e+06	1.12738e+07	8.49297e+06	5.86312e+06	5.38587e+06	4.80665e+06	1.06366e+07	8.14891e+06	1.2507e+07	5.66368e+06	7.43545e+06	6.83214e+06	9.09889e+06	5.40736e+06	6.70484e+06	6.80446e+06	7.72415e+06	0.1829	0.492258
phe-asp	798046	1.02964e+07	1.10785e+07	3.23061e+07	2.92926e+06	3.74095e+06	528116	631167	1.48048e+07	895608	1.20526e+06	6.21913e+07	2.60024e+07	1.46308e+06	5.81029e+06	2.1617e+06	1.01915e+07	1.15694e+07	0.1829	0.492258
1-Indanol	1.8745e+06	1.27477e+06	1.80922e+06	6.57531e+06	6.09131e+06	1.31401e+07	2.63514e+06	2.95849e+06	2.88309e+06	1.91425e+06	3.07754e+06	6.00157e+06	1.08918e+07	8.00718e+06	9.19755e+06	1.06446e+07	5.12754e+06	5.82112e+06	0.183	0.427822
N-Phenylacetylglutamine	5.47297e+08	8.18656e+08	8.79029e+08	4.28035e+08	2.8653e+08	4.35666e+08	7.63421e+08	1.60377e+08	1877582949	9.28608e+07	546409062	590257749	1463601522	1.83721e+08	4.0613e+08	3.41437e+08	5.65869e+08	6.4258e+08	0.1834	0.635365
LPC(18:2/0:0)	1667335767	3.9052e+08	7.51754e+08	3.40645e+08	1202608995	6.65437e+08	7.63086e+08	7.10779e+08	951253920	2.68126e+08	1400714690	1506390235	1121620560	1131063272	6.6874e+08	9.84936e+08	8.36383e+08	9.50671e+08	0.1848	0.562188
Pyridostigmine	3.84414e+06	2.39521e+06	3.23634e+06	4.06166e+06	2.32838e+06	3.06844e+06	2.51958e+06	1.36838e+06	3.1533e+06	2.72115e+06	2.63241e+06	8.7887e+06	3.03194e+06	2.03231e+06	6.47088e+06	3.21132e+06	3.1557e+06	3.593e+06	0.1872	0.712787
5-({[3-chloro-5-(trifluoromethyl)-2-pyridyl]methyl}thio)-4-pentyl-4H-1,2,4-triazol-3-ol	743751	483038	6.9e+06	3.57505e+07	518570	1.02087e+07	1.31432e+06	919416	621726	7.58395e+07	652777	903718	447846	840901	2.14178e+07	705877	9.10075e+06	1.03664e+07	0.1879	0.957792
Hexose	2964699064	6950784479	9810045245	8.02386e+08	2027440468	4410800151	3244998164	1910553341	3426092281	30302800530	6.07556e+08	2702626997	2536430412	1781210435	2923480499	1795338952	4.49436e+09	5.12311e+09	0.1889	0.367632
Dutasteride	1.05638e+06	480914	1.06816e+06	601385	882217	572524	928860	589148	799186	765031	836676	1.20086e+06	896924	842688	1.00725e+06	993504	776931	886013	0.1895	0.562188
N-Nitrosoproline	1.29851e+06	2.58426e+06	1.37695e+06	912849	1.63257e+06	1.92637e+06	1.26353e+06	1.33499e+06	1.95409e+06	5.2635e+06	1.08717e+06	945251	1.77287e+06	1.70031e+06	2.07311e+06	1.10285e+06	1.62192e+06	1.84977e+06	0.1896	1
Prostaglandin A2	1.45747e+06	1.49865e+06	1.27463e+06	2.09774e+06	1.41573e+06	989928	1.67035e+06	1.18613e+06	1.60883e+06	2.28233e+06	2.28287e+06	1.14937e+06	2.05377e+06	1.04583e+06	1.36163e+06	1.96231e+06	1.45569e+06	1.66034e+06	0.1898	0.492258
(+)-Corydaline	9.4884e+06	6.78703e+06	1.92944e+07	1.39966e+07	9.66256e+06	9.06662e+06	8.20933e+06	1.75293e+07	1.34296e+07	2.29096e+07	9.33388e+06	1.22538e+07	1.12595e+07	1.49952e+07	8.91829e+06	1.10497e+07	1.13826e+07	1.29888e+07	0.1904	0.562188
S-Adenosylmethionine	384242	229918	448316	356623	367142	328821	356249	337287	440176	705936	378715	483534	262879	291853	403102	363854	352510	402359	0.1908	0.635365
(6E,8R,10Z)-8-Hydroxy-3-oxo-6,10-hexadecadienoic acid	4.48184e+06	444505	1.0916e+06	1.24266e+06	3.13083e+06	1.01084e+06	1.44088e+06	753243	1.34781e+06	2.04308e+06	3.5419e+06	1.60848e+06	2.82664e+06	2.00907e+06	4.27174e+06	1.84942e+06	1.90038e+06	2.16923e+06	0.1909	0.367632
LPE(0:0/22:5)	2.99333e+06	1.55353e+06	1.94514e+06	1.22155e+06	2.04316e+06	4.22487e+06	1.17467e+06	1.58586e+06	1.87595e+06	702848	3.26345e+06	6.18145e+06	3.13935e+06	2.30815e+06	2.46271e+06	3.9066e+06	2.33026e+06	2.6601e+06	0.191	0.792458
2-[(2E,6E,10E,14E,18E,22E,26E,30E,34E)-3,7,11,15,19,23,27,31,35,39-Decamethyl-2,6,10,14,18,22,26,30,34,38-tetracontadecaen-1-yl]-3-methyl-1,4-naphthoquinone	6.63079e+06	5.28073e+06	6.1641e+06	8.10988e+06	5.83883e+06	6.2459e+06	7.69237e+06	5.94527e+06	5.73894e+06	8.81398e+06	6.80897e+06	5.92128e+06	6.78447e+06	1.0565e+07	7.82662e+06	6.73257e+06	6.37837e+06	7.28295e+06	0.1913	0.21978
Crotanecine	354520	203746	3.77111e+06	895602	225076	2.65802e+07	1.46913e+07	6.08966e+06	6.27098e+06	2.89285e+06	5.22801e+06	1.06586e+07	171199	9.03019e+06	5.43743e+06	573304	5.33837e+06	6.10435e+06	0.1934	0.21978
11-Nor-9-carboxy-thc	5.97286e+06	4.24733e+06	1.20731e+07	8.81074e+06	6.08249e+06	5.70735e+06	5.16769e+06	1.10345e+07	8.45381e+06	1.44214e+07	5.87559e+06	7.71365e+06	7.08777e+06	9.43932e+06	5.61398e+06	6.9557e+06	7.14898e+06	8.17634e+06	0.1937	0.562188
PE(18:1n9/18:1n9)	1.53599e+08	1.18138e+08	2.35799e+08	2.49508e+08	2.19091e+08	2.12307e+08	3.06382e+08	2.33869e+08	1.91371e+08	6.50501e+07	1.59133e+08	2.38583e+08	3.3961e+08	1.53809e+08	1.86274e+08	3.92635e+08	1.98074e+08	2.26672e+08	0.1946	0.635365
5-(4-{2-[(3-Hydroxy-2-pyridinyl)amino]ethoxy}benzyl)-1,3-thiazolidine-2,4-dione	256955	208737	234262	4.69612e+06	288173	222047	246553	209788	357031	201912	233263	9.0214e+06	232458	255927	258287	256559	984382	1.12732e+06	0.1956	0.957792
2-{(3R,4S)-3-[(5-Butyl-1,2-oxazol-3-yl)methyl]-4-piperidinyl}-N-(4-fluorobenzyl)acetamide	298960	325089	288335	575735	189105	350382	418559	293620	360855	219599	717959	288966	443918	347709	320741	464621	337934	387655	0.198	0.427822
N-{4-[(2R,3R)-3-(Hydroxymethyl)-5-oxo-2-morpholinyl]phenyl}-3-methylbutanamide	815720	676640	7.60843e+06	993213	927325	840840	803597	792010	813899	1.44725e+07	878037	1.44995e+06	856886	876893	890727	850034	1.97703e+06	2.26845e+06	0.1984	0.957792
1,5-Dihydroxy-3,4-dimethoxy-10-methyl-9(10H)-acridinone	460547	386353	486980	857021	488230	572955	461679	401535	671573	799546	775053	540965	411124	577396	1.05187e+06	533175	542014	622391	0.1995	0.427822
13-oxotrideca-9,11-dienoic acid	1.68798e+06	723098	1494817	1.36197e+06	2.32925e+06	468598	1.56251e+06	455874	1.57585e+06	708139	2.32114e+06	1.4852e+06	1.63416e+06	2.60101e+06	1.55298e+06	1.55016e+06	1.34429e+06	1.5447e+06	0.2005	0.635365
PC(P-18:0/20:4(5Z,8Z,11Z,14Z))	3.48578e+08	1.9504e+08	272297197	2.5799e+08	4.55567e+08	2.23815e+08	3.81234e+08	2.64529e+08	3.30639e+08	2.88508e+08	3.78867e+08	2.26368e+08	3.19267e+08	3.80207e+08	5.32181e+08	2.56179e+08	2.92215e+08	3.35798e+08	0.2006	0.313187
3,4-Dimethoxybenzyl alcohol	601766	686243	475720	1.59078e+06	472757	1.70592e+06	1.44025e+06	629565	759635	790355	664109	776316	2.37052e+06	552100	440169	2.17745e+06	922198	1.06005e+06	0.201	0.562188
3-Hydroxyhexadecadienoylcarnitine	4.7699e+06	969106	2.73529e+06	3.30421e+06	3.68373e+06	2.59852e+06	5.23007e+06	3.1369e+06	3.03649e+06	2.15858e+06	2.54764e+06	3.78619e+06	3.11965e+06	2.9272e+06	4.88694e+06	3.80017e+06	3.01013e+06	3.46298e+06	0.2022	0.562188
Estazolam	355509	1.87338e+08	6.65392e+07	368497	1.99653e+07	4.55484e+07	4.13182e+07	463478	373347	6.82792e+07	1.03067e+08	5.61897e+07	1.18824e+08	382753	1.02927e+08	1.21954e+08	5.33525e+07	6.13778e+07	0.2022	0.427822
PC(16:1(9Z)/16:1(9Z))	7.14746e+07	1.90651e+07	4.2547e+07	2.96778e+07	4.69586e+07	8.09986e+07	2.30811e+07	4.47254e+07	7.80046e+07	2.42755e+07	7.34393e+07	8.90336e+07	9.30024e+07	6.56978e+07	2.24089e+07	4.41138e+07	4.84536e+07	5.57782e+07	0.2031	0.635365
DL-Lysine	1.9246e+07	2.53454e+07	3.24498e+07	2.27235e+07	2.19115e+07	3.04646e+07	2.03342e+07	26193045	3.60266e+07	2.21855e+07	3.15799e+07	4.14753e+07	2.78643e+07	3.83246e+07	1.45048e+07	3.3406e+07	2.53568e+07	2.91894e+07	0.2031	0.313187
1,5,6,7-tetrahydropteridin	289976	256084	293776	318568	268903	267536	272304	254963	299302	655329	259468	295145	370473	271514	302483	274183	282474	325516	0.2046	0.492258
N,N-dimethyl-9H-purin-6-amine	279311	246665	282971	306851	259013	257697	262289	245586	288294	631227	249925	284289	356847	261528	291358	264099	272085	313544	0.2046	0.492258
(3S,6S)-3-(Hydroxymethyl)-6-{4-[(3-methyl-2-buten-1-yl)oxy]benzyl}-2,5-piperazinedione	1.81552e+06	750341	221757	3.59914e+06	2.02925e+06	3.37457e+06	1.01811e+06	200948	2.37197e+06	1.47328e+06	774767	545377	1.31156e+07	754132	1.95893e+06	433966	1.9651e+06	2.26471e+06	0.2047	0.492258
1-aminobutylphosphonic acid	229467	204630	180566	260976	196486	656091	318093	224421	247431	305333	243964	229491	671546	219774	178486	684440	288036	332298	0.2062	0.313187
5-Hexyl-2-oxotetrahydro-3-furancarboxylic acid	2.01452e+07	1.84146e+07	2.12706e+07	5.80405e+06	1.78263e+07	6.47607e+06	3.56293e+07	1.16455e+07	1.94941e+07	2.8492e+07	1.69106e+07	7.00151e+06	1.68351e+07	1.58162e+07	4.60235e+06	1.6585e+07	1.49895e+07	1.73012e+07	0.2069	0.874875
N-Butyl-N'-(2-phenoxyphenyl)urea	207140	179533	198558	223338	199125	187259	197565	182027	220963	459431	182090	204692	266442	189418	206426	195135	199159	230419	0.2103	0.792458
N,N'-1,6-Hexanediyldiacetamide	1.32821e+06	1.64499e+06	1.23687e+06	1.79089e+06	843970	1.90907e+06	4.33975e+06	952321	1.96836e+06	2.29655e+06	854209	1.5142e+06	922108	850811	1.76878e+06	1.42588e+06	1.459e+06	1.6893e+06	0.2114	0.874875
ethyl 1-{[1-benzyl-3-(tert-butyl)-1H-pyrazol-5-yl]carbonyl}-4-piperidinecarboxylate	1.16694e+06	1.34102e+06	1.5888e+06	369895	398639	605440	1.12975e+06	405575	1.17814e+06	1.63658e+06	1.4575e+06	1.19302e+06	1.35864e+06	1.04419e+06	377837	776109	911789	1.05573e+06	0.2115	0.562188
3-oxopalmitic acid	8.10628e+07	8.36973e+07	4.98037e+07	7.13785e+07	3.14477e+07	4.77357e+07	6.48689e+07	5.88063e+07	7.25e+07	5.93002e+07	9.14322e+07	6.97312e+07	7.80511e+07	5.77981e+07	6.08799e+07	9.15852e+07	6.08543e+07	7.04953e+07	0.2122	0.427822
1-(6-Hydroxy-5-methoxy-3,8-dihydropyrrolo[2,3-b]indol-1(2H)-yl)ethanone	5.3312e+06	6.97664e+06	7.56389e+06	2.21339e+06	2.7149e+06	4.31093e+06	6.82668e+06	1.3165e+06	1.89412e+07	508614	4.93348e+06	455451	1.50144e+07	1.54767e+06	3.74947e+06	2.92979e+06	4.85183e+06	5.62233e+06	0.2126	0.492258
Serratanidine	200113	228205	158197	529004	150284	198291	164755	177483	255457	186645	203284	258158	548645	166454	146375	724094	244016	283135	0.2145	0.712787
n-Propyl GalIate	109644	166644	120446	371590	125962	159579	163205	110439	189989	114977	498090	206999	248839	114418	123360	268620	175644	203894	0.2152	0.635365
5,6-Dihydrophenanthridin-6-one	1.94696e+07	1.09175e+07	1.31995e+07	988322	5.84541e+06	5.49838e+06	1.93214e+07	7.82887e+06	4.44132e+06	1.26773e+07	1.21913e+07	1.1448e+07	1.82086e+07	1.21589e+07	7.09816e+06	2.8693e+06	9.31979e+06	1.08243e+07	0.2159	0.712787
N-(4-Fluorophenyl)adamantane-1-carboxamide	860727	350941	1.27237e+06	1.90221e+06	662286	1.50523e+06	3.78998e+06	509093	1.23068e+06	873836	1.07429e+06	803190	977468	555062	1.78305e+06	1.09283e+06	1.0923e+06	1.26895e+06	0.2163	1
Mexiletine	188947	162951	174192	250401	185791	176967	333478	175407	221780	187555	170142	241978	203399	228358	229181	217319	189875	220860	0.2181	0.180569
3-Ureidopropionic acid	2.99602e+07	6.69742e+07	3.45789e+07	1.25152e+07	2.59687e+07	7.98753e+07	3.35032e+07	3.65704e+07	9.03039e+07	5.06651e+07	3.21279e+07	2.36349e+07	3.87771e+07	6.59714e+07	5.37392e+07	5.95814e+07	4.16454e+07	4.84874e+07	0.2195	0.492258
(E)-Prontosil	299655	356416	269030	498895	253157	216903	397252	282090	382620	352904	542923	239512	488438	237355	290529	466686	315676	368031	0.2214	0.427822
1-Methyladenine	245035	207564	248246	263373	219552	226073	227626	215448	249505	551456	219255	249402	313056	229434	255604	231690	234974	274248	0.223	0.427822
(4E,9R,11R)-9,11-Dihydroxy-29-(4-hydroxyphenyl)-4-methyl-4-nonacosen-3-one	8.16515e+06	2.07687e+06	3.11814e+06	1.04457e+07	1.15501e+07	3.21468e+06	9.32173e+06	2.48271e+06	7.87097e+06	3.80826e+06	1.5171e+07	9.07016e+06	4.93185e+06	9.21735e+06	1.91111e+06	1.13577e+07	6.42846e+06	7.51429e+06	0.2252	0.792458
Trimetrexate	159523	167114	172775	410021	186316	208565	430410	141431	178754	170515	721787	195016	157526	171125	183780	193122	217386	254347	0.2265	1
Forskolin	495931	525840	890763	255005	1.67659e+06	1.08208e+06	1.17702e+06	213312	1.42318e+06	728985	203282	1.62246e+06	1.04504e+06	613585	1.50194e+06	1.08288e+06	821035	961169	0.2273	0.635365
1-Dodecyl-2-pyrrolidinone	206144	349779	416847	201050	247167	396732	187412	434250	208722	1.04741e+06	266367	508634	250258	279208	185611	183723	302953	355159	0.2294	0.957792
2,4-Dinitrophenylhydrazine	3291060842	2367345996	4695714520	2882780888	2078418423	2633182627	1329559006	3309249070	2232273066	1463729638	3365236213	5316184089	3387692461	1739567881	6255217891	6684445188	2991417216	3.50832e+09	0.2299	0.712787
Mitomycin	3.67667e+06	3.0533e+06	5.24532e+06	7.99868e+06	4.9216e+06	2964583	5.59047e+06	7.72059e+06	5.99805e+06	3.64051e+06	4.93506e+06	5.0167e+06	4.06147e+06	6.46763e+06	5.72746e+06	5.36073e+06	4.64336e+06	5.45187e+06	0.2316	0.180569
2-[2-(2,3-dihydro-1,4-benzodioxin-6-yl)-1,3-thiazol-4-yl]-1,3-benzothiazole	9.38652e+07	2.55134e+07	1.44696e+08	1.07756e+08	1.33436e+08	1.2504e+08	1.06377e+08	1.53682e+08	1.51261e+08	4.07496e+07	1.47294e+08	9.86766e+07	1.06256e+08	1.11806e+08	1.3137e+08	1.87211e+08	1.05051e+08	1.23468e+08	0.2331	0.427822
trans-caffeic acid	1.37647e+07	1.01233e+07	1.18083e+07	3.49816e+07	9.8949e+06	1.37178e+07	1.32399e+07	7.99912e+06	5.77592e+07	9.31705e+06	6.5156e+06	2.33456e+07	2.01887e+07	1.1483e+07	1.60893e+07	1.88894e+07	1.57151e+07	1.84827e+07	0.234	0.957792
6,6a,9,10-Tetrahydro-2H,8H-[1,3]oxazino[3,2-a]pyrrolo[4,3,2-de]quinoline-2,3(4H)-dione	474343	564192	383519	789732	324091	326213	628835	446538	605672	558634	645821	379138	773179	375725	459897	738747	477015	561219	0.2345	0.367632
Mosapride citrate	653377	777139	528273	1.08781e+06	446414	449337	866180	615078	834274	769483	889577	522239	1.065e+06	517537	633478	1.01758e+06	657057	773042	0.2345	0.367632
N6-(2,3-Dihydroxybenzoyl)-N2-[(2,3-dihydroxyphenyl)(hydroxy)methyl]lysine	684812	814528	553689	1.14014e+06	467892	470955	907853	644670	874412	806503	932375	547364	1.11624e+06	542436	663956	1.06653e+06	688669	810234	0.2345	0.367632
(-)-Camphor	5.48323e+07	5.65228e+07	2.18722e+07	8.09051e+07	1.5037e+07	2.77609e+07	1.10198e+07	5.30191e+07	6.5792e+07	2.41774e+07	6.14273e+07	3.61859e+07	8.8164e+07	4.8219e+07	3.43637e+07	8.14657e+07	4.28217e+07	5.03834e+07	0.2346	0.562188
epsilon-(gamma-Glutamyl)-lysine	926453	1.42114e+06	4.60197e+06	333886	218324	2.16608e+06	1.88919e+06	1.07823e+06	1.70156e+06	1.14608e+06	2.9237e+06	1.45344e+06	1.18434e+06	1.24374e+06	2.40589e+06	3.93251e+06	1.61131e+06	1.89587e+06	0.2346	0.367632
Idanpramine	215793	221966	190264	221133	231835	243701	192854	215061	216598	439515	420100	243428	228481	214467	225619	202641	220782	259877	0.2352	0.957792
2-Aminobutyric acid	4.60931e+07	4.23318e+07	3.90416e+07	6.3021e+07	5.27802e+07	4.81111e+07	1.1314e+08	3.85508e+07	4.91426e+07	4.16499e+07	4.65576e+07	1.06812e+08	6.41583e+07	3.4493e+07	4.21125e+07	3.52587e+07	4.85631e+07	5.71876e+07	0.2358	0.792458
(5α,6α,22R,23R,24S)-6,22,23-Trihydroxyergostan-3-one	2.31344e+07	6.95112e+06	1.68465e+07	1.46258e+07	2.52197e+07	1.6014e+07	2.41442e+07	6.24997e+06	5.05574e+07	1.57633e+07	2.60754e+07	1.09521e+07	1.96619e+07	2.17939e+07	1.18654e+07	1.46898e+07	1.71319e+07	2.01753e+07	0.2359	0.957792
meprobamate	4.44534e+06	8.34386e+06	7.02213e+06	4.9208e+06	4.26971e+06	3.58647e+06	8.15565e+06	8.01231e+06	8.04821e+06	8.24107e+06	6.84395e+06	5.38113e+06	5.33999e+06	5.31343e+06	3.70192e+06	4.96467e+06	5.43138e+06	6.40023e+06	0.2368	0.263487
Norpseudopelletierine	1.21772e+06	420800	780073	746281	389605	3.47055e+06	5.32421e+06	577487	790218	1.11617e+06	658128	2.45579e+06	522586	1.06853e+06	927469	364879	1.17084e+06	1.38055e+06	0.2377	0.792458
primary fluorescent chlorophyll catabolite	250792	165229	225694	303965	252024	281547	211617	281832	263486	317203	239602	292033	348005	307041	269770	377930	246542	290852	0.2385	0.117882
6-[(1R,2S)-1,2-Dihydroxypropyl]-3,4-dihydro-2,4-pteridinediol	3.96818e+06	7.68035e+06	3.43085e+06	1.63872e+06	3.91849e+06	2.61e+06	2.37489e+06	1.5254e+06	3.05316e+06	2.77316e+06	2.46987e+06	8.93333e+06	1.11097e+07	5.58934e+06	2.76799e+06	5.11831e+06	3.87443e+06	4.57151e+06	0.2387	1
(4aS,9aR)-7-(1,3-Benzodioxol-5-ylmethyl)-2-[(4-methoxyphenyl)acetyl]decahydro-6H-pyrido[3,4-d]azepin-6-one	470732	751575	480130	1.57818e+06	369017	238391	408093	257472	3.36991e+06	321741	353851	591509	403263	382537	1.18102e+06	377451	648005	764685	0.2389	0.712787
N-Acetyl-DL-serine	5.23816e+07	5.86338e+07	7.3724e+07	8.79643e+07	4.05108e+07	3.44879e+07	9.15865e+07	4.47758e+07	7.75859e+07	4.29921e+07	5.44866e+07	7.57679e+07	6.6648e+07	6.37854e+07	1.06819e+08	5.94765e+07	5.79504e+07	6.83924e+07	0.239	0.263487
4,6-Diamino-5-formamidopyrimidine	1.16533e+07	1.32702e+07	2.5097e+07	1.86919e+07	1.75614e+07	1.23518e+07	2.43433e+07	7.52739e+06	2.12264e+07	1.9579e+07	1.6879e+07	2.6073e+07	1.29146e+07	1.88875e+07	3.06518e+07	1.59911e+07	1.64376e+07	1.94073e+07	0.2396	0.313187
castasterone	6.5941e+08	157014041	3.73975e+08	4.08344e+08	6.4687e+08	3.0155e+08	6.89568e+08	1.52732e+08	776424647	4.148e+08	9.12631e+08	5.30147e+08	4.11113e+08	5.15233e+08	1.86381e+08	4.24533e+08	4.24527e+08	5.01356e+08	0.24	0.367632
DL-Dipalmitoylphosphatidylcholine	9.99653e+08	3.18937e+08	422340753	4.78895e+08	5.41382e+08	5.29507e+08	4.41148e+08	6.35628e+08	5.90967e+08	6.21335e+08	5.41155e+08	7.0873e+08	9.27229e+08	6.37377e+08	7.2066e+08	6.54855e+08	5.48453e+08	6.47908e+08	0.2404	0.0934066
Orotidine	2.98173e+07	1.60024e+07	6.11455e+07	5.87611e+07	3.97281e+07	2.61076e+07	5.87978e+07	1.49869e+07	3.77391e+07	1.19853e+07	2.81109e+07	5.10286e+07	7.11462e+07	3.34436e+07	1.11457e+08	3.72216e+07	3.85937e+07	4.55917e+07	0.2404	0.874875
GPC(P-16:0/16:0)	7.87847e+06	1.04217e+07	1.12825e+07	5.81545e+06	3.98659e+06	6.18108e+06	1.01967e+07	1.90275e+06	2.77479e+07	712866	7.38846e+06	7.75688e+06	2.2503e+07	2.18122e+06	5.08466e+06	4.27582e+06	7.59429e+06	8.97502e+06	0.241	0.562188
Didecyldimethylammonium	475357	580695	634659	385754	185628	500124	339672	387110	423764	474260	524625	607091	494930	888939	845716	459449	460369	544556	0.2423	0.792458
1-(beta-D-Ribofuranosyl)-1,2-dihydropyrimidine	2.07104e+06	5.26158e+06	408317	2.85665e+06	671673	1.73895e+06	484016	1.10449e+06	905932	860561	785971	9.61199e+06	4.43841e+06	1.57483e+06	1.26438e+06	4.62457e+06	2.16804e+06	2.56551e+06	0.2429	0.957792
1-Naphthol	128467	125795	148204	133356	174031	133448	133800	124472	158229	376334	124625	131377	131358	180123	135647	167219	140550	166318	0.2429	0.712787
N'4-methyl-N'4-[2-nitro-4-(trifluoromethyl)phenyl]pyridine-4-carbohydrazide	9.54317e+06	1.48125e+07	1.41726e+07	5.86033e+06	2.33454e+07	2.53763e+07	1.12963e+07	1.18851e+07	3.21782e+07	4.41452e+06	1.85783e+07	2.56177e+07	2.09641e+07	1.52722e+07	1.91384e+07	2.42988e+07	1.55184e+07	1.83643e+07	0.2429	0.492258
(3xi)-3'-[(N-Acetyltyrosyl)amino]-3'-deoxy-N,N-dimethyladenosine 5'-(dihydrogen phosphate)	277133	269453	264448	1.30643e+07	273853	278063	261234	7.34126e+06	3.14224e+06	3.29877e+06	264669	4.53806e+06	330105	8.65073e+06	311482	341939	2.40454e+06	2.84805e+06	0.2442	0.263487
Pipecolic acid	122935143	2.17427e+08	3.78863e+07	1.00277e+06	1.18725e+06	2.429e+06	6.93558e+07	1.85136e+08	8.76277e+07	1.15261e+08	7.02385e+07	3.3176e+07	4.29908e+07	4.60033e+07	6.46406e+07	4.18977e+07	6.38113e+07	7.56328e+07	0.2452	0.313187
6-Methyl[1,2,4]triazolo[4,3-b]pyridazin-8-ol	7.27614e+07	9.02299e+07	1.82516e+08	9.53959e+07	1.31631e+08	1.32201e+08	163861380	6.36024e+07	151363908	7.50109e+07	9.18681e+07	2.32827e+08	1.13851e+08	8.55521e+07	2.46181e+08	1.68096e+08	1.17456e+08	1.39221e+08	0.2453	0.712787
Arachidonic acid	884658	276756	950983	467697	1.3478e+06	759196	839973	480295	1.33118e+06	546673	767040	991231	1.044e+06	1.62213e+06	875286	763867	781183	926167	0.2456	0.492258
Dehydrocholic acid	3.86647e+06	1.08616e+06	554398	372501	125055	272813	1.78879e+06	543954	2.45208e+06	531920	1.54402e+06	467749	2.09737e+06	469305	559196	1.95123e+06	1.04623e+06	1.24056e+06	0.2458	0.263487
Val-Ser	1.31603e+07	7.00599e+06	2.19609e+07	1.46776e+07	1.11652e+07	7.18241e+06	1.35176e+07	1.41094e+07	1.99532e+07	1.34561e+07	4.62903e+06	1.6961e+07	1.62286e+07	1.44309e+07	1.49878e+07	2.02576e+07	1.25254e+07	1.48531e+07	0.2459	0.263487
PE(18:1(11Z)/18:1(9Z))	8.03905e+07	6.76734e+07	1.42155e+08	1.55918e+08	1.07577e+08	1.21861e+08	1.75516e+08	127033739	1.16241e+08	3.2203e+07	9.44832e+07	1.49491e+08	2.04284e+08	98318042	9.73452e+07	2.41898e+08	1.12596e+08	1.33681e+08	0.2476	0.562188
4-Methylphenol	2.80468e+08	163745000	7.499e+07	8.79312e+06	105024138	6.87309e+07	1.11779e+08	7.42104e+07	4.32627e+08	2.0393e+07	2.1502e+08	4.53946e+06	1.91511e+08	4.18767e+07	8.24252e+07	2.15092e+08	1.16958e+08	1.38947e+08	0.2485	0.874875
N-(1-Benzothiophen-3-yl)-N'-(3-cyclopropyl-1-methyl-1H-pyrazol-5-yl)urea	113435	116203	133367	144875	806910	129906	122311	120703	122877	123455	123458	122306	1.07421e+06	122457	803664	126644	240783	286209	0.2493	0.792458
Metalaxyl	5.16251e+07	7.89891e+06	1.034e+07	2.8787e+07	9.76694e+06	1.97092e+07	2.88e+07	3.52411e+06	7.43459e+07	4.02845e+06	1.58292e+07	1.29129e+07	9.32237e+07	4.49083e+06	11866958	4.82641e+06	2.13545e+07	2.53848e+07	0.2494	0.712787
3,6-Dihydronicotinic acid	4.37989e+06	1.71805e+06	6.391e+06	4.69249e+06	6.89456e+06	7.23974e+06	1.15338e+07	1.92992e+06	5.86736e+06	4.1915e+06	6.45654e+06	4.43892e+06	5.30847e+06	3.95783e+06	1.11148e+07	7.25285e+06	5.21929e+06	6.20519e+06	0.2496	0.792458
Tasimelteon	211298	189613	171355	235717	174202	622623	301866	212973	234810	319991	229553	217785	637290	207627	169381	649526	267468	318080	0.25	0.263487
PC(18:3/24:1)	1.94884e+06	6.25262e+06	9.93066e+06	8.78862e+06	1.49232e+07	1.06826e+07	1.16765e+07	8.17562e+06	4.31225e+06	9.61556e+06	9.67343e+06	6.98177e+06	1.10427e+07	1.62418e+07	1.47299e+07	1.18108e+07	8.75443e+06	1.0426e+07	0.2521	0.492258
dihydroergocristine	5.16415e+06	467603	4.29224e+06	4.00468e+06	6.19978e+06	1.43559e+06	3.67817e+06	3.33662e+06	4.65093e+06	1.1207e+06	7.72051e+06	5.28135e+06	4.64005e+06	4.9053e+06	4.04693e+06	3.42574e+06	3.59401e+06	4.28063e+06	0.2522	0.792458
Linamarin	6.02068e+06	5.07195e+06	7.73537e+06	8.76683e+06	4.77483e+06	4.16125e+06	7.59181e+06	2.39948e+06	9.51074e+06	3.26788e+06	5.41903e+06	7.69287e+06	8.28397e+06	5.11462e+06	1.23169e+07	1.09365e+07	6.08848e+06	7.25338e+06	0.2526	0.492258
Cholesta-4,6-dien-3-one	1.36353e+06	112806	442166	907408	568784	286223	475487	241433	336190	469915	184498	291196	2.43427e+06	293683	2.13036e+06	457375	613485	731441	0.2537	0.957792
PE(18:0/20:4)	6.61447e+07	1.24036e+08	2.14241e+08	2.2468e+08	2.35342e+08	2.91482e+08	1.54156e+08	1.7686e+08	2.8025e+08	1.49135e+08	1.86544e+06	3.43431e+08	4.40837e+08	2.9939e+08	2.26477e+08	2.26158e+08	1.92654e+08	2.29856e+08	0.2547	0.492258
2-(4-Methyl-1-piperazinyl)-5,6,7,8-tetrahydro-4(1H)-quinazolinone	4.2916e+06	1.2633e+07	5.86182e+06	1.6956e+07	5.54044e+06	3.58338e+06	5.98426e+06	3.39352e+06	4.48166e+07	4.36473e+06	5.63235e+06	5.69478e+06	4.62206e+06	5.71322e+06	1.07328e+07	6.26765e+06	8.14437e+06	9.7222e+06	0.2555	0.957792
4-(Hydroxymethyl)-6,7a-dihydro-1H-spiro[cyclopenta[c]pyran-7,2'-oxirane]-1,6-diol	373691	329010	307971	534491	315915	1.05488e+06	511438	360831	417659	490922	421424	439851	1.35141e+06	368935	286975	1.15723e+06	485993	580667	0.2568	0.427822
5-Methylcytosine	5.6951e+06	5.2618e+06	1.08408e+07	1.21386e+07	9.91576e+06	7.26616e+06	1.01449e+07	6.90476e+06	1.35902e+07	7.65774e+06	6.53046e+06	1.19214e+07	8.7492e+06	1.01298e+07	1.42013e+07	1.19642e+07	8.51971e+06	1.01794e+07	0.2568	0.313187
Sulfadiazine	491064	504937	381137	706790	358650	322256	562791	399640	542061	731483	769165	339319	691975	352372	458774	661159	460806	550874	0.2576	0.313187
1-O-Arsonopentofuranose	7.2411e+07	4.37972e+07	7.25408e+07	1.01224e+08	8.51224e+07	6.16309e+07	6.48712e+07	4.17568e+07	6.98954e+07	2.98523e+07	5.76164e+07	2.77794e+08	6.38403e+07	7.98519e+07	1.15485e+08	69315151	7.27877e+07	8.70278e+07	0.2578	0.635365
(6R,8Z)-6-Hydroxy-3-oxo-8-tetradecenoic acid	5.35459e+06	2.43464e+06	4.56068e+06	1.79771e+06	4.88692e+06	3.60313e+06	8.53658e+06	4.2164e+06	2.22853e+06	7.93905e+06	3.43994e+06	921930	2.80078e+06	3.09375e+06	1.06986e+07	1.25347e+06	3.77294e+06	4.51291e+06	0.2584	0.874875
11,11'-Carbonylbis(7,11-diazatricyclo[7.3.1.02,7]trideca-2,4-dien-6-one)	2.35457e+06	669289	1.76806e+06	389941	2.74554e+06	483053	1.85202e+06	1.17794e+06	2.48961e+06	557652	2.48556e+06	1.50047e+06	1.39922e+06	1.84628e+06	1.15979e+06	2.31864e+06	1.40174e+06	1.67872e+06	0.2601	0.562188
PE(16:0/18:2)	6.82504e+07	6.17258e+07	1.25275e+08	1.93743e+08	4.67006e+07	1.46781e+08	2.17599e+08	1.06701e+08	1.06419e+08	4.21202e+07	7.27989e+07	1.23479e+08	1.8534e+08	9.50953e+07	1.4727e+08	1.85556e+08	1.07079e+08	1.28238e+08	0.2601	0.562188
PE(18:1/18:2)	3.39068e+07	2.53363e+07	2.42198e+07	2.93171e+07	1.83654e+07	4.19292e+07	3.94834e+07	3.07038e+07	2.88802e+07	9.49258e+06	3.0856e+07	2.96132e+07	6.83861e+07	2.35773e+07	3.78518e+07	4.67779e+07	2.88457e+07	3.45622e+07	0.2608	0.427822
2,6-Diaminopyridine	1.02497e+07	6.62742e+06	9.00434e+06	1.09616e+07	8.41985e+06	5.91051e+06	7.72882e+06	8.10961e+06	1.17226e+07	1.24696e+07	8.66219e+06	1.71994e+07	9.72737e+06	7.84801e+06	8.71643e+06	1.00661e+07	8.52892e+06	1.0225e+07	0.2617	0.427822
N-[4-(diethylamino)phenyl]-N'-phenylurea	390476	225693	429932	367705	331617	545088	523711	413639	527802	424522	475700	544797	414517	435516	432102	395525	381752	458783	0.2652	0.0934066
3-[(2,6-Dimethylheptanoyl)oxy]-4-(trimethylammonio)butanoate	1.36396e+06	1.19176e+06	5.03328e+06	1.48034e+06	3.58442e+06	1.43118e+06	2.66555e+06	1.37867e+06	1.30649e+06	1.7572e+06	3.40782e+06	3.50944e+06	3.15141e+06	6.1861e+06	2.64785e+06	2.20388e+06	2.34749e+06	2.82144e+06	0.2653	0.492258
N-Methyl-N-nitrosoethenamine	2.27558e+07	1.59047e+07	1.9735e+07	1.69955e+07	1.59843e+07	8.8311e+06	2.64004e+07	1.63838e+07	2.44135e+07	1.81524e+07	1.73721e+07	2.72675e+07	1.8215e+07	2.25332e+07	1.56403e+07	1.43818e+07	1.67011e+07	2.0076e+07	0.2655	0.313187
Dimetridazole	6.17108e+06	9.91672e+06	1.75252e+07	1.36648e+07	6.41175e+06	1.13925e+07	12279418	4.66038e+06	1.01871e+07	4.78665e+06	6.35995e+06	1.36674e+07	9.77547e+06	8.33313e+06	5.00285e+07	1.04156e+07	1.0847e+07	1.30494e+07	0.2667	0.712787
Seryl-4-hydroxyproline	1.06207e+06	2.41275e+06	2.14684e+06	2.56973e+06	2.05361e+06	2.19731e+06	1.65899e+06	1.7359e+06	6.06172e+06	1.96669e+06	1.39494e+06	4.63658e+06	2.65778e+06	2.09795e+06	1.7453e+06	1.00739e+06	2.07372e+06	2.49632e+06	0.2676	0.635365
Roxatidine	987137	756273	1.02635e+06	1.55744e+06	3.5034e+06	7.0012e+06	8.34595e+06	1.46506e+06	1.28805e+06	1.00053e+06	1.09645e+06	2.96562e+06	2.15467e+06	4.23611e+06	4.60556e+06	2.60762e+06	2.47197e+06	2.97656e+06	0.268	0.367632
Indole-3-acetic acid	4.70382e+06	5.02578e+06	1.56567e+06	3.26783e+06	2.67355e+06	1.464e+06	3.5353e+06	896682	7.459e+06	1.79295e+06	2.60873e+06	2.51113e+06	1.00774e+07	2.49966e+06	3.29393e+06	2.92446e+06	3.11677e+06	3.75992e+06	0.2706	0.957792
3-Hydroxytetradecanoic acid	951916	686187	1.85866e+06	386297	1.39132e+06	872349	1.51445e+06	503847	849135	908695	1.2644e+06	1.21014e+06	853544	2.27636e+06	1.00782e+06	1.97048e+06	1.02446e+06	1.23589e+06	0.2707	0.492258
enoxolone	235321	230295	209315	119586	214948	204976	324700	234840	338936	231710	231117	254706	203674	184692	216885	220868	202407	244213	0.2709	0.180569
Diosgenin	4.33997e+06	3.45767e+06	3.1469e+06	1.49584e+06	2.01962e+06	488937	1.96422e+06	463000	1.9552e+06	7.41367e+06	2.29912e+06	1.26108e+06	1.87385e+06	3.63859e+06	6.31391e+06	2.88748e+06	2.49149e+06	3.00701e+06	0.2713	1
Maxacalcitol	1.14742e+07	1.95454e+06	4.08085e+06	3.43107e+06	6.8541e+06	5.67943e+06	4.33674e+06	2.45677e+06	8.93786e+06	5.43935e+06	8.24235e+06	5.48252e+06	4.28055e+06	1.03315e+07	9.10094e+06	8.73632e+06	5.57903e+06	6.73449e+06	0.2716	0.427822
(3R,6'R)-3',4',5',18'-Tetradehydro-5',6'-dihydro-beta,beta-caroten-3-ol	1.98367e+08	2.96822e+07	5.93333e+07	2.23017e+07	4.64054e+07	3.36024e+07	1.11045e+08	7.22314e+07	4.47687e+07	3.95445e+07	4.76964e+07	6.60869e+07	7.44219e+07	4.36001e+07	1.05049e+08	1.80233e+08	6.49487e+07	7.84677e+07	0.2728	0.180569
9-Decenoylcarnitine	4.74936e+07	1.94559e+07	4.97584e+07	5.35005e+07	9.03347e+07	3.78877e+07	7.23857e+07	2.02051e+07	6.11161e+07	3.38098e+07	7.89337e+07	3.23586e+07	7.20149e+07	5.38825e+07	9.72883e+07	7.92423e+07	4.97385e+07	6.01237e+07	0.2736	0.367632
Perfluoro-1-octanesulfonic acid (PFOS)	1.10326e+07	9.13503e+06	9.57666e+06	1.20869e+07	1.64167e+07	2.37844e+07	1.48526e+07	6.95208e+06	8.67593e+06	1.57053e+07	4.58337e+06	9.14535e+06	5.65396e+07	2.49946e+07	6.62822e+06	1.72381e+07	1.36721e+07	1.65315e+07	0.274	0.712787
1-Methylinosine	6.28188e+06	2.29103e+07	3.9017e+07	4.57641e+07	2.92239e+07	5.02284e+07	3.46019e+07	14151238	4.73197e+07	2.92452e+07	2.02556e+07	3.9287e+07	4.80792e+07	3.05434e+07	6.88393e+07	5.77774e+07	3.22376e+07	3.901e+07	0.2751	0.492258
1-(9H-β-Carbolin-1-yl)-1,4-butanediol	468415	436672	443707	167885	440638	461282	499407	470003	450219	522416	578988	424416	458974	434098	584334	458687	403100	488154	0.2762	0.147103
2-amino-2,3,7-trideoxy-D-lyxo-hept-6-ulosonic acid	2.02962e+06	578785	652658	2.71647e+06	408337	762879	682010	386789	6.38173e+06	487561	580656	1.2782e+06	1.06843e+06	1.60285e+06	603327	1.36582e+06	1.19146e+06	1.44374e+06	0.2771	1
1,4-dihydroxyheptadec-16-en-2-yl acetate	6.62117e+06	1.0557e+07	2.71397e+06	9.12939e+06	2.51812e+06	5.15246e+06	7.59169e+06	5.9012e+06	9.90808e+06	2.69476e+06	8.70668e+06	4.99062e+06	1.08795e+07	6.58261e+06	4.47245e+06	1.23903e+07	6.11535e+06	7.41179e+06	0.2774	0.562188
Imipenem	160290	214841	143866	498025	124455	183802	234119	194649	256268	174277	189670	224135	573765	188105	160146	482926	220880	267806	0.2779	0.180569
1-[(2E,4E)-2,4-dodecadienoyl]pyrrolidine	1.00669e+07	1.12978e+07	4.92718e+06	1.4572e+07	3.78428e+06	4.31591e+06	1.36161e+07	8.17378e+06	1.07969e+07	5.50493e+06	1.07929e+07	7.96243e+06	1.43074e+07	7.42364e+06	7.10491e+06	1.33179e+07	8.16067e+06	9.90008e+06	0.2788	0.427822
(4S,9R,11R)-9,11-Dihydroxy-27-(4-hydroxyphenyl)-4-methyl-3-heptacosanone	1.56108e+07	4.29353e+06	8.72757e+06	1.70881e+07	3.91633e+07	7.22589e+06	2.17539e+07	9.54925e+06	1.50627e+07	1.18533e+07	4.20314e+07	1.60347e+07	1.65827e+07	1.81046e+07	7.34909e+06	2.79737e+07	1.53515e+07	1.86295e+07	0.2792	0.313187
ile-phe	2.7813e+06	961954	2.16581e+06	2.04523e+06	1.29452e+06	770971	1.54345e+06	1.14338e+06	2.18936e+06	1.0624e+06	1.49354e+06	5.13786e+06	1.80363e+06	1.93099e+06	2.5904e+06	1.39114e+06	1.66996e+06	2.02861e+06	0.2807	0.635365
Methyl (2E,6E,10S)-10,11-dihydroxy-3,7,11-trimethyl-2,6-dodecadienoate	6.3434e+06	2.05299e+06	3.55299e+06	5.038e+06	4.55037e+06	5.16312e+06	8.05568e+06	3.49577e+06	2.8618e+06	4.44436e+06	4.99599e+06	2.39874e+06	6.59282e+06	4.46395e+06	1.47652e+07	2.0056e+06	4.45014e+06	5.40799e+06	0.2812	0.874875
(1S,2R,5S)-2-Isopropyl-5-methylcyclohexyl 3-oxobutanoate	4.94707e+06	3.46127e+06	3.84575e+06	1.1012e+06	3.27806e+06	3.2729e+06	7.44483e+06	1.59235e+06	4.6286e+06	2.17874e+06	3.4832e+06	1.72985e+06	3.35744e+06	7.67965e+06	2.78853e+06	5.43604e+06	3.31771e+06	4.03192e+06	0.2813	0.712787
Guanosine	5.56397e+07	1.33947e+07	6.79894e+07	7.55495e+07	2.30579e+07	1.72916e+07	2.48826e+07	2.58424e+07	6.25909e+07	2.96004e+07	6.70548e+07	9.53716e+07	3.75157e+07	4.3522e+07	7.4787e+07	5.17198e+07	4.21538e+07	5.12887e+07	0.283	0.492258
6-Amino-3-methyl-4-phenyl-1,4-dihydropyrano[2,3-c]pyrazole-5-carbonitrile	1.23763e+08	1.04081e+08	1.30413e+08	1.00409e+08	1.02116e+08	8.57303e+07	1.01132e+08	1.01645e+08	1.26938e+08	6.328e+07	1.13151e+08	1.28062e+08	5.00666e+08	3.85167e+07	8.70877e+07	5.12328e+07	1.07752e+08	1.31171e+08	0.2837	0.635365
2,3,4,9-Tetrahydro-1H-β-carboline-1,3-dicarboxylic acid	422693	313534	405471	2.70651e+07	360094	353561	317902	325100	639797	347255	332764	5.31325e+07	332307	355223	2.54513e+06	361456	4.82008e+06	5.86894e+06	0.284	0.712787
Methoxamine	310708	238859	298646	300679	251337	127702	277379	246189	361404	307698	302953	372345	314333	314553	341360	265045	254655	310326	0.2852	0.0559441
Alanylleucine	3.58427e+06	2.81894e+06	7.41834e+06	9.26236e+06	5.73596e+06	2.87082e+06	6.96052e+06	3.35212e+06	8.71966e+06	3.73691e+06	4.05369e+06	7.09878e+06	5.8537e+06	4.01787e+06	1.24717e+07	8.09888e+06	5.28178e+06	6.43638e+06	0.2852	0.367632
3-hydroxytetradecanoylcarnitine	1.60654e+06	751324	3.00043e+06	1.74973e+06	3.70577e+06	3.15216e+06	4.93894e+06	1.25984e+06	3.03197e+06	2.40395e+06	1.59594e+06	1.40465e+06	2.43999e+06	3.08223e+06	4.84715e+06	3.38258e+06	2.32766e+06	2.83873e+06	0.2864	0.712787
1-(2-Chlorobenzyl)-2,4-dioxo-1,2,3,4-tetrahydro-5-pyrimidinecarbonitrile	1.51812e+08	1.68952e+08	1.53974e+08	1.99495e+08	2.35587e+08	1.02895e+08	1.66398e+08	5.92221e+07	3.56533e+08	5.93914e+07	1.58436e+08	2.33538e+08	1.84212e+08	1.87843e+08	2.96095e+08	3.57079e+08	1.68786e+08	2.05875e+08	0.2866	0.492258
(2S)-2-Amino-8-oxodecanoic acid	7.35566e+06	3.57864e+06	7.05787e+06	1.85393e+06	3.91015e+06	768829	2.87919e+06	2.07476e+06	3.67253e+06	6.20002e+06	1.20882e+07	3.09331e+06	4.52462e+06	4.0101e+06	6.13423e+06	5.26308e+06	4.08751e+06	4.994e+06	0.289	0.635365
2,2-Dimethyl-N-(2,4,6-trimethoxyphenyl)dodecanamide	7.02863e+06	2.87377e+06	7.13293e+06	1.59733e+06	8.50012e+06	6.46473e+06	8.70517e+06	2.04751e+06	9.50336e+06	4.01531e+06	5.01032e+06	3.17088e+06	8.21037e+06	7.25296e+06	1.23331e+07	8.22683e+06	5.59958e+06	6.84758e+06	0.2903	0.313187
16-feruloyloxypalmitic acid	1.98699e+06	3.22128e+06	7.17161e+06	5.52837e+06	2.61878e+06	3.4036e+06	1.3388e+07	453583	2.20576e+06	2.287e+06	2.56317e+06	5.05693e+06	4.86549e+06	1.08372e+07	2.42919e+06	4.69318e+06	3.98844e+06	4.87795e+06	0.2905	0.874875
2-Hydroxy-5-vinylphenyl hydrogen sulfate	1.23179e+08	2.64052e+07	9.87237e+07	2.88993e+07	6.51838e+07	1.41668e+07	3.05914e+07	4.08855e+07	1.77194e+08	1.68209e+07	1.20648e+08	1.66604e+08	5.28518e+07	1.23065e+07	3.67239e+07	7.22279e+07	5.94264e+07	7.26855e+07	0.2906	0.712787
piroximone	40344318	2.84606e+08	3.55403e+07	86430832	6.19419e+07	9.63027e+07	1.58812e+08	1.11797e+08	2.00557e+08	8.30031e+06	1.56532e+08	4.2735e+07	2.40337e+08	1.2813e+08	4.37863e+07	1.42999e+08	100861050	1.23399e+08	0.291	0.367632
trans-2-Dodecenoylcarnitine	1.40911e+07	1.73633e+07	4.78222e+07	1.06784e+07	3.7983e+07	3.07943e+07	61066055	1.01035e+07	3.07863e+07	2.46228e+07	2.22537e+07	1.20672e+07	2.65537e+07	3.14058e+07	6.90485e+07	3.58515e+07	2.64554e+07	3.23759e+07	0.2914	0.792458
p-Cresylsulfate	16186401659	9341910364	4231743441	4.1128e+08	5855791221	4315403868	6487467774	3784167565	27287463396	1259885656	12249599306	2.97805e+08	11855717294	2270526235	4729389009	12091341015	6.72376e+09	8.23134e+09	0.2919	0.957792
(3R,4S,6R)-N-Isopropyl-6-({4-[4-(2-methyl-2-propanyl)phenyl]-1H-1,2,3-triazol-1-yl}methyl)quinuclidine-3-carboxamide	130386	128436	129116	277823	136369	119188	161404	96303.9	140904	323373	111569	107249	126385	136396	551849	124533	153553	187997	0.292	0.957792
(2S)-2-[(1-Carboxyethyl)amino]-4-(dimethylsulfonio)butanoate	161596	176925	228734	1.06016e+06	198492	205828	493087	208888	881009	493183	206941	456559	458860	165538	605158	184235	338623	415346	0.2946	0.263487
2-[(4-chlorophenyl)sulfonyl]-N,N-dimethylacetamide	2.16155e+06	5.16862e+07	1.45978e+06	1.07582e+07	2.43239e+06	1.8812e+07	3.01822e+06	5.44188e+06	8.24644e+07	3.13178e+06	2.04783e+06	2.20373e+07	1.13941e+07	2.18774e+06	1.26525e+07	3.44001e+07	1.45517e+07	1.78776e+07	0.297	0.562188
Supinine	1.09829e+07	3.18782e+07	1.77304e+08	129619	104415	103473	110863	2.33047e+07	3.48904e+07	158415	6.97602e+07	8.74929e+07	112086	115025	1.28801e+08	1.06853e+08	3.67504e+07	4.51599e+07	0.2973	0.427822
PI(18:0/18:2)	7.84858e+08	1.83684e+08	4.90073e+08	207599560	4.49555e+08	2.07712e+08	6.4725e+08	2.74723e+08	477980166	2.45267e+08	4.65403e+08	4.46108e+08	6.16581e+08	4.70169e+08	3.90177e+08	7.25186e+08	3.87247e+08	4.75884e+08	0.2974	0.367632
Diphenhydramine	205795	191596	213131	271470	205912	197214	451923	199194	263062	211741	195524	312558	240838	244401	257268	257557	214186	263407	0.2984	0.147103
Pilosine	295899	112345	114590	633931	579521	403912	261623	232053	217537	1.00138e+06	232963	208011	481526	195725	1.36233e+06	195682	356700	438884	0.2991	1
6-Pentyl-2H-pyran-2-one	357085	2.07566e+06	956999	1.2037e+06	730047	4.05527e+06	1.31199e+06	2.38687e+06	5.9089e+06	1.1119e+06	892427	505465	236961	723677	4.52777e+06	1.63711e+06	1.56313e+06	1.92431e+06	0.2999	0.874875
gitogenin	3.78011e+07	7.80483e+06	1.5968e+07	1.84061e+07	1.78586e+07	7.10441e+06	2.58666e+07	1.14674e+07	1.69884e+07	2.16343e+07	1.92826e+07	3.22374e+07	2.38876e+07	1.99186e+07	14245783	2.99273e+07	1.74905e+07	2.15456e+07	0.3008	0.21978
gamma-Glutamyl-3-[(1E)-1-propen-1-ylsulfinyl]alanine	239031	183756	229751	228172	174932	94327.1	201850	189395	267230	236715	232441	286449	238599	241988	262612	203902	191662	236118	0.3009	0.0559441
1,7-Dihydroxy-6,6-dimethyl-3,5,5a,6,7,8,9a,9b-octahydronaphtho[1,2-c]furan-9(1H)-one	2.2458e+06	601950	1.35691e+06	1.82327e+06	1.40601e+06	4.07702e+06	1.36709e+06	954460	3.15202e+06	1.7537e+06	2.62832e+06	2.82982e+06	2.20864e+06	3.24513e+06	3.5607e+06	1.94263e+06	1.91849e+06	2.36425e+06	0.3014	0.367632
LPE(0:0/18:3)	8.6198e+06	488201	777850	818983	1.65675e+06	2.10465e+06	907306	401908	1.51884e+06	485615	1.93876e+06	9.06185e+06	7.74678e+06	2.46287e+06	1.54679e+06	3.66855e+06	2.41104e+06	2.97393e+06	0.3027	0.712787
Cyclohexylamine	6.49028e+06	5.89964e+06	5.84334e+06	5.80538e+06	272093	5.80639e+06	6.76285e+06	6.68736e+06	5.71134e+06	6.21493e+06	7.18866e+06	6.14078e+06	6.09821e+06	5.66334e+06	5.95871e+06	5.69302e+06	5.01952e+06	6.21192e+06	0.3075	0.263487
Naphthalene	729184	599968	799254	1.00878e+06	567922	576959	1.94842e+06	543104	739730	817505	893843	977529	1.0495e+06	665524	605246	618829	713679	885923	0.3119	0.313187
Furomine	133455	155890	159830	169136	351201	187512	169318	115908	450483	446361	194402	265592	203305	125892	236837	187677	192837	239577	0.3131	0.263487
N6-Methyladenine	3.37083e+06	1.94716e+06	4.9098e+06	934075	1.52433e+06	3.54277e+06	2.79334e+06	1.50129e+06	4.72466e+06	2.91849e+06	3.58163e+06	6.59402e+06	880451	2.29842e+06	6.62222e+06	1.6926e+06	2.70483e+06	3.36071e+06	0.3132	0.712787
3-[(2-fluorophenyl)sulfonyl]propanenitrile	2.86289e+06	6.14648e+06	8.20294e+06	5.06031e+06	4.15158e+06	6.87302e+06	5.74472e+06	8.40944e+06	6.54654e+06	5.54771e+06	1.02729e+07	2.0335e+06	2.19243e+06	6.73765e+06	1.04191e+07	1.10582e+07	5.54954e+06	6.89622e+06	0.3134	0.427822
Ethyl 4-{[(5-chloro-2-thienyl)sulfonyl]amino}tetrahydro-1(2H)-pyridinecarboxylate	6.5201e+07	2.29475e+07	8.38139e+07	6.59542e+07	8.21251e+07	8.58618e+07	7.43192e+07	8.88264e+07	1.12835e+08	3.70547e+07	8.55538e+07	1.16719e+08	9.02048e+07	8.26341e+07	8.56838e+06	1.43973e+08	6.76506e+07	8.40689e+07	0.3135	0.180569
Methyl acetyl ricinoleate	858329	878372	1.01175e+06	642663	319362	1.10765e+06	415471	794589	2.36127e+06	514928	1.40035e+06	794594	546440	1.27801e+06	1.28392e+06	589838	803022	997942	0.3135	0.874875
Mucronine B	7.35282e+06	3.09328e+06	4.08461e+06	596580	1.35088e+06	2.40856e+06	1.74752e+06	1.68879e+06	5.76509e+06	1.57883e+06	5.41968e+06	8.51735e+06	5.50052e+06	4.71202e+06	2.40353e+06	1.78784e+06	3.14779e+06	3.91211e+06	0.3136	0.562188
Plumbagin	104788	108812	102263	127390	1.59633e+06	124844	105985	115082	151369	1.44371e+06	103141	572045	108589	100875	737686	1.04876e+06	360739	448725	0.3149	0.792458
7-(2-hydroxypropan-2-yl)-1,4a-dimethyl-decahydronaphthalen-1-ol	2312304	2.76979e+06	1.06313e+06	7.41083e+06	523380	1.03264e+06	3.99786e+06	2.51984e+06	4.2007e+06	901335	3.9195e+06	1.51429e+06	5.81002e+06	2.18405e+06	2.18761e+06	4.13767e+06	2.51868e+06	3.13729e+06	0.3169	0.367632
Trimebutine	2.51317e+06	736329	1.45977e+06	2.36187e+06	6.40195e+06	544654	5.40267e+06	825468	931815	727908	7.67064e+06	925517	1.84745e+06	1.61274e+06	7.22683e+06	1.95354e+06	2.33629e+06	2.91246e+06	0.318	0.792458
PC(16:0e/18:2(9Z,12Z))	1.69842e+08	5.72626e+07	7.25369e+07	7.65491e+07	1.47083e+08	7.72624e+07	1.5773e+08	9.31634e+07	1.19432e+08	8.35591e+07	1.58869e+08	1.32544e+08	1.26763e+08	1.46019e+08	1.06034e+08	1.24145e+08	1.00089e+08	1.24826e+08	0.3186	0.21978
14(S)-HDHA	1.34977e+06	4.86423e+06	6.28123e+06	5.3079e+06	5.01626e+06	1.49668e+07	7.28427e+06	7.66704e+06	1.05255e+07	1.19635e+07	5.37162e+06	4.844e+06	5.04149e+06	5.9785e+06	1.03193e+07	9.62502e+06	6.2977e+06	7.86202e+06	0.3201	0.21978
Vardenafil oxopiperazine	247776	282559	213299	655001	186079	258395	203996	225360	316302	231099	259668	319646	976056	227326	181238	896558	307185	383725	0.321	0.792458
Piperonylonitrile	3.09605e+06	1.91746e+06	2.83228e+06	3.61899e+08	2.69008e+06	1.95152e+06	2.4941e+06	1.60029e+08	51754060	1.34108e+08	2.94992e+06	1.23726e+08	2.93045e+06	299384731	658134	2.73483e+06	6.23978e+07	7.80769e+07	0.3234	0.427822
L-(+)-Alanine	2.40941e+08	1.99325e+08	2.56278e+08	1.74304e+08	9.24016e+07	13253592	125243677	1.43294e+08	3.67867e+08	1.39988e+08	1.50881e+08	2.98056e+08	1.70972e+08	2.7239e+08	1.36959e+08	2.31225e+08	1.62751e+08	2.03687e+08	0.3237	0.712787
N-Formylmethionine	2.2541e+07	1.26473e+07	2.41915e+07	4.10806e+07	1.0668e+07	1.02019e+07	3.3295e+07	1.51591e+07	3.30856e+07	2.45661e+07	1.77347e+07	1.77004e+07	3.0159e+07	2.67529e+07	2.58699e+07	2.88202e+07	2.02217e+07	2.53143e+07	0.324	0.147103
12-HSA	7.44782e+06	1.47291e+06	1.05126e+07	2.91377e+06	1.19675e+07	9.00334e+06	1.17193e+07	3.71444e+06	8.10714e+06	5.19894e+06	7.65535e+06	9.03718e+06	1.17351e+07	1.37024e+07	1.12542e+07	8.30477e+06	7.21966e+06	9.04288e+06	0.3249	0.427822
Paracetamol	656743	572431	1.15612e+06	1.79803e+06	1.61859e+06	877473	1.35475e+06	998563	926477	2.44944e+06	651491	1.20547e+06	2.5389e+06	1.0268e+06	1.02124e+06	1.77066e+06	1.11323e+06	1.39438e+06	0.3249	0.427822
Tetradecanedioic acid	1.6881e+07	8.79976e+06	8.94698e+06	5.74176e+06	8.1647e+06	1.06266e+07	1.70918e+07	1.13876e+07	1.03398e+07	8.77766e+06	1.19366e+07	4.45578e+06	9.50788e+06	1.63142e+07	2.06612e+07	1.30445e+07	9.86014e+06	1.23517e+07	0.325	0.21978
(2R)-2,8-Dimethyl-2-[(3E,7E)-4,8,12-trimethyl-3,7,11-tridecatrien-1-yl]-6-chromanol	4.31157e+06	5.10485e+06	3.98844e+06	2.68323e+06	2.54622e+06	1.03901e+06	3.41975e+06	775066	4.24214e+06	7.88945e+06	2.66976e+06	3.12562e+06	2.73015e+06	5.10505e+06	6.86005e+06	4.31518e+06	3.27889e+06	4.11322e+06	0.3271	0.427822
Methyl 2-(acetylamino)-5-nitrobenzoate	3.90297e+06	3.91734e+06	1.70939e+07	1.55587e+07	1.08188e+07	6.08156e+06	7.9011e+06	9.74051e+06	1.48154e+07	6.47314e+06	1.32028e+07	5.35595e+06	4.34992e+06	1.24455e+07	2.39795e+07	2.19614e+07	9.56221e+06	1.20225e+07	0.3303	0.492258
PC(16:1/22:0)	3.05375e+07	6.59484e+06	5.19092e+07	6.27792e+07	5.83052e+07	3.55028e+07	4.49636e+07	5.98209e+07	5.69294e+07	3.51742e+07	4.92549e+07	2.82091e+07	6.18373e+07	5.1699e+07	5.01964e+07	7.67826e+07	4.09381e+07	5.14867e+07	0.3308	0.635365
6-Hydroxy-2,9a-dimethoxy-3,4a,5-trimethyl-2,4,4a,5,6,7,8,8a,9,9a-decahydronaphtho[2,3-b]furan-4-yl (2E)-2-methyl-2-butenoate	1.10425e+07	7.45129e+06	1.93291e+07	1.09584e+08	6.32337e+06	3.12973e+06	8.5272e+07	4.70874e+06	7.28235e+07	9.93597e+06	1.21035e+07	4.05658e+06	30558055	3.41916e+06	5.14705e+06	100967878	2.61433e+07	3.28992e+07	0.3316	0.957792
1-(3,4-dimethoxyphenyl)ethan-1-one oxime	5.80382e+06	1.17263e+06	8.49073e+06	2.21237e+06	1.44082e+06	3.13265e+06	6.38278e+06	1.67933e+06	2.07421e+06	4.60942e+06	7.68197e+06	3.7919e+06	582877	7.54098e+06	1.01169e+07	2.24736e+06	3.70884e+06	4.67077e+06	0.3327	0.562188
(6α)-6-Methyl-20-oxopregn-4-en-17-yl acetate	835635	391307	2.21358e+06	888783	2.84398e+06	1.25185e+06	679792	462553	1.86935e+06	285790	1.2313e+06	412042	1.01071e+06	905783	7.52546e+06	3.30336e+06	1.40419e+06	1.76861e+06	0.3329	0.874875
val-asn	1.04015e+06	1.12771e+06	1.1022e+06	606015	531264	461625	1.3512e+06	553766	1.32521e+06	392777	1.02612e+06	1.26954e+06	1.23528e+06	766315	903829	1.40241e+06	811493	1.02265e+06	0.3337	0.263487
1,3,3-Trimethyl-2-oxabicyclo[2.2.2]octane-4,6-diol	2.72492e+06	807654	1.41066e+06	1.57065e+06	1.2407e+06	1.86344e+06	2.06304e+06	536850	1.83019e+06	2.54724e+06	3.48347e+06	3.79739e+06	1.88826e+06	2.45791e+06	784030	825399	1.603e+06	2.02138e+06	0.3346	0.492258
4-(allylsulfanyl)-1-phenyl-1H-pyrazolo[3,4-d]pyrimidine	169840	124836	133972	1.06684e+07	144687	400404	127350	130627	209133	139466	132644	2.30342e+07	133522	142710	279516	145065	1.94036e+06	2.44742e+06	0.3349	0.635365
musk ambrette	1.89354e+08	1.67365e+08	5.7348e+07	2.3644e+08	4.82335e+07	7.352e+07	2.32198e+08	9.93412e+07	1.81852e+08	9.25649e+07	1.96926e+08	1.11022e+08	2.01331e+08	1.43299e+08	1.26216e+08	2.39889e+08	1.2871e+08	1.62464e+08	0.336	0.313187
Tris(2-butoxyethyl) phosphate	1.38153e+07	9.55685e+06	2.45875e+07	1.45484e+08	7.74889e+06	3.76102e+06	1.13729e+08	5.652e+06	9.36337e+07	1.1031e+07	1.57078e+07	5.17273e+06	3.99348e+07	4.16454e+06	6.11613e+06	1.36815e+08	3.41589e+07	4.31957e+07	0.3386	0.957792
3-Methoxy-5-{7-methoxy-3-methyl-5-[(1E)-1-propen-1-yl]-2,3-dihydro-1-benzofuran-2-yl}-1,2-benzenediol	380372	1.11006e+06	313477	4.08696e+06	321563	1.07374e+06	3.2802e+06	367282	425126	499699	7.14944e+06	447714	1.37557e+06	375531	292105	1.17792e+06	1.21436e+06	1.53906e+06	0.3418	0.712787
Oleic Acid	1.66303e+07	9.23156e+06	1.51456e+07	1.32804e+06	1.30049e+07	2.36648e+07	2.64897e+07	8.38468e+06	1.14849e+07	1.26369e+07	1.2016e+07	1.69111e+07	1.4354e+07	2.33156e+07	2.11811e+07	2.00994e+07	1.31675e+07	1.66873e+07	0.3418	0.562188
N-{[(2R,4S,5R)-5-Ethyl-1-azabicyclo[2.2.2]oct-2-yl]methyl}-2-furamide	771122	2.57192e+06	4.68263e+06	6.06504e+06	1.20686e+06	495632	2.11986e+06	1.27465e+06	3.65043e+06	1.58219e+06	1.69888e+06	3.05827e+06	1.92181e+06	1.63505e+06	1.27462e+07	3.68161e+06	2.6322e+06	3.3369e+06	0.3422	0.562188
(5E)-7,7-Dimethyl-4-oxa-8-thia-2,5-diazanon-5-en-3-one	3.59427e+06	3.8788e+06	6.71686e+06	6.08991e+06	2.70343e+06	7.42127e+06	5.63824e+06	4.7105e+06	3.25379e+06	6.29023e+06	8.27568e+06	7.108e+06	6.24557e+06	1.03417e+07	7.45371e+06	4.95867e+06	5.06742e+06	6.42761e+06	0.343	0.263487
Atenolol	1.98492e+06	1.64649e+06	3.48179e+07	2.41682e+06	2.25649e+06	2.04605e+06	1.95542e+06	1.92723e+06	3.30719e+06	7.02376e+07	2.12765e+06	7.50619e+06	2.08509e+06	2.13378e+06	2.16744e+06	2.06842e+06	7.52812e+06	9.5516e+06	0.3435	0.792458
3-Hydroxy-cis-5-tetradecenoylcarnitine	3.86714e+06	1.40394e+06	5.9931e+06	2.79346e+06	5.03678e+06	5.62333e+06	1.08779e+07	1.47665e+06	3.29576e+06	4.29383e+06	3.66273e+06	2.75155e+06	4.2141e+06	4.91808e+06	1.14639e+07	5.32141e+06	4.11962e+06	5.22759e+06	0.3436	0.957792
O-heptadecanoylcarnitine	1.14328e+06	501977	1.74265e+06	274360	3.29606e+06	1.0761e+06	1.66731e+06	595608	1.04553e+06	1.62927e+06	1.29336e+06	600448	1.55849e+06	3.63134e+06	3.25055e+06	1.72809e+06	1.33907e+06	1.7e+06	0.3443	0.492258
2-Decylfuran	1.73393e+08	1.78933e+08	7.75314e+07	239949660	5.45764e+07	9.11637e+07	2.4988e+08	1.50072e+08	1.97332e+08	7.09254e+07	1.89278e+08	9.86057e+07	2.67443e+08	1.43858e+08	8.8848e+07	2.69846e+08	1.35924e+08	1.72609e+08	0.3447	0.313187
Nigakilactone B	730348	466786	726073	3.57356e+06	623957	1.79649e+06	2.3606e+06	778297	796859	944934	751278	743005	4.39614e+06	755204	781264	4.44925e+06	1.31954e+06	1.67568e+06	0.3447	0.117882
oxiracetam	2.45313e+08	2.72581e+08	8.5128e+07	1.50827e+08	2.88137e+08	2.14568e+08	2.2872e+08	3.40558e+08	2.29505e+08	166999488	1.30125e+08	2.55706e+08	2.62704e+08	2.77651e+08	3.3225e+08	4.36335e+08	2.09426e+08	2.66055e+08	0.3453	0.313187
DMPE(18:1(9Z)/18:1(9Z))	221460	190991	206833	293489	217762	212128	587800	206465	259943	219829	205222	283616	255132	267654	268617	289402	223777	284368	0.3457	0.21978
1-[5-(4-Hydroxy-2-butanyl)-2-methyltetrahydro-2-furanyl]-4-methyl-2-pentanone	512776	649743	875762	943573	936908	2.35372e+06	2.02129e+06	1.61005e+06	3.14013e+06	821814	1.12171e+06	467462	252568	518728	2.78858e+06	549210	1.04541e+06	1.32915e+06	0.3464	0.957792
methyl aminolevulinate	4.76166e+06	2.78727e+06	3.66658e+06	4.5934e+06	3.17041e+06	4.253e+06	4.50567e+06	2.78608e+06	4.51537e+06	4.53721e+06	5.57576e+06	7.00534e+06	3.75403e+06	4.09494e+06	5.60886e+06	6.87276e+06	3.87205e+06	4.9256e+06	0.3472	0.21978
3,4-Dihydroxybenzenesulfonic acid	2.65394e+08	2.48098e+08	7.63345e+08	2.62241e+07	1.73536e+08	3.44114e+08	5.8598e+07	5.54098e+08	5.75624e+08	5.89038e+07	3.28009e+08	1.77132e+08	1397861620	7.94729e+07	2.92261e+08	3.45034e+08	3.03452e+08	3.86699e+08	0.3497	0.712787
N-Acetyl-L-glutamine	2.52856e+07	3.39921e+07	3.26762e+07	9.58024e+06	1.94112e+07	2.29238e+07	3.26064e+07	2.53278e+07	2.55427e+07	22474159	4.69975e+07	2.38758e+07	3.0007e+07	3.09493e+07	4.01986e+07	2.78321e+07	2.39782e+07	3.05811e+07	0.3509	0.263487
Uplandicine	223194	189284	243438	265051	188138	208699	236435	172499	444119	492928	263516	230757	337560	191074	213834	218425	219634	280115	0.3509	0.367632
3-deoxy-D-manno-2-octulosonic acid	2.18954e+06	1.63744e+06	4.59628e+06	1.86434e+07	2.22928e+06	2.15984e+06	1.95561e+06	1.5168e+07	3.0019e+06	5.64447e+06	2.16006e+06	2.3378e+07	2.47515e+06	8.81468e+06	2.11294e+06	2.18353e+06	5.24263e+06	6.68943e+06	0.3516	0.635365
(2E,6E)-9-[(2R)-6-Hydroxy-2,5,7,8-tetramethyl-3,4-dihydro-2H-chromen-2-yl]-2,6-dimethyl-2,6-nonadienoic acid	1.33875e+06	217975	1.25254e+06	427441	1.53094e+06	1.2755e+06	266242	229952	877909	624758	2.75318e+06	2.89064e+06	992780	2.18892e+06	866247	1.17017e+06	1.00719e+06	1.28608e+06	0.3526	1
D-Glucosamine	1.09719e+08	8.35711e+07	5.42286e+08	1.2904e+08	1.16734e+08	1.04247e+08	7.2388e+07	4.89685e+07	1.60547e+08	1570495951	92531344	1.0352e+08	6.28697e+07	5.65538e+07	8.368e+07	5.97373e+07	1.80933e+08	2.31129e+08	0.3532	0.0934066
L(+)-2-Aminobutyric acid	6.44997e+06	5.52793e+06	4.11981e+06	5.10948e+06	1.15368e+07	7.04225e+06	5.5289e+06	3.87443e+06	4.51062e+06	1.64239e+06	7.78695e+06	3.00594e+06	7.06219e+06	7.63873e+06	2.73859e+07	1.6298e+07	6.63104e+06	8.47341e+06	0.3537	0.957792
(2R)-1-[(Hydroxy{[(2R,3R,5S,6R)-2,3,4,5,6-pentahydroxycyclohexyl]oxy}phosphoryl)oxy]-3-(palmitoyloxy)-2-propanyl (9Z,12Z)-9,12-octadecadienoate	1.88524e+08	5.93878e+07	118121751	1.07252e+08	1.17215e+08	1.61254e+08	1.47148e+08	5.60066e+07	1.13338e+08	8.05514e+07	1.12242e+08	209423754	2.86591e+08	1.62762e+08	1.60231e+08	2.74385e+08	1.25292e+08	1.60268e+08	0.3552	0.562188
Acetaminophen glucuronide	286373	279898	348927	482015	496576	495096	298731	315652	408757	1.41649e+06	335594	371794	345814	362470	849945	394253	398148	509950	0.3571	0.874875
D-(+)-Proline	1123838415	8.8751e+08	8.78079e+08	4.78446e+08	8.69104e+08	1.81831e+06	5.65304e+08	621087029	1083550322	5.67514e+08	7.8904e+08	1673142412	5.60382e+08	1289657028	7.80237e+08	1130570902	7.06466e+08	9.06049e+08	0.359	0.635365
Spirostan	1.13188e+06	107281	435307	873585	588568	304743	609138	379937	400064	400025	138661	351904	2.35269e+06	290693	2.03854e+06	399155	573561	736081	0.3599	0.874875
6-Oxo-pipecolinic acid	1.12485e+07	1.05159e+07	8.44967e+07	2.05844e+07	1.74271e+07	2.51186e+07	1.07891e+07	8.76953e+06	2.50471e+07	2.40462e+08	1.24605e+07	2.00264e+07	9.1065e+06	1.08336e+07	1.32217e+07	1.16534e+07	2.82319e+07	3.62369e+07	0.3601	0.367632
2,3-Bis(octanoyloxy)propanimidic acid	3.82443e+06	1.15619e+06	3.95005e+06	5.58137e+06	4.0247e+06	4.61862e+06	7.86681e+06	1.90303e+06	4.96519e+06	4.19274e+06	8.11496e+06	3.85124e+06	3.20735e+06	3.82423e+06	6.41936e+06	5.20619e+06	3.85923e+06	4.95511e+06	0.3606	0.492258
porphobilinogen	618448	811060	383333	462542	712839	308127	385573	270270	521017	290954	313871	3.07485e+06	505126	417008	812272	467383	549391	705832	0.3615	0.712787
(2S)-2-Amino-8-hydroxyoctanoic acid	1.98191e+07	7.33602e+06	2.56256e+07	3.64641e+07	3.34797e+07	1.34789e+07	5.82325e+07	1.08237e+07	4.81798e+07	1.33863e+07	2.49983e+07	1.69696e+07	4.18683e+07	2.5338e+07	2.88176e+07	2.316e+07	2.27006e+07	2.91774e+07	0.3621	0.635365
2-pyridylacetylglycine	4.24367e+06	1.12385e+07	1.04769e+07	6.00269e+06	7.96165e+06	7.51369e+06	7.53772e+06	3.99093e+06	5.60186e+06	3.57657e+06	4.7642e+06	2.85031e+07	7.85911e+06	5.32252e+06	2.21635e+07	1.24114e+07	7.90618e+06	1.01731e+07	0.3637	0.792458
(3α,5α,17β)-Androstane-3,17-diyl dipropanoate	2.69732e+06	715410	1.71498e+06	1.04917e+06	3.95365e+06	1.47344e+06	2.71634e+06	710101	3.77661e+06	1.88934e+06	4.83579e+06	2.13432e+06	1.80121e+06	3.07162e+06	1.28732e+06	2.67763e+06	1.93399e+06	2.49003e+06	0.3646	0.367632
L-γ-Glutamyl-L-alanine	1.11927e+07	1.43018e+07	1.78476e+07	8.30868e+06	1.04269e+07	369387	1.49237e+07	9.12382e+06	9.32491e+06	4.04612e+06	2.98284e+07	6.99928e+06	1.03772e+07	1.1093e+07	1.45118e+07	2.40462e+07	1.04078e+07	1.34274e+07	0.3675	0.792458
(βS)-β-Hydroxy-L-tryptophan	9.52235e+07	6.22041e+07	5.27984e+07	1.41389e+07	1.75767e+07	1.29307e+07	4.77777e+07	4.94872e+07	7.94974e+07	5.3371e+07	1.05394e+08	4.89857e+07	4.08363e+07	5.09971e+07	3.92484e+07	3.26755e+07	4.24787e+07	5.4827e+07	0.3681	0.562188
3-oxolauric acid	3.4731e+06	2.74008e+06	3.52333e+06	1.8678e+06	2.25603e+06	2.02743e+06	5.99233e+06	1.39467e+06	2.93078e+06	3.07939e+06	2.53779e+06	1.6539e+06	2.8828e+06	5.5355e+06	2.53444e+06	5.63539e+06	2.64796e+06	3.4177e+06	0.3681	0.562188
1-Linoleoyl glycerol	2.52176e+06	174014	1.13854e+06	2.07881e+06	1.76254e+06	1.92507e+06	1.43049e+06	489112	1.84132e+06	268740	2.55331e+06	5.36297e+06	3.03269e+06	1.80084e+06	1.47145e+06	2.40274e+06	1.60012e+06	2.06537e+06	0.3682	0.635365
N-(1-Benzothiophen-3-yl)-N'-[(1,3,5-trimethyl-1H-pyrazol-4-yl)methyl]urea	1.28677e+06	409299	1.03645e+06	8.09912e+06	825681	8.69639e+06	1.92137e+06	3.67809e+06	359373	1.26753e+07	196255	4.29566e+06	4.31473e+06	874198	1.50254e+07	454508	3.39229e+06	4.37949e+06	0.3685	0.957792
O-pentadecanoylcarnitine	763027	428639	608584	573456	2.69273e+06	498692	761248	366936	553472	747401	954574	1.14965e+06	1.76198e+06	3.37063e+06	974420	1.34819e+06	927522	1.19885e+06	0.3702	0.263487
pyroglutamine	6.22537e+06	6.50783e+06	8.34768e+06	3.81947e+06	2.78266e+06	4.055e+06	7.54907e+06	1.28135e+06	1.94225e+07	1.10856e+06	5.73252e+06	4.72553e+06	2.10839e+07	1.73621e+06	2.6059e+06	3.24505e+06	5.28967e+06	6.84905e+06	0.3727	0.562188
(3E,5E)-3,5-Octadien-2-one	8.93929e+06	8.97437e+06	3.24871e+06	1.10997e+07	2.59565e+06	2.83348e+06	1.1476e+07	6.84078e+06	1.0361e+07	3.70146e+06	9.15896e+06	5.38719e+06	1.26099e+07	6.86653e+06	3.80558e+06	1.12781e+07	6.28187e+06	8.14856e+06	0.3753	0.180569
Oxagrelate	595872	708741	534972	1.3062e+06	503408	431317	789945	560943	760848	958156	1.07962e+06	548399	971270	471987	1.75727e+06	928016	680084	882645	0.3761	0.180569
12(13)Ep-9-KODE	5.91141e+06	1.61957e+06	2.51518e+06	3.50552e+06	5.66577e+06	2.84751e+06	5.20838e+06	3.02222e+06	2.69381e+06	4.63975e+06	6.61573e+06	3.0068e+06	6.54475e+06	4.88678e+06	6.92766e+06	4.21604e+06	3.6775e+06	4.77619e+06	0.3771	0.21978
N-Nitrosodiethylamine	3.84066e+06	1.39281e+06	6.18371e+06	7.78922e+06	6.18981e+06	4.06737e+06	4.7843e+06	2.27856e+06	8.48429e+06	1.94576e+06	8.48871e+06	5.59209e+06	6.68679e+06	7.97252e+06	1.07783e+07	6.79905e+06	4.9106e+06	6.38103e+06	0.3779	0.21978
D-(-)-Glutamine	1675312626	1.74801e+08	1934564833	7.26935e+08	1414727496	8.29376e+07	1074159032	1625124928	1019088521	1020933277	2683684625	7.08586e+08	9.00443e+08	1730378572	1071009955	1184016616	1.00155e+09	1.30174e+09	0.3782	0.635365
N-Acetylvaline	6.65027e+06	1.99277e+08	4.7505e+08	2.79454e+06	885659	486048	4.11644e+07	36037815	1.61516e+06	352777573	1.93423e+07	492884926	8.33802e+07	2.44412e+07	268776627	1.64285e+08	1.14191e+08	1.48471e+08	0.3787	0.21978
Nicotinuric acid	2.54956e+06	1.39478e+06	1.97581e+06	5.20415e+06	1.76698e+06	4.54938e+06	1.61154e+06	1.67361e+06	4.79044e+06	1.66473e+06	3.67109e+06	1.04755e+07	3.57989e+06	2.28735e+06	5.99197e+06	2.06914e+06	2.90678e+06	3.78153e+06	0.3795	0.712787
1-Ethynyl-4-methylbenzene	921695	363873	533865	2.47331e+06	1.02788e+06	2.64892e+06	605050	1.03327e+06	784363	645797	639444	1.4605e+06	4.09695e+06	1.93199e+06	2.10033e+06	4.00399e+06	1.32826e+06	1.73017e+06	0.3814	0.562188
2,3-dinor Prostaglandin E1	8.25859e+06	449501	1.30236e+06	1.26728e+06	6.74343e+06	2.2874e+06	2.70816e+06	1.75852e+06	3.27167e+06	2.03209e+06	4.30069e+06	2.53539e+06	9.47475e+06	5.55809e+06	7.88219e+06	4.69082e+06	3.38476e+06	4.42124e+06	0.3854	0.263487
Lenalidomide	486229	370705	473957	6.32102e+06	306060	188766	441345	401453	595127	475266	492696	1.33994e+07	482543	514543	536189	399401	1.35779e+06	1.7738e+06	0.3856	0.180569
7,7-dimethyl-3-spiro(4,4,-dimethyl-2,6-dioxocyclohexyl)-1,2,3,4,5,6,7,8-octahydro-5-quinolinone	341342	304395	288283	369487	292281	1.05468e+06	1.08454e+06	450570	368064	548788	362906	341438	998953	329552	268488	1.01813e+06	441744	577143	0.3857	0.263487
2-linoleoyl-sn-glycero-3-phosphoethanolamine	1.00744e+08	3.91756e+07	5.31498e+07	2.64798e+07	4.59507e+07	5.04813e+07	6.37013e+07	4.15913e+07	5.4271e+07	1.74419e+07	7.74586e+07	1.14265e+08	9.51794e+07	7.32935e+07	6.0748e+07	9.08749e+07	5.26636e+07	6.88825e+07	0.3873	0.180569
o-Xylene	4.30825e+07	6.16754e+07	1.09306e+07	9.41985e+07	6.41075e+06	2.10541e+07	8.61658e+07	5.11254e+07	3.52561e+07	1.78789e+07	3.18286e+07	2.8124e+07	9.62741e+07	4.63205e+07	3.58078e+07	8.93299e+07	3.95586e+07	5.18111e+07	0.3893	0.427822
N1-(2,6-dichlorobenzoyl)-2-(2-cyano-3-fluorophenyl)-2-methylhydrazine-1-carboxamide	2.27829e+07	1.14487e+06	3.78776e+07	2.41116e+07	2.65189e+07	1.60086e+07	2.93613e+07	2.47121e+07	3.85508e+07	1.29977e+07	3.70518e+07	3.99439e+07	1.86907e+07	1.37081e+07	3.19855e+07	3.343e+07	2.14074e+07	2.80432e+07	0.3895	0.313187
3-Hydroxy-5, 8-tetradecadiencarnitine	1.72493e+06	778391	2.55132e+06	2.16614e+06	2.81436e+06	2.47656e+06	4.10777e+06	823979	2.42616e+06	1.89895e+06	2.28272e+06	1.83479e+06	3.0048e+06	2.05276e+06	5.63984e+06	3.25361e+06	2.08528e+06	2.73254e+06	0.39	0.492258
norhaman	298568	633233	390117	557569	324699	276939	599222	264056	2.05075e+06	295451	280988	414433	319336	324060	538999	336422	413521	542372	0.3913	0.874875
Adenosine 3'5'-cyclic monophosphate	1.53202e+06	398976	1.0908e+06	709664	1.01876e+06	812440	1.49327e+06	514702	1.91885e+06	579871	1.39051e+06	2.12989e+06	1.68274e+06	976034	794482	681733	927110	1.21621e+06	0.3916	0.562188
Acetyl-L-carnitine	4467874654	1681293671	7415669237	5023807504	5808568208	8236693539	13515536371	3046228392	7606752318	4797874071	7101949920	5298462717	5204285170	4899242549	12743817482	7254429747	5.43898e+09	7.14686e+09	0.394	0.562188
12a-Hydroxy-3-oxo-4,6-choladien-24-oic acid	1.82493e+06	327839	1.48301e+06	651407	2.03991e+06	1.89711e+06	450904	458981	1.41754e+06	983946	3.56818e+06	3.61998e+06	1.42235e+06	2.88656e+06	1.50599e+06	1.70417e+06	1.3707e+06	1.80186e+06	0.3946	0.874875
N-[(2S)-2-Hydroxypropanoyl]-L-leucine	1.34747e+06	1.15033e+06	1.55376e+06	3.06303e+06	974245	1.21126e+06	1.50334e+06	797412	4.78873e+06	731204	1.17756e+06	3.86726e+06	1.90265e+06	1.99197e+06	1.53087e+06	2.10295e+06	1.55002e+06	2.03939e+06	0.3959	0.492258
6α-Methylprednisolone 21-hemisuccinate	1.10155e+06	833001	1.18224e+06	3.99019e+06	3.98037e+06	8.58644e+06	1.51566e+06	8.75893e+06	1.63161e+06	758125	1.25075e+06	3.92173e+06	7.11723e+06	5.2323e+06	6.01015e+06	6.95574e+06	3.27897e+06	4.31522e+06	0.3962	0.427822
2-(acetylamino)-4-(methylthio)butanoic acid	1.44824e+07	8.35864e+06	14858740	2.19768e+07	1.31725e+07	1.54003e+07	2.60633e+07	1.2395e+07	2.01304e+07	1.26114e+07	1.47863e+07	2.00403e+07	2.18865e+07	1.93149e+07	2.70806e+07	1.93853e+07	1.47082e+07	1.93694e+07	0.3972	0.21978
4-(2-Aminopropoxy)-3,5-dimethylphenol	167659	145313	159237	180770	161172	151620	276261	147332	187559	371863	275462	164336	215658	158413	165197	157942	160962	212002	0.3974	0.180569
Coprine	1.07343e+06	823254	3.26653e+06	4.21182e+06	570483	5.44376e+06	2.25793e+06	3.94101e+06	5.67482e+06	2.13287e+06	3.61087e+06	7.43532e+06	3.91355e+06	1.21028e+06	2.29261e+06	1.32281e+06	2.56488e+06	3.37921e+06	0.3978	0.367632
12-Hydroxylauric acid	880623	655227	2.1861e+06	342188	2.04536e+06	1.16163e+06	2.5709e+06	539599	1.22937e+06	1.31579e+06	1.03614e+06	783216	1.23511e+06	3.13682e+06	988432	3.13303e+06	1.21185e+06	1.59684e+06	0.398	0.367632
2-(hydroxyimino)- Pentanedioic acid	1.13303e+07	8.74674e+06	1.01175e+07	7.61252e+06	9.25496e+06	1.12356e+07	1.45024e+07	3.67264e+06	1.53389e+07	1.62017e+07	1.67282e+07	1.1981e+07	1.40216e+07	1.42629e+07	9.42388e+06	1.19158e+07	9.71627e+06	1.28049e+07	0.3982	0.0224775
(+)-castanospermine	3.11305e+06	2.20408e+06	1.79806e+06	4.36454e+06	1.19799e+06	2.2093e+06	2.15754e+06	1.39908e+06	7.76984e+06	1.37979e+06	1.80694e+06	5.30931e+06	3.26383e+06	3.73301e+06	2.60131e+06	3.28686e+06	2.48117e+06	3.27075e+06	0.3986	0.492258
Atenolol acid	8.08146e+07	3.37529e+08	8.30353e+08	316409	86967.4	176835	387755	1.08106e+08	4.12588e+08	6.19121e+06	3.45566e+08	5.9088e+08	132534	703514	644336586	6.3627e+08	2.08213e+08	2.74516e+08	0.3988	0.367632
3-hydroxyoctanoylcarnitine	1.97397e+07	31236713	5.135e+07	2.8494e+07	1.36061e+07	2.47746e+07	4.23973e+07	9.83158e+06	2.54757e+07	3.99604e+07	27050027	2.22221e+07	2.08926e+07	5.25368e+07	4.7154e+07	8.43112e+07	2.82002e+07	3.71832e+07	0.3989	0.492258
guaiacol sulfate	1.36017e+08	1.31743e+08	1.31964e+08	3.43921e+07	149010268	7.64287e+07	3.55799e+07	3.27359e+08	217297071	6.49855e+07	1.52026e+08	8.20324e+07	1.75427e+08	8.01902e+07	1.09446e+08	2.05732e+08	1.09926e+08	1.45007e+08	0.3996	0.427822
4,4'-Bipyridine	2.47482e+07	1.11499e+07	1.7749e+07	1.97815e+07	1.77178e+06	1.08339e+06	1.21017e+07	1.06822e+07	3.1962e+07	1.17159e+07	2.01966e+07	1.21516e+07	1.14041e+07	1.43516e+07	2.92955e+07	1.38685e+07	1.2714e+07	1.6773e+07	0.3997	0.492258
Ethyl acetate	9.35849e+06	7.40639e+06	1.08815e+06	1.88589e+07	616209	1.88953e+06	1.86741e+06	9.60342e+06	1.1459e+07	1.13725e+06	8.80403e+06	2.55871e+06	2.03113e+07	7.71821e+06	3.58874e+06	1.92185e+07	6.53627e+06	8.62665e+06	0.4003	0.313187
N-[2-(3,4-Dimethoxyphenyl)ethyl]-3-(3-hydroxy-4-methoxyphenyl)propanamide	338932	372120	311927	961298	231860	323341	638362	403306	467854	364774	394151	420963	1.06324e+06	368208	297697	1.17909e+06	423247	559764	0.4033	0.0934066
Toluene	1.20549e+06	640977	1.16455e+07	6.44295e+06	1.32112e+06	3.27613e+07	1.87671e+07	1.38142e+07	1.21414e+07	1.19309e+07	8.54032e+06	2.15514e+07	1.27123e+06	1.68197e+07	1.26939e+07	1.62258e+06	9.0029e+06	1.19153e+07	0.4044	0.147103
Vitamin C	3.94623e+06	3.02722e+06	1.37452e+07	5.70941e+06	3.43745e+06	3.98448e+06	4.44351e+06	3.75662e+06	6.50112e+06	3.17131e+07	5.41111e+06	5.81635e+06	4.21391e+06	3.56563e+06	5.16265e+06	4.10181e+06	5.64166e+06	7.46858e+06	0.4047	0.313187
2-(Acetylamino)hexanoic acid	7.73254e+06	6.60188e+06	9.17779e+06	1.03473e+07	1.31075e+07	6.66971e+06	1.31046e+07	6.22739e+06	8.44354e+06	5.20414e+06	1.4152e+07	8.07812e+06	1.2298e+07	1.65977e+07	2.36827e+07	1.06249e+07	8.93946e+06	1.18413e+07	0.4056	0.367632
(5-Oxotetrahydro-2-furanyl)acetic acid	4.99817e+06	1.82271e+06	9.00075e+06	5.77097e+06	6.2699e+06	8.78857e+06	1.46483e+07	3.41718e+06	7.94499e+06	5.98303e+06	8.38711e+06	6.51182e+06	5.97791e+06	5.56945e+06	1.40394e+07	8.45379e+06	6.10851e+06	8.0933e+06	0.4059	0.492258
Inosine 5'-(trihydrogen diphosphate)	1.20605e+07	8.57879e+06	1.16577e+07	4.22318e+06	2.97356e+06	3.77445e+06	8.7788e+06	6.48322e+06	1.19934e+07	6.87177e+06	9.95881e+06	1.20761e+07	1.07647e+07	9.06991e+06	1.4416e+07	5.13052e+06	7.21137e+06	9.55433e+06	0.4059	0.21978
Hexanoylcarnitine	3.08068e+07	1.4903e+07	4.85658e+07	4.87681e+07	4.36479e+07	4.44693e+07	8.10834e+07	1.82055e+07	7.31975e+07	2.95663e+07	4.13098e+07	1.97474e+07	6.53386e+07	4.26501e+07	9.69521e+07	4.24786e+07	3.85268e+07	5.10529e+07	0.4061	0.792458
delta-Nonalactone	7.82818e+06	7.45833e+06	3.4259e+06	9.14697e+06	2.3814e+06	3.53531e+06	9.95366e+06	5.97489e+06	8.24355e+06	5.19731e+06	8.51115e+06	5.97405e+06	1.02453e+07	5.50675e+06	5.27766e+06	9.71361e+06	5.62935e+06	7.45979e+06	0.4062	0.180569
Glycylglutamine	1.4359e+07	3.75624e+06	8.81925e+06	1.00116e+06	906116	2.5465e+06	5.18707e+06	1.13333e+07	1.0424e+07	9.88577e+06	1.03933e+07	3.89566e+06	1.33455e+07	1.93309e+06	1.89042e+06	1.04836e+06	5.23137e+06	6.93365e+06	0.4064	0.367632
Benzeneacetamide-4-O-sulphate	999043	248969	2.41785e+06	6.88977e+06	1.30553e+06	393465	4.09231e+06	1.1728e+06	3.82078e+06	1.12064e+06	1.74547e+06	2.418e+06	3.12868e+06	1.60328e+06	5.75771e+06	2.22521e+06	2.04244e+06	2.70849e+06	0.4072	0.180569
Iprovalicarb	112562	111516	126915	107676	103930	132197	509982	103747	133053	127714	126567	106235	104087	102051	110763	111612	115799	153581	0.4074	0.874875
DL-β-Leucine	2.30587e+08	7.57738e+07	1.81052e+08	1.90406e+08	1.38494e+08	1.0184e+08	3.64433e+07	7.87969e+07	3.05994e+08	1.10261e+08	2.19138e+08	2.78625e+08	1.57628e+08	3.39197e+08	2.53572e+08	2.53502e+08	1.53025e+08	2.03316e+08	0.4099	0.263487
(2,4,4-Trimethyl-2-pentanyl)benzene	1328421993	1379080066	4.81091e+08	2071647146	3.23898e+08	6.06723e+08	1919937893	1233642442	1545695777	498021199	1494570636	8.07986e+08	2251739479	1102937165	8.19945e+08	2061090655	1.03181e+09	1.37356e+09	0.4127	0.313187
4-Carboxy-2-[(5-oxidanidyl-5-oxidanylidenenorvalyl)amino]butanoate	4.78487e+07	2.34963e+07	6.66883e+07	4.72362e+07	3.62188e+07	1.99603e+07	5.14896e+07	6.04358e+07	3.48882e+07	4.30256e+07	6.46925e+07	6.14753e+07	6.29369e+07	4.43228e+07	4.60643e+07	6.64718e+07	4.02414e+07	5.35803e+07	0.413	0.263487
3-Phenylpropionitrile	1.34398e+07	1.38624e+07	4.72155e+06	2.04849e+07	3.29005e+06	6.70789e+06	1.93522e+07	1.23716e+07	1.56467e+07	5.07961e+06	1.4481e+07	8.41146e+06	2.25112e+07	1.19923e+07	8.31921e+06	2.05696e+07	1.04178e+07	1.38735e+07	0.4133	0.263487
(5-Benzyl-3,6-dioxo-2-piperazinyl)acetic acid	1.23276e+06	996155	901938	4.89766e+07	1.50475e+06	920718	506805	259084	2.74547e+06	901252	742113	1.04028e+08	2.53992e+06	278918	8.4895e+06	609312	9.08882e+06	1.21101e+07	0.414	0.367632
20S-Protopanaxatriol	2.17302e+06	468431	377381	1.01781e+06	1.47923e+06	757486	1.24133e+06	349519	1.16513e+06	1.98991e+06	3.20305e+06	1.83543e+06	851552	1.75899e+06	545522	1.00288e+06	1.04556e+06	1.39433e+06	0.4153	0.492258
4-Vinylcyclohexene	3.92046e+07	4.22751e+07	1.40977e+07	5.85316e+07	1.04677e+07	1.80766e+07	5.59423e+07	3.55991e+07	4.31734e+07	1.65753e+07	4.46879e+07	2.58535e+07	6.51401e+07	3.33463e+07	2.59045e+07	6.01416e+07	3.04422e+07	4.06364e+07	0.4167	0.263487
Benzenesulfonamide	169299	87687.1	114490	339903	258258	213092	162672	113392	266260	125263	173717	174871	165621	864435	224329	361200	197121	263176	0.4169	0.712787
2(5H)-Furanone	4.49933e+07	1.63484e+07	7.30195e+07	4.95157e+07	5.7042e+07	7.53026e+07	130879073	2.7813e+07	7.47725e+07	5.07609e+07	6.80988e+07	5.01125e+07	5.59041e+07	4.84925e+07	1.24989e+08	7.21487e+07	5.27036e+07	7.03971e+07	0.4176	0.492258
Homocitrulline	2.50817e+06	4.82495e+06	1.12948e+07	2.10422e+07	3.97532e+06	1.48204e+06	2.39809e+07	8.79679e+06	6.22026e+06	4.55341e+06	1.62643e+07	2.70065e+06	1.08638e+07	3.62175e+06	1.52873e+07	8.20864e+06	7.52124e+06	1.00498e+07	0.4181	0.367632
3-Methylcyclopentene	2.7832e+07	2.93255e+07	1.0866e+07	44939402	7.12733e+06	1.31339e+07	4.20089e+07	2.5672e+07	3.20109e+07	1.08837e+07	3.3042e+07	1.73293e+07	4.67486e+07	2.47811e+07	1.96388e+07	4.46269e+07	2.2204e+07	2.96742e+07	0.4184	0.313187
L-Serine	1.57409e+08	8.12686e+07	8.69835e+07	5.0017e+07	7.94493e+07	7.88046e+06	9.0046e+07	7.6573e+07	1.80861e+08	4.72509e+07	1.30813e+08	8.84955e+07	8.75032e+07	116069041	1.11833e+08	1.01887e+08	7.7168e+07	1.03133e+08	0.4184	0.147103
Docosahexaenoic acid	908907	229045	933231	353707	1.29738e+06	1.57662e+06	819936	374799	707592	995965	761992	1.80827e+06	1.91587e+06	2.41686e+06	836254	1.17232e+06	883148	1.18098e+06	0.4193	0.562188
PC(16:0/18:2)	7.93651e+07	8.1485e+07	6.72616e+07	1.0876e+08	1.43475e+08	3.70214e+07	1.48658e+08	1.46381e+08	1.17614e+08	1.56895e+08	1.13977e+08	7.44948e+07	1.08989e+08	1.03854e+08	1.0866e+08	7.44793e+07	8.62281e+07	1.154e+08	0.4204	0.117882
Phytosphingosine	196905	166989	201767	233832	164979	176830	208586	228771	391808	147404	170923	448253	284831	288675	188647	188995	190217	254689	0.4211	0.21978
Dibutyl malate	2.37744e+06	984477	2.94126e+06	711795	600439	557295	4.13106e+06	798741	1.61795e+06	5.11325e+06	1.40553e+06	709417	918823	595678	1.71544e+06	1.23592e+06	1.36212e+06	1.82418e+06	0.4214	0.492258
LPE(18:2/0:0)	2.01556e+08	8.89343e+07	1.10516e+08	5.57435e+07	9.29785e+07	8.92979e+07	1.29733e+08	8.09103e+07	1.02416e+08	3.54773e+07	1.73985e+08	258879601	1.84115e+08	150952358	1.29549e+08	1.80617e+08	1.06504e+08	1.42664e+08	0.4217	0.263487
trans-beta-Ocimene	4.4169e+06	4.68189e+06	1.21133e+06	6.86511e+06	930213	1.99397e+06	5.62514e+06	4.20268e+06	4.92822e+06	1.70643e+06	4.32401e+06	2.74907e+06	7.85943e+06	3.81904e+06	2.83993e+06	6.84188e+06	3.3499e+06	4.48958e+06	0.4225	0.427822
2-[4-(methylsulfonimidoyl)phenoxy]-5-nitropyridine	268458	16549399	1.56284e+07	1.91281e+07	263121	545328	2.02341e+06	232786	8.20203e+07	5.20035e+06	4.76958e+06	1.82094e+06	287133	1.27373e+06	1.62523e+07	3.28139e+06	8.73047e+06	1.17162e+07	0.4244	1
Uracil	1.45498e+07	9.30697e+06	3.04505e+07	1.04525e+07	4.12635e+07	3.50065e+07	2.24137e+07	1.95655e+07	7.15864e+07	5.93157e+06	4.71321e+07	3.12879e+07	3.01877e+07	2.38829e+07	3.53224e+07	2.81983e+07	2.3505e+07	3.15508e+07	0.4247	0.562188
1-[2-(1,1-Dioxido-4-thiomorpholinyl)ethyl]-2-imidazolidinone	5.93058e+07	2.87214e+07	7.28304e+07	6.46967e+07	4.72071e+07	2.42837e+07	5.65267e+07	7.07523e+07	8.33889e+07	5.2915e+07	7.14412e+07	6.42949e+07	7.43671e+07	5.49123e+07	6.26856e+07	7.54973e+07	4.95075e+07	6.66781e+07	0.4296	0.117882
(3E,5E)-2,6-Dimethyl-1,3,5,7-octatetraene	6.85797e+08	7.1657e+08	2.42639e+08	1057020694	1.63412e+08	3.05005e+08	1039059351	6.34272e+08	8.21299e+08	2.48462e+08	7.58208e+08	4.07576e+08	1163553444	5.75082e+08	4.23345e+08	1046806868	5.28407e+08	7.11766e+08	0.4298	0.313187
(2S,3S,4R,5R)-5-(6-Amino-9H-purin-9-yl)-N-ethyl-3,4-dihydroxytetrahydro-2-furancarboxamide (non-preferred name)	1.48224e+06	726801	1.05129e+07	2.00703e+06	2.37065e+06	1.28412e+06	932010	846751	2.75157e+06	2.68106e+07	1.53159e+06	1.10414e+06	2.48082e+06	1.79582e+06	1.01738e+06	2.01371e+06	3.06395e+06	4.12844e+06	0.4302	1
glu-ser	2230213400	1234602913	2419527024	1394586860	9.55237e+08	681757586	2318001274	1581638570	2212532546	2012151660	1961156099	1790025114	2377700278	1851521660	1630259703	2296044610	1.48599e+09	2.0031e+09	0.4308	0.180569
Myxalamid C	191368	218232	461805	505885	130243	2.33415e+06	1.41871e+06	867412	490890	721501	333800	1.43458e+06	524668	1.1185e+06	1.03118e+06	691484	640281	863273	0.4311	0.0726773
Butopyronoxyl	1.00461e+07	1.06681e+07	9.77504e+06	4.49284e+06	1.48383e+07	3.51843e+06	3.12602e+07	2.99157e+06	1.31256e+07	1.61617e+07	8.67648e+06	3.50451e+06	1.68667e+07	4.92679e+06	1.28942e+07	9.50576e+06	8.8898e+06	1.19914e+07	0.4318	0.712787
2-Ethyltoluene	1.37981e+08	1.4143e+08	4.97129e+07	2.11261e+08	3.37287e+07	6.01308e+07	2.03631e+08	1.26166e+08	1.63361e+08	5.07517e+07	1.52325e+08	8.29975e+07	2.38416e+08	1.15528e+08	8.1824e+07	2.12419e+08	1.05707e+08	1.42742e+08	0.4333	0.263487
Tadalafil	228462	365042	248144	510971	209692	211065	380715	267755	391881	400068	417857	237709	500260	243101	678824	477982	295563	399615	0.4351	0.0934066
D-Sedoheptulose 7-phosphate	412683	2.63578e+06	530925	532696	437407	412540	362222	5.12241e+06	486670	1.02686e+06	422668	495839	849522	1.39914e+06	404128	615577	827006	1.1185e+06	0.4356	0.712787
2-[2-(3,4-dimethoxyphenyl)acetyl]-1,2,3,4-tetrahydrophthalazine-1,4-dione	692902	547004	6.9693e+06	2.95886e+06	2.61525e+06	5.80819e+06	974937	1.30771e+06	1.03908e+06	1.18426e+07	846054	2.63543e+06	4.81437e+06	3.43599e+06	1.25767e+07	4.70513e+06	3.26525e+06	4.41781e+06	0.4361	0.635365
Myristoleic acid	440361	786111	1.91135e+06	90625.3	1.37606e+06	876091	3.15132e+06	292609	1.34335e+06	923096	498640	273663	981756	1.15414e+06	2.70863e+06	1.03065e+06	913432	1.23578e+06	0.4361	0.562188
Imidazolelactate	308480	217564	701117	486925	311505	140228	273734	134328	1.0512e+06	429643	758629	322514	378959	289702	381678	865691	360970	488608	0.4368	0.427822
Cumene, 2,4-dimethyl-	1.23554e+08	1.31119e+08	4.37285e+07	2.00086e+08	2.99482e+07	5.37281e+07	1.87849e+08	1.1765e+08	1.48691e+08	4.76183e+07	1.39441e+08	7.39133e+07	2.20458e+08	1.08114e+08	7.4982e+07	195222832	9.70274e+07	1.31394e+08	0.4374	0.313187
3-(phosphoacetamido)-L-alanine	1.40809e+07	7.70042e+06	1.60931e+07	1.57924e+07	1.29055e+07	1.02794e+07	2.01289e+07	1.54516e+07	1.73907e+07	1.31565e+07	2.28398e+07	1.89444e+07	1.36222e+07	1.33453e+07	1.90861e+07	1.95945e+07	1.28086e+07	1.7356e+07	0.4383	0.041958
Glycerol 5-hydroxydodecanoate	4.69632e+06	6.9364e+06	1.65782e+06	6.7612e+06	719230	1.86096e+06	6.44156e+06	1.11888e+06	4.85823e+06	3.51822e+06	8.00186e+06	5.02705e+06	6.95098e+06	2.12909e+06	3.63484e+06	9.44336e+06	3.77199e+06	5.11241e+06	0.4387	0.313187
N-[4-(5-Amino-2,2-dimethyl-4-oxo-3,4-dihydro-2H-chromen-6-yl)-1-hydroxy-4-oxo-2-butanyl]acetamide	377800	430836	298665	998722	296806	847564	308819	381139	476913	1.13234e+06	395932	487385	1.48826e+06	346618	972416	1.36704e+06	541732	735686	0.4415	0.263487
(12E)-9,10-Dihydroxy-12-octadecenoic acid	8.75389e+06	1.64681e+07	5.15669e+06	2.09246e+07	1.63447e+06	6.54777e+06	1.93657e+07	1.23692e+07	1.16385e+07	4.89732e+06	1.86884e+07	7.06346e+06	2.16162e+07	1.09798e+07	8.68935e+06	1.94211e+07	9.91424e+06	1.34729e+07	0.4425	0.313187
(4S)-4-[(2E)-2-Octenoyloxy]-4-(trimethylammonio)butanoate	1.77009e+08	5.95049e+07	1.20186e+08	6.06113e+07	1.78902e+08	2.17886e+07	1.30166e+08	4.74693e+07	165720491	1.04677e+08	1.96553e+08	1.06913e+08	1.52581e+08	153074057	169682010	1.72852e+08	1.03e+08	1.39969e+08	0.4425	0.492258
4-acetyl-4-(ethoxycarbonyl)heptanedioic acid	400035	7.87047e+06	561662	6.20134e+06	431204	400642	410138	385346	2.30323e+07	2.69998e+06	415449	1.01671e+06	422420	413523	6.20032e+06	969395	2.64423e+06	3.59656e+06	0.4438	1
1,5-Dideoxy-3-C-({[(1S,7aR)-1-hydroxy-2,3,5,7a-tetrahydro-1H-pyrrolizin-7-yl]methoxy}carbonyl)-4-C-methyl-2-O-methyl-L-arabinitol	598415	435451	560780	1.06689e+06	2.21432e+06	841518	1.0559e+06	494016	1.56446e+06	508541	1.50569e+06	624802	885811	676471	4.99847e+06	649054	952896	1.29632e+06	0.444	0.635365
N-Acetyl-L-histidine	2.08451e+06	1.62637e+06	9.86002e+06	165674	4.81921e+06	531493	2.89637e+06	4.63258e+06	2.12158e+06	1.032e+06	1.37299e+06	1.87275e+07	3.97047e+06	575381	6.42561e+06	1.5704e+06	3.18121e+06	4.33249e+06	0.4456	0.635365
Bromocriptine	679974	511178	666340	570830	452423	258283	603879	549297	814295	793310	674142	812051	660249	704034	983184	546489	523171	714093	0.4488	0.041958
1-Isopropenyl-3-isopropylbenzene	2.31259e+06	2.0432e+06	1.56201e+06	2.69552e+06	2.30334e+06	1.77655e+06	4.71799e+06	1.91179e+06	902763	4.40772e+06	3.55788e+06	2.54663e+06	2.94203e+06	2.48067e+06	1.77398e+06	3.662e+06	2.11554e+06	2.89035e+06	0.4502	0.180569
Styrene	4.42625e+07	4.20643e+07	1.42474e+07	6.84213e+07	9.607e+06	1.77932e+07	6.55885e+07	4.05222e+07	5.26755e+07	1.54243e+07	4.78097e+07	2.34529e+07	7.5392e+07	3.56601e+07	2.62586e+07	6.46447e+07	3.27326e+07	4.47428e+07	0.4509	0.313187
6-Hydroxy-5-methyl-4,11-dioxoundecanoic acid	1.82494e+06	1.07801e+06	1.82314e+06	628499	709294	829539	4.39684e+06	605755	1.24629e+06	1.92302e+06	1.15626e+06	799796	1.2384e+06	941848	1.44358e+06	1.95582e+06	1.1489e+06	1.57076e+06	0.4512	0.367632
3-(propan-2-yl)-octahydropyrrolo[1,2-a]pyrazine-1,4-dione	1.60534e+06	519803	1.70188e+06	296600	1.89885e+06	309492	510923	335998	1.00004e+06	581400	1.68721e+06	2.43534e+06	610612	1.45883e+06	1.16197e+06	4.65316e+06	1.05533e+06	1.44355e+06	0.4519	0.635365
Guvacine	8.39711e+06	5.59487e+06	1.42201e+07	5.63836e+06	7.6345e+06	9.31657e+06	1.05998e+07	5.94771e+06	1.06015e+07	1.25094e+07	1.09891e+07	1.14454e+07	1.19218e+07	1.84745e+07	13945792	9.47389e+06	8.46692e+06	1.15909e+07	0.4531	0.0559441
1-(4-Methyl-1-piperazinyl)-2-[(3R,4S)-3-{[5-(phenoxymethyl)-1,2-oxazol-3-yl]methyl}-4-piperidinyl]ethanone	200579	1.63835e+06	325740	1.47668e+06	172732	122929	185514	205260	5.49326e+06	209163	183437	329795	178155	186437	1.73112e+06	282745	656168	898489	0.4534	0.792458
D-Glucono-delta-lactone	8.70233e+06	1.06443e+07	2.61014e+07	1.74098e+07	8.53307e+06	1.23963e+07	8.37155e+06	7.3491e+06	1.54535e+07	8.59495e+07	9.02073e+06	2.18805e+07	1.04506e+07	1.00422e+07	1.2594e+07	1.02452e+07	1.39645e+07	1.91357e+07	0.4545	0.792458
10-Deoxymethymycin	380905	114841	584390	537814	595328	443464	861305	280041	355191	745378	175624	117925	643674	392670	2.34325e+06	158131	442790	607319	0.4558	0.957792
2-Amino-6-({[2,3,4-trihydroxy-5-(hydroxymethyl)tetrahydro-2-furanyl]methyl}amino)hexanoic acid (non-preferred name)	853140	733761	2.91282e+06	1.04728e+06	932737	684171	880730	735104	904606	8.06043e+06	901127	1.48417e+06	922474	605381	1.03583e+06	877789	1.19398e+06	1.64076e+06	0.4586	0.874875
alpha-L-Arabinopyranose	1.18928e+07	1.07464e+07	1.34758e+07	7.53559e+06	7.8771e+06	1.2105e+07	3.53874e+07	2.90548e+07	1.17342e+07	8.98933e+06	1.22687e+07	1.15787e+07	6.66026e+06	1.13364e+07	3.28069e+06	1.54459e+07	1.06054e+07	1.45736e+07	0.4586	0.712787
1-Hexadecanoylpyrrolidine	1.29995e+06	2.24299e+06	2.48165e+06	610879	2.57326e+06	5.48482e+06	852212	5.33438e+06	1.43769e+06	2.92982e+06	1.73217e+06	1.25092e+07	2.08985e+06	1.62461e+06	2.55854e+06	2.61045e+06	2.44893e+06	3.36789e+06	0.4597	0.712787
molecular iodine	978080	130446	2.73418e+06	1.58472e+06	2.79734e+06	2.28397e+06	1.64486e+06	1.90141e+06	4.50802e+06	617479	2.71379e+06	2.78159e+06	1.7674e+06	1.35365e+06	2.66427e+06	4.14016e+06	1.75146e+06	2.40926e+06	0.46	0.492258
n-Amylbenzene	3.23777e+07	8.12196e+07	2.94151e+07	1.22271e+08	7.73078e+06	3.05312e+07	6.28107e+07	6.96314e+07	9.02513e+07	1.28613e+07	8.95204e+07	3.57708e+07	138058478	7.00737e+07	5.23125e+07	7.47472e+07	5.05908e+07	6.96038e+07	0.4603	0.263487
DL-Malic acid	2.97644e+07	4.85871e+07	6.12388e+07	5.25285e+07	7.89872e+07	5.78633e+07	8.51818e+07	5.22531e+07	1.02609e+08	1.35275e+07	5.29843e+07	1.07848e+08	7.80157e+07	8.79868e+07	8.59168e+07	8.82825e+07	5.48282e+07	7.54605e+07	0.4608	0.0934066
alpha-methylstyrene	4.6302e+07	4.71829e+07	1.58727e+07	7.25536e+07	8.67196e+06	2.06014e+07	6.88628e+07	4.45629e+07	5.78504e+07	1.51675e+07	5.16705e+07	2.59899e+07	8.30426e+07	3.79409e+07	2.69213e+07	7.30446e+07	3.51974e+07	4.85054e+07	0.4627	0.313187
6-Phenylhex-3-en-2-one	117798	115348	144192	122281	159578	140360	579312	114134	145088	115232	141821	136868	189498	121768	141615	153331	133259	183867	0.4644	0.635365
3-(1H-benzo[d]imidazol-2-yl)-6-ethyl-7-hydroxy-4H-chromen-4-one	2.35356e+06	2.87143e+06	9.12563e+06	5.035e+06	6.13775e+06	7.80534e+06	8.7093e+06	1.1557e+07	8.29718e+06	9.38039e+06	8.98586e+06	6.63331e+06	8.02655e+06	5.4947e+06	3.39467e+06	6.16805e+06	5.55479e+06	7.66471e+06	0.4645	0.117882
3-Aminopropanenitrile	144533553	5.59062e+07	1.08137e+08	1.39083e+08	9.60903e+07	4.01453e+07	1.82146e+08	115015370	1.47831e+08	9.30373e+07	1.21884e+08	1.47059e+08	1.31327e+08	1.39368e+08	1.4756e+08	1.18264e+08	9.73159e+07	1.34349e+08	0.4652	0.0726773
Kynurenic acid	6.9424e+07	2.61254e+07	5.70962e+07	8.33579e+07	1.18859e+07	4.20724e+07	1.01153e+08	2.88194e+07	9.61953e+07	6.12251e+07	3.10331e+07	9.48829e+07	8.2254e+07	3.74504e+07	1.0642e+08	2.8419e+07	4.8327e+07	6.67853e+07	0.4667	0.263487
Asparaginyl-4-hydroxyproline	1.20911e+06	1.80177e+06	2.20414e+06	1.14757e+06	1.10924e+06	2.89366e+06	3.50384e+06	1.71301e+06	2.49292e+06	5.12869e+06	2.1914e+06	2.27466e+06	1.69604e+06	1.48765e+06	1.59334e+06	1.82387e+06	1.72758e+06	2.39054e+06	0.4686	0.21978
4-Hydroxyprolylalanine	5.417e+06	2.50927e+06	6.50729e+06	3.4663e+06	4.29435e+06	2.4766e+06	5.79042e+06	6.3151e+06	7.22379e+06	4.52663e+06	5.25426e+06	4.21504e+06	6.56733e+06	5.37602e+06	4.64006e+06	7.04707e+06	4.1118e+06	5.69557e+06	0.4701	0.0726773
2-(6-Cyano-3-{[2,2-difluoro-2-(2-pyridinyl)ethyl]amino}-2-fluorophenyl)-N-(2-{[(diaminomethylene)amino]oxy}ethyl)acetamide	136793	106008	134486	118379	93823.3	53562.7	125232	113913	168868	134858	139803	168403	136922	146002	238264	113331	107175	148560	0.4711	0.0224775
Maleic acid	1.62702e+06	1.00613e+06	1.01378e+06	295717821	1.95469e+06	2.86404e+06	1.40445e+06	2.36991e+08	6.95956e+07	1.35675e+08	1.60773e+06	1.4618e+08	1.46531e+06	1.07513e+08	1.48854e+06	1.38416e+06	5.06972e+07	7.03304e+07	0.4722	0.635365
Ethylenediaminetetraacetic acid	15593062068	8054691600	20888987975	16169973929	13996923085	7440288307	16212894346	19915827058	25049724184	14747857572	20522925261	18987187003	20462279220	15804308900	16137505799	22163150885	13690654494	1.90004e+10	0.4728	0.0559441
4-Hydroxyprolylleucine	5.42975e+06	6.00915e+06	1.72555e+07	2.96335e+06	6.92375e+06	8.64881e+06	2.38476e+07	4.71428e+06	6.94565e+06	1.12054e+07	7.00927e+06	4.18789e+06	5.05685e+06	6.31831e+06	3.32686e+07	6.70095e+06	7.87172e+06	1.09255e+07	0.4729	0.712787
4-chloro-2-(2,4-dichlorophenyl)-5-[methyl(1H-pyrrol-1-yl)amino]-2,3-dihydropyridazin-3-one	7.65964e+06	1.55012e+06	1.37238e+07	8.20609e+06	1.31012e+07	1.74754e+07	9.81435e+06	1.79673e+07	1.75222e+07	4.65803e+06	1.67401e+07	1.0503e+07	1.12522e+07	1.2942e+07	1.30469e+07	2.83315e+07	1.0286e+07	1.42778e+07	0.4731	0.367632
27-Nor-5beta-cholestane-3alpha,7alpha,12alpha,24,25-pentol	1.05746e+07	2.65778e+06	5.06996e+06	7.45607e+06	7.65608e+06	5.53487e+06	1.03151e+07	3.89957e+06	1.15815e+07	7.08862e+06	1.31974e+07	7.34865e+06	8.49104e+06	1.06642e+07	4.31303e+06	1.33708e+07	6.49156e+06	9.02698e+06	0.4757	0.21978
3-Allylcyclohexene	1.50717e+07	1.47962e+07	5.39748e+06	2.21668e+07	3.95701e+06	6.64914e+06	2.27886e+07	1.3248e+07	1.81265e+07	5.90715e+06	1.72995e+07	1.00587e+07	2.56174e+07	1.24344e+07	9.06941e+06	2.32408e+07	1.13397e+07	1.57791e+07	0.4766	0.21978
Fipronil sulfone	977989	696693	1.96509e+06	3.64616e+06	598509	1.28981e+06	878232	440882	456766	810920	752145	955479	1.05153e+07	2.71862e+06	2.3085e+06	1.44214e+06	1.52904e+06	2.1279e+06	0.4768	0.874875
(4S)-4-[(2E,4Z)-2,4-Decadienoyloxy]-4-(trimethylammonio)butanoate	7.83968e+06	1.48766e+06	8.16659e+06	7.5187e+06	6.97883e+06	4.94127e+06	8.60378e+06	2.7591e+06	1.05022e+07	5.84122e+06	1.1809e+07	5.4918e+06	1.203e+07	6.80975e+06	1.10157e+07	1.08692e+07	6.15545e+06	8.57317e+06	0.478	0.180569
Hecogenin	1.95193e+07	1.3508e+07	1.94271e+07	1.32394e+07	1.39269e+07	8.65474e+06	1.15646e+07	9.69e+06	2.64696e+07	2.01339e+07	2.15168e+07	2.04445e+07	2.08024e+07	2.22699e+07	2.58482e+07	2.63358e+07	1.47126e+07	2.05076e+07	0.4791	0.0312188
(2E)-hexadecenoylcarnitine	1.58394e+07	8.1629e+06	2.4728e+07	2.04348e+06	3.57868e+07	2.13492e+07	3.73721e+07	9.40155e+06	3.45526e+07	2.09046e+07	1.41328e+07	9.47473e+06	1.91502e+07	2.31379e+07	5.84434e+07	2.47052e+07	1.7985e+07	2.51275e+07	0.4825	0.492258
N1-(2-amino-2-oxoethyl)-2-(isopropylthio)acetamide	283020	893142	843250	1.16987e+06	277393	253930	568018	245413	5.11306e+06	293278	266356	364328	302707	307185	895201	318903	620101	867445	0.4843	1
7-Mercaptoheptanoylthreonine	1.41496e+06	246837	479881	612313	223388	160683	531787	524234	2.47685e+06	426890	656099	531567	911185	401524	591810	273626	523010	732557	0.4861	0.263487
meprednisone	1.12246e+06	1.15417e+06	981640	1.61555e+06	1.09031e+06	762384	1.37144e+06	913483	1.23902e+06	1.75771e+06	1.75813e+06	885173	4.41714e+06	805439	1.04865e+06	1.51125e+06	1.12109e+06	1.57074e+06	0.4866	0.427822
Pro-Lys	540834	974498	924655	243380	351239	340856	667312	413107	438515	388992	1.03672e+06	248482	178220	433832	1.54423e+06	2.53412e+06	562577	788353	0.4868	0.635365
urobilinogen	5.44966e+07	279916	3.81037e+07	340632	1.06406e+07	2.1082e+07	1.3415e+07	1.24401e+06	2.26666e+07	50417276	4.23049e+06	293407	3.03894e+07	1.10899e+07	151637842	6.99886e+06	2.08239e+07	2.92383e+07	0.4896	0.874875
6β-Hydroxyfluoxymesterone	1.77851e+07	1.66795e+07	8.70112e+06	1.49843e+07	9.51597e+06	9.50531e+06	1.66645e+07	2.1599e+07	2.17529e+07	8.81723e+06	1.80416e+07	1.87529e+07	1.93061e+07	1.81143e+07	1.41225e+07	2.3524e+07	1.28619e+07	1.80695e+07	0.4905	0.0312188
3,3'-[7,12-Bis(1-hydroxyethyl)-3,8,13,17-tetramethyl-2,18-porphyrindiyl]dipropanoic acid	4.24261e+06	646031	4.84562e+06	1.00513e+07	3.00158e+06	9.52461e+06	3.39098e+06	2.97117e+06	1.53145e+06	4.95354e+06	703258	3.21495e+06	7.03838e+06	1.92266e+06	4.33382e+07	6.76077e+06	5.38529e+06	7.58253e+06	0.4937	0.712787
N-[(4-Amino-2-methyl-5-pyrimidinyl)methyl]formamide	7.59154e+06	3.98674e+06	2.33007e+07	9.95277e+06	8.8201e+06	6.75485e+06	9.80683e+06	5.25016e+06	1.88278e+07	2.11837e+07	1.2119e+07	1.70649e+07	1.16637e+07	1.48402e+07	1.36055e+07	1.74288e+07	1.00678e+07	1.41791e+07	0.494	0.117882
Methocarbamol	398958	9.154e+06	6.99265e+06	2.77715e+07	337276	2.70162e+06	1.7932e+06	385228	7.80024e+07	8.07027e+06	2.54455e+06	1.31371e+06	1.69118e+06	1.42435e+06	1.2412e+07	3.56116e+06	7.89267e+06	1.11198e+07	0.4945	0.957792
Serotonin	503975	137332	502698	618638	634017	705391	188494	102586	2.33577e+06	1.43226e+06	524928	115837	381452	164718	1.56787e+06	470430	517009	728434	0.4946	0.635365
2-(2-pyridyl)-2-{2-[4-(trifluoromethoxy)phenyl]hydrazono}acetonitrile	1.466e+07	2.49946e+06	1.5412e+07	9.85034e+06	9.38298e+06	4.14516e+07	7.5037e+06	1.56625e+07	2.94601e+07	1.65059e+06	3.707e+07	2.8693e+07	9.67316e+06	4.41759e+07	1.3284e+07	3.18215e+07	1.55427e+07	2.18994e+07	0.4947	0.492258
(1Z)-N-Butylethanimidic acid	1.20466e+07	3.72953e+06	1.75638e+07	1.99364e+06	7.47864e+06	1.3397e+07	5.53293e+06	4.47929e+06	1.43244e+07	3.10341e+06	2.1031e+07	1.57925e+07	1.64608e+07	1.54735e+07	1.52852e+07	2.05259e+07	9.36821e+06	1.32009e+07	0.4948	0.21978
4-[Amino(carboxy)methyl]-5-oxoproline	5.69942e+06	9.05455e+06	1.58804e+07	3.98917e+06	4.07954e+06	3.63345e+06	9.40091e+06	1.51735e+07	1.53869e+07	1.03476e+07	1.85517e+07	2.36755e+06	2.85898e+06	5.86569e+06	9.0978e+06	1.04061e+07	7.0561e+06	9.94567e+06	0.4952	0.313187
N-(1-Benzylpiperidin-4-yl)-6-phenylthieno[3,2-d]pyrimidin-4-amine	835412	1.02946e+06	1.63467e+06	1.72383e+06	1.83447e+06	1.09507e+06	743654	956587	1.02205e+06	1.60841e+06	1.21853e+06	2.13449e+06	6.24255e+06	2.41885e+06	1.60586e+06	1.21413e+06	1.35882e+06	1.91651e+06	0.4961	0.874875
2-pyridone	3.00168e+06	482956	494559	164195	415713	137382	749325	212115	403900	215025	896977	1.00928e+06	1.35408e+06	637195	5.39335e+06	193855	782747	1.10651e+06	0.4994	0.367632
Phenylmethylsulfonyl fluoride	2.25288e+06	1.96106e+06	2.93356e+06	852325	193160	3.17131e+06	1.74905e+06	1.80593e+06	2.99159e+06	8.73161e+06	2.42293e+06	2.34723e+06	1.45304e+06	256288	3.30045e+06	1.73246e+06	1.89405e+06	2.67906e+06	0.5003	0.712787
N,N-Bis(2-hydroxyethyl)dodecanamide	2.15485e+06	1.51539e+06	1.77671e+06	2.33067e+06	3.96458e+06	2.18595e+06	8.61768e+06	4.95181e+06	360553	2.11687e+06	1.72901e+06	7.44124e+06	521703	2.67228e+06	2.49557e+06	1.95166e+06	2.32136e+06	3.28584e+06	0.5013	0.792458
Taurodeoxycholic Acid	143165	142200	146254	160097	320084	644779	138060	135890	142455	174958	137681	166675	906549	146203	1.57481e+06	149543	259430	367283	0.5015	0.712787
6β-Oxycodol	262495	154031	202275	139129	86816.2	80284.8	149378	139617	271220	214751	240650	291978	236469	213136	261042	167455	154172	218570	0.5036	0.0726773
(+/-)-pantetheine	5.02002e+06	2.9122e+06	1.36086e+06	183265	329501	186222	2.37761e+06	1.2919e+06	1.0401e+07	236981	3.83877e+06	123331	2.36462e+06	433210	526603	2.03158e+06	1.66535e+06	2.36256e+06	0.5045	0.712787
carzenide	1.48946e+06	4.73665e+06	5.73736e+06	2.88612e+06	1.3454e+06	4.86575e+06	2.54616e+06	1.92575e+07	1.57301e+06	3.17746e+06	890172	1.46258e+06	3.01128e+06	6.98695e+06	6.22533e+06	4.66523e+06	3.51012e+06	4.97957e+06	0.5045	0.874875
Iomeprol	444010	350518	498567	1.72958e+06	1.67584e+06	3.72187e+06	624737	837976	660806	328616	532147	1.64832e+06	3.08503e+06	2.10607e+06	7.08677e+06	3.01503e+06	1.4034e+06	1.99255e+06	0.5057	0.562188
o-Toluic acid	7.62398e+06	3.85333e+06	5.52411e+06	7.31948e+06	1.99871e+06	2.9081e+06	1.89186e+07	1.91544e+06	4.30643e+06	4.24457e+06	7.78335e+06	3.9632e+06	6.62334e+06	9.48322e+06	1.00532e+07	1.89438e+06	4.87129e+06	6.91858e+06	0.5062	0.492258
ala-ile	9.49256e+06	3.35046e+07	1.44166e+07	1.97248e+07	8.37771e+06	2.29256e+07	1.80405e+07	1.89039e+07	2.1807e+07	5.03571e+07	2.51501e+07	2.48363e+07	2.48613e+07	2.49992e+07	2.50626e+07	2.29138e+07	1.80736e+07	2.56932e+07	0.5075	0.117882
(3E)-1,1'-Dimethoxy-3,4-didehydro-1,1',2,2',7',8'-hexahydro-ψ,ψ-caroten-2-one	1.08581e+07	2.79192e+06	5.5598e+06	3.69623e+06	3.81904e+07	3.67127e+06	2.07017e+07	6.57355e+06	1.32651e+07	1.0722e+07	3.82875e+07	1.47182e+07	1.51979e+07	1.45199e+07	5.8483e+06	1.37047e+07	1.07946e+07	1.53539e+07	0.5083	0.0559441
CAPSO	4.04896e+06	501800	3.06332e+06	1.0013e+07	2.24143e+06	2.7472e+06	3.3753e+06	2.31903e+06	1.18185e+07	4.85946e+06	2.16016e+06	8.29749e+06	4.60453e+06	5.60133e+06	4.91285e+06	5.68435e+06	3.76928e+06	5.3633e+06	0.5088	0.180569
Nepafenac	1.14827e+06	643495	485723	900738	624433	856832	717224	509304	874267	1.54367e+06	980228	632104	881857	1.11692e+06	2.95127e+06	842585	776582	1.10494e+06	0.5088	0.367632
Hypoglycine A	7.49164e+06	6.29183e+06	5.71462e+06	1.88266e+07	3.29687e+06	9.6396e+06	1.31747e+07	8.14573e+06	3.38614e+06	6.78985e+06	3.29743e+07	3.33888e+07	4.17699e+06	9.10151e+06	6.73668e+06	3.92482e+06	8.54352e+06	1.218e+07	0.5116	0.712787
9(S)-HpOTrE	5.03038e+07	9.62808e+06	1.12719e+07	1.6423e+07	5.47303e+07	1.63852e+07	4.60562e+07	1.54868e+07	1.85274e+07	2.05485e+07	5.1386e+07	1.54741e+07	7.79273e+07	4.31843e+07	7.12489e+07	1.74068e+07	2.6457e+07	3.77246e+07	0.5119	0.263487
Varanic acid	8.1652e+06	2.69212e+06	4.20664e+06	5.50198e+06	5.59702e+06	6.57075e+06	5.1906e+06	3.23843e+06	8.32459e+06	5.33575e+06	7.9818e+06	6.33092e+06	1.29282e+07	9.12184e+06	7.13267e+06	1.22276e+07	5.45562e+06	7.78124e+06	0.5123	0.180569
D-(+)-Camphor	4.22828e+07	5.03735e+07	1.51248e+07	9.29382e+07	8.33198e+06	1.78421e+07	6.82032e+07	4.77982e+07	5.77704e+07	1.45168e+07	7.38939e+07	2.42807e+07	9.43279e+07	3.54597e+07	3.58909e+07	8.73661e+07	3.78155e+07	5.39508e+07	0.5127	0.313187
(9α,11α,15S)-9,11,15-Trihydroxyprostan-1-oic acid	6.43794e+06	6.22264e+06	649483	1.57057e+07	454753	1.12046e+06	9.97305e+06	8.78212e+06	6.52035e+06	688600	6.04868e+06	900926	1.15971e+07	6.0493e+06	1.92688e+06	2.02783e+07	5.09849e+06	7.27653e+06	0.5132	0.367632
3-(Icosanoyloxy)-4-(trimethylammonio)butanoate	2.25307e+06	458135	1.93238e+06	270115	2.24524e+06	633150	3.48425e+06	760238	1.94057e+06	1.2352e+06	1.86572e+06	856710	1.73468e+06	1.82721e+06	2.63223e+06	2.21905e+06	1.29868e+06	1.85559e+06	0.5148	0.427822
S-Allyl-L-cysteine	3.78793e+06	643832	2.05659e+06	732877	896481	920738	9.18407e+06	843560	942540	917994	1.25427e+06	628644	401999	1.2391e+06	3.97749e+06	2.16494e+06	1.50641e+06	2.15546e+06	0.5169	0.712787
3,6,9,12-tetraoxatridecan-1-ol	2.07396e+06	4.40659e+06	4.61981e+06	1.74246e+06	3.34906e+06	4.45531e+06	2.36411e+06	4.07033e+06	1.21521e+06	1.4304e+07	2.19481e+06	8.20793e+06	4.02281e+06	5.9927e+06	2.86881e+06	4.07141e+06	3.4412e+06	4.93121e+06	0.519	0.792458
2,6-Dideoxy-3-O-methyl-L-arabino-hexopyranose	1.05305e+07	899220	5.42098e+06	1.06746e+07	7.41041e+06	2.36604e+06	2.4934e+07	6.21114e+06	7.27552e+06	4.23129e+06	9.38073e+06	1.41082e+07	7.66537e+06	4.56577e+06	1.96526e+06	8.78316e+06	6.21695e+06	8.91205e+06	0.5195	0.635365
2-(14,15-Epoxyeicosatrienoyl) glycerol	6.06435e+06	133510	124473	122597	122580	125956	4.37398e+06	3.64513e+06	1.38102e+06	1.75592e+06	403785	140317	1.03345e+06	848917	1.42025e+06	991709	1.11558e+06	1.59945e+06	0.5198	0.0312188
Hexadecanedioic acid mono-L-carnitine ester	1.37843e+06	1.28119e+06	4.55864e+06	4.05365e+06	1.97577e+06	4.55038e+06	4.96256e+06	1.80355e+06	1.60321e+06	6.90983e+06	1.03896e+06	1.02337e+06	4.41316e+06	2.14703e+06	1.69386e+07	1.70962e+06	2966343	4.25499e+06	0.5205	0.957792
4-amino-2-{[5-(4-pyridinyl)-1,3,4-oxadiazol-2-yl]sulfanyl}-5-pyrimidinecarbonitrile	272915	1.71484e+06	1.58431e+06	1.64478e+06	267489	244863	547737	236651	9.09385e+06	588949	415388	351320	291899	296217	1.57783e+06	307517	954866	1.37074e+06	0.5216	1
2-[Amino(carboxy)methyl]cyclopropanecarboxylic acid	4.07168e+07	4.29969e+07	6.06694e+07	3.63876e+07	3.7316e+07	3.80182e+07	4.40491e+07	9.0981e+07	4.68136e+07	1.23347e+08	4.84258e+07	5.5601e+07	3.79274e+07	3.75002e+07	7.01967e+07	5.81736e+07	4.26841e+07	6.13015e+07	0.5222	0.0726773
pargyline	4.303e+06	4.44708e+06	1.24453e+06	6.6406e+06	895536	1.67509e+06	7.19771e+06	4.13661e+06	5.81371e+06	1.58264e+06	4.89314e+06	2.39567e+06	6.98785e+06	3.68933e+06	2.50409e+06	6.91616e+06	3.20097e+06	4.61169e+06	0.5268	0.21978
3, 5-Tetradecadiencarnitine	2.30134e+07	2.42115e+07	3.96087e+07	6.5756e+06	4.68542e+07	2.79714e+07	7.91632e+07	1.15402e+07	5.80525e+07	2.51473e+07	2.17091e+07	9.67062e+06	3.53821e+07	2.98938e+07	8.80971e+07	4.56754e+07	2.80391e+07	4.04331e+07	0.5281	0.492258
Ethyl violet	5.97789e+06	5.12378e+06	1.26205e+07	5.35174e+06	5.68086e+06	1.02912e+07	1.33952e+07	4.85335e+06	5.70994e+06	1.73952e+07	3.14764e+06	3.23112e+06	1.03262e+07	6.21317e+06	3.99991e+07	3.98925e+06	7.50766e+06	1.0826e+07	0.5281	1
cis-5-Tetradecenoylcarnitine	2.12224e+07	3.31458e+07	6.91106e+07	4.42996e+06	5.63205e+07	4.44735e+07	1.33571e+08	1.36268e+07	5.25076e+07	3.66757e+07	2.70681e+07	1.69255e+07	4.79923e+07	5.00264e+07	1.16782e+08	5.47145e+07	3.81171e+07	5.4989e+07	0.5287	0.635365
Epinephrine 4-sulfate	7.40556e+06	2.18235e+07	9.88878e+06	1.82036e+07	7.91451e+06	8.56177e+06	6.80727e+06	1.04435e+07	3.35358e+07	1.14911e+07	5.14291e+06	3.12996e+07	2.18538e+07	8.93373e+06	2.93232e+07	1.86856e+07	1.22996e+07	1.77516e+07	0.5293	0.313187
N-[(2S)-2-Hydroxypropanoyl]methionine	1.48832e+06	6.76735e+06	7.74767e+06	3.14818e+06	3.66139e+06	1.84994e+06	1.44549e+07	3.02455e+06	5.71815e+06	3.8148e+06	3.62903e+06	2.68895e+06	3.50058e+06	6.8638e+06	1.06737e+07	4.96456e+06	4.11048e+06	5.9333e+06	0.5295	0.367632
N-[(2S)-2-Hydroxypropanoyl]-L-tryptophan	289342	167899	230036	144415	94632.8	87513.4	161917	158350	287242	242567	262317	347670	276293	237437	284545	182533	168973	244087	0.5306	0.0934066
Alanyl-N-(6-amino-2-pyridinyl)-α-glutamine	2.22087e+07	7.46926e+06	7.8999e+06	1.48363e+07	3.03975e+07	2.25978e+07	2.70831e+07	2.4758e+07	1.49119e+07	5.36824e+07	1.34103e+07	6.58859e+06	3.31075e+07	1.3125e+07	3.6496e+07	3.06455e+07	1.75683e+07	2.53808e+07	0.5308	0.263487
(1Z)-N-[(2S,3R,8E)-1,3-Dihydroxy-8-octadecen-2-yl]hexadecanimidic acid	3.58203e+07	2.00318e+07	3.20913e+07	4.21075e+07	2.93472e+06	3.60319e+06	1.66705e+07	1.81224e+07	1.95063e+07	6.88744e+07	3.35983e+07	1.45641e+07	2.94751e+07	5.53175e+07	3.59208e+07	3.68682e+07	2.27648e+07	3.28918e+07	0.5309	0.492258
3-hydroxy-3,4-bis[(4-hydroxy-3-methoxyphenyl)methyl]oxolan-2-one	137162	706825	146423	2.53105e+06	125104	122569	131323	129891	647098	187652	135325	149538	3.67e+06	136253	3.75498e+06	141977	628188	908403	0.5321	0.635365
Tetralin	1.22644e+07	1.1417e+07	4.02664e+06	1.81287e+07	2.71601e+06	4.87325e+06	1.94655e+07	1.16944e+07	1.47545e+07	4.57966e+06	1.38678e+07	7.07403e+06	2.10607e+07	1.10462e+07	7.17248e+06	1.80878e+07	8.90434e+06	1.28803e+07	0.5326	0.21978
6,9-dimethoxy-11H-indeno[1,2-b]quinoxalin-11-one	5561850499	3338407713	6482854903	1549599703	2715863612	6388439854	5626167227	7753016771	5719742236	13982948987	3937909855	5634428344	4899204346	3828552859	4203055375	7234758756	4339502714	6.28198e+09	0.5337	0.21978
(5S,8S)-5-(3,4-Dichlorophenyl)-8-(methylamino)-5,6,7,8-tetrahydro-2-naphthalenesulfonamide	3.33192e+06	9.01254e+06	2.34357e+06	8.44253e+06	4.08133e+06	6.56333e+06	2.82608e+06	1.00016e+07	5.2955e+06	1.747e+06	3.01426e+06	2.9684e+06	4.85488e+07	2.22554e+06	2.5002e+06	2.47552e+06	5.6292e+06	8.16029e+06	0.5357	0.313187
N6-Me-Adenosine	7.13517e+07	1.72541e+07	5.05766e+07	29000989	2.04925e+07	2.96837e+07	4.05034e+07	3.37994e+07	5.29564e+07	5.01457e+07	3.67248e+07	9.46617e+07	6.91363e+07	3.89783e+07	7.61901e+07	3.49487e+07	3.63933e+07	5.28045e+07	0.537	0.0934066
2-(5-Methyl-5-vinyltetrahydro-2-furanyl)propanal	2.87334e+06	2.66381e+06	1.07239e+06	4.34181e+06	441568	618388	4.14695e+06	2.36995e+06	3.53977e+06	924447	3.6589e+06	1.31605e+06	5.04616e+06	2.36254e+06	1.47314e+06	4.2111e+06	2.00188e+06	2.9049e+06	0.5371	0.313187
3-hydroxyhexadecanoylcarnitine	623401	282527	1.29387e+06	626679	1.58072e+06	1.48227e+06	3.11275e+06	343039	1.49052e+06	1.04242e+06	904558	672932	1.37597e+06	1.28704e+06	2.56942e+06	1.44974e+06	981578	1.42484e+06	0.5376	0.427822
L-Kynurenine	1.45182e+07	1.04029e+07	1.57497e+07	841561	645194	340126	9.36036e+06	5.07896e+06	1.32743e+07	1.47969e+07	9.3535e+06	1.43394e+07	1.05503e+07	7.74124e+06	1.51183e+07	3.22819e+06	7.08293e+06	1.02842e+07	0.538	0.492258
6-deoxocastasterone	1.35472e+07	1.57829e+06	1.10113e+07	4.39422e+06	1.40285e+07	5.60259e+06	2.144e+07	2.45744e+06	1.05477e+07	4.42617e+06	1.12144e+07	1.20967e+07	1.30434e+07	1.92425e+07	5.65947e+06	2.13391e+07	8.36034e+06	1.21467e+07	0.5389	0.367632
(3S)-3-{(Z)-[(3S)-3-{(Z)-[(3R)-3-Amino-1-hydroxy-4-methylpentylidene]amino}-1-hydroxybutylidene]amino}-5-methylhexanoic acid	248166	154378	220630	180226	81264.2	72845.5	202229	160964	301359	224941	250081	301654	222722	240013	265190	151005	159585	232016	0.5399	0.0559441
1,7-bis(4-hydroxyphenyl)-5-methoxyheptan-3-one	1.39543e+07	1.05291e+07	9.89003e+06	6.07032e+06	8.43941e+06	1.30586e+07	6.20473e+06	1.02104e+07	1.11855e+07	1.83878e+07	2.74114e+07	1.46368e+07	7.54169e+06	6.66986e+06	4.04155e+07	7.5787e+06	1.03236e+07	1.50242e+07	0.5413	0.635365
cys-thr	4.49985e+06	3.01702e+06	1.28217e+06	221870	703176	3.25411e+06	1.41947e+06	530028	1.23484e+07	285815	5.83019e+06	128292	3.68439e+06	835723	2.05199e+06	4.39637e+06	2.16303e+06	3.15107e+06	0.5428	0.874875
2'-Deoxy-5-isopropyluridine	6.02464e+06	9.12793e+06	1.66127e+07	1.79319e+06	1.21332e+06	1.25508e+06	8.95987e+06	1.27465e+07	2.1781e+07	7.05443e+06	8.56186e+06	8.55277e+06	3.20949e+06	4.67499e+06	9.59354e+06	2.34726e+06	6.00448e+06	8.74817e+06	0.5429	0.263487
3-(3,5-dimethyl-1H-pyrrol-2-yl)-2-(2-thienylcarbonyl)acrylonitrile	4.48254e+07	1.23333e+07	4.66185e+07	4.40695e+07	3.51454e+07	9.26819e+06	4.50071e+07	5.00415e+07	4.64833e+07	3.63507e+07	5.59288e+07	4.2382e+07	55462863	3.80697e+07	4.08955e+07	5.64353e+07	3.20434e+07	4.67057e+07	0.5436	0.0934066
4,6-Dimethyl-2(1H)-pyrimidinone	469563	365100	391575	745212	382555	324863	466460	350624	472492	1.55096e+06	1.29035e+06	475636	678431	355181	559530	311803	446478	651146	0.5444	0.427822
3-(4-Methoxyphenyl)propyl hydrogen sulfate	5.92769e+07	3.03872e+07	1.23615e+07	1.82907e+08	3.07733e+07	2.13815e+07	6.89026e+06	5.73685e+07	1.48962e+07	2.13159e+07	8.21928e+07	5.33035e+08	4.32534e+07	6.41781e+06	5.08017e+07	4.346e+06	5.61812e+07	8.20518e+07	0.5464	0.635365
Pyrogallol	4.44489e+06	4.11313e+06	3.5408e+07	7.2869e+06	7.5944e+06	6.96921e+06	4.57977e+06	3.77761e+06	1.08203e+07	1.07695e+08	6.16861e+06	5.93371e+06	5.77673e+06	5.04219e+06	4.87816e+06	5.64565e+06	1.09694e+07	1.60318e+07	0.5475	0.635365
(2Z)-N-(3-Aminopropyl)-N-{4-[(3-aminopropyl)amino]butyl}-3-(4-hydroxy-3,5-dimethoxyphenyl)acrylamide	508704	342888	351749	610853	460155	483395	454985	307669	265916	1.05811e+06	2.35232e+06	462620	379596	401238	570259	472834	459624	672555	0.5492	0.957792
Ethylbenzene	9.39726e+07	9.65378e+07	3.21312e+07	1.46276e+08	2.29236e+07	5.5487e+06	1.38776e+08	8.79352e+07	1.12201e+08	3.45884e+07	1.04336e+08	5.61206e+07	1.58222e+08	7.77288e+07	5.64545e+07	143234148	6.62317e+07	9.69596e+07	0.5499	0.263487
8-Hydroxyalanylclavam	6.94277e+08	3.99349e+08	810172199	429175965	4.74024e+08	2.84217e+08	816607908	1087078531	1007647528	709755958	4.93628e+08	5.8311e+08	879756571	6.38159e+08	5.01588e+08	8.30171e+08	5.15203e+08	7.5475e+08	0.5509	0.0224775
4-Methoxy-6-(2-methyl-1,3-thiazol-4-yl)-1,3,5-triazin-2-amine	510147	571873	355707	972904	322785	419866	669099	601367	652159	562065	525633	571197	1.554e+06	542759	416537	1.6062e+06	525547	770102	0.5512	0.117882
Zalcitabine	4.39686e+06	1.23832e+07	8.21292e+06	6.58166e+06	7.6013e+06	6.55389e+06	6.8032e+06	3.67678e+06	6.69232e+06	2.17258e+06	4.81851e+06	3.22722e+07	9.86513e+06	7.71154e+06	2.19824e+07	1.56906e+07	7.62163e+06	1.11685e+07	0.5513	0.712787
Dantrolene	2369453752	1515441012	1740757516	2782311143	1604229916	523369	2085371237	1144163735	1632104030	1565137508	2223078988	5417356499	2403504888	2213070834	3204678242	2584003783	1.66879e+09	2.44725e+09	0.5524	0.313187
(7α)-7,26-Dihydroxycholest-4-en-3-one	1.77014e+06	733934	2.10055e+06	2.06152e+06	2.0334e+06	1.34934e+06	2.12e+06	1.68198e+06	2.76429e+06	1.16445e+06	2.91129e+06	2.19276e+06	3.19684e+06	2.15465e+06	3.1707e+06	3.23032e+06	1.67481e+06	2.45873e+06	0.5539	0.0224775
diethylcarbamazine	1.83502e+06	772203	3.74469e+06	3.18256e+06	3.07647e+06	2.73561e+06	1.99524e+06	3.15736e+06	2.85482e+06	1.61439e+06	1.9908e+06	4.50073e+06	2.6229e+06	4.90719e+06	9.75406e+06	4.20063e+06	2.55776e+06	3.75981e+06	0.5558	0.427822
(S)-(+)-2-Amino-1-propanol	3.83062e+08	1.81164e+08	1250934876	5.9023e+07	5.44421e+08	1.87075e+08	6.09203e+08	1.73167e+08	597745256	1.26015e+08	6.08424e+08	1.53408e+08	2781764279	3.10367e+08	5.55034e+08	4.74358e+08	4.3428e+08	6.38949e+08	0.5571	0.562188
N-({(2R,4S,5R)-5-[1-Methyl-3-(2-naphthyl)-1H-pyrazol-5-yl]-1-azabicyclo[2.2.2]oct-2-yl}methyl)methanesulfonamide	1335276582	1.99654e+08	3.97411e+08	2.38325e+07	9.50086e+08	5.64327e+07	2.10662e+08	3.56534e+07	3.31769e+08	8.33492e+07	6.38798e+08	7.63746e+08	5.35126e+08	4.04888e+08	3611759954	6.52583e+08	4.93782e+08	7.26833e+08	0.5578	0.635365
DL-Citrulline	2.94005e+08	1.30806e+08	1.70774e+08	5.78806e+07	111367738	4.15882e+07	1.81663e+08	9.47629e+07	2.41235e+08	6.42083e+07	2.77295e+08	1.75851e+08	2.71818e+08	1.99574e+08	159362079	3.13417e+08	1.34404e+08	1.97919e+08	0.5583	0.147103
Stercobilin	7.81559e+06	95945	112618	245211	127110	152848	6.97441e+06	777925	902546	5.91229e+06	108815	124268	110173	1.69233e+06	133163	4.2459e+06	1.42489e+06	2.09818e+06	0.5583	0.492258
4-Hydroxy-L-threonine	976033	826678	1.86864e+06	2.91208e+06	1.58954e+06	1.28927e+06	1.46269e+06	3.04073e+06	1.69608e+06	4.67713e+06	987178	1.9976e+06	2.93164e+06	2.30645e+06	1.12153e+06	3.04932e+06	1.57704e+06	2.32703e+06	0.5613	0.117882
(2S)-3-Methyl-2-({[(3S,4S,5R)-2,3,4-trihydroxy-5-(hydroxymethyl)tetrahydro-2-furanyl]methyl}amino)butanoic acid (non-preferred name)	769326	159496	3.2132e+06	2.693e+06	453820	216745	241000	166521	1.51705e+06	1.16245e+07	812943	1.50776e+06	629420	566878	895921	502499	1.25093e+06	1.84645e+06	0.5617	0.712787
Torsemide	383734	1.07384e+08	7.45961e+07	2.87675e+08	324405	2.70313e+07	2.45634e+07	370528	8.5855e+08	9.57675e+07	3.56946e+07	1.71029e+07	1.62665e+06	1.41141e+07	1.33926e+08	4.43918e+07	8.2899e+07	1.22611e+08	0.5647	1
N-Formyl-L-glutamic acid	3.03416e+06	713508	2.0552e+06	588100	604397	627653	1.66189e+06	1.83649e+06	1.98704e+06	1.56626e+06	2.04594e+06	1.90838e+06	2.28839e+06	1.91005e+06	1.84823e+06	1.75722e+06	1.2705e+06	1.88099e+06	0.5661	0.263487
N-Acetylleucylleucine	2.83033e+06	1.66629e+08	612037054	789603	2.30379e+06	374459	5.97481e+06	1.58591e+08	1.19191e+06	3.50069e+08	5.19712e+07	5.79682e+08	5.59717e+07	5.09929e+07	2.5884e+08	424239537	1.30827e+08	1.93752e+08	0.5665	0.21978
(4S)-4-{[(9Z)-3-Hydroxy-9-hexadecenoyl]oxy}-4-(trimethylammonio)butanoate	1.19106e+06	439418	2.11211e+06	818592	1.56031e+06	2.08664e+06	5.46414e+06	398704	1.50004e+06	1.80427e+06	971819	1.17008e+06	2.12362e+06	2.16344e+06	3.06337e+06	1.60182e+06	1.36802e+06	2.02613e+06	0.5666	0.367632
6-Methylindole	4.09122e+07	2.11324e+07	2.88405e+07	3.21218e+07	487218	382796	1.7071e+07	1.58095e+07	4.16599e+07	2.83476e+07	4.48998e+07	3.19707e+07	3.04596e+07	3.50557e+07	4.1411e+07	1.90902e+07	2.06462e+07	3.05775e+07	0.5666	0.313187
APM	1.28121e+06	1.90244e+06	2.78834e+06	1.80632e+06	677380	1.28469e+06	3.73883e+06	1.78116e+06	4.62731e+06	1.6668e+06	1.7243e+06	1.83553e+06	1.86334e+06	1.56439e+06	2.96786e+06	2.358e+06	1.6234e+06	2.41275e+06	0.5717	0.180569
Difenoxurone	282092	108682	114623	620471	182038	620537	243452	344084	169443	961441	111828	141709	565827	192150	1.93407e+06	117659	321407	478166	0.5731	0.792458
1-(4-benzylpiperazino)-2-(pyridin-2-ylamino)propan-1-one	415428	1.44993e+08	1.61257e+07	9.92417e+07	410548	9.5026e+06	2.88627e+06	566438	4.51486e+08	4.33677e+07	370378	1.87771e+07	727274	4.80727e+06	1.32617e+08	1.58796e+07	4.51149e+07	6.71484e+07	0.5738	1
Suberic acid	3.71024e+07	1.47139e+07	2.28747e+07	3.23135e+06	4.65695e+07	4.35045e+07	4.07866e+07	4.98934e+07	2.54156e+07	3.19409e+07	2.53636e+07	3.79553e+07	5.16759e+07	3.34383e+07	5.575e+07	6.45886e+07	2.79994e+07	4.16808e+07	0.574	0.147103
4-Ethynylaniline	4.5516e+07	4.75563e+07	2.83219e+06	7.24626e+07	9.10024e+06	1.84935e+07	7.03963e+07	4.39687e+07	57221643	1.52541e+07	5.20777e+07	2.65585e+07	8.18557e+07	4.0186e+07	2.76412e+07	7.12086e+07	3.26601e+07	4.86368e+07	0.5745	0.313187
2-Methylhexahydro-4-pyrimidinecarboxylic acid	1.45372e+07	1.19627e+07	2.22288e+07	1.02259e+07	1.70315e+07	528135	2.36355e+07	1.99373e+07	2.02243e+07	1.52759e+07	2.19692e+07	2.3895e+07	2.22832e+07	1.54759e+07	1.43646e+07	1.29659e+07	1.27524e+07	1.90027e+07	0.5754	0.0726773
Formiminoglutamic Acid	5.4252e+07	1.01105e+08	1.12046e+08	8.61533e+07	5.68707e+07	5.60575e+07	133241091	6.96676e+07	1.71213e+08	7.2492e+07	1.10679e+08	1.88163e+08	9.48394e+07	6.06537e+07	1.14197e+08	1.43807e+08	7.77475e+07	1.15895e+08	0.576	0.0559441
5-Nonyl-2-oxotetrahydro-3-furancarboxylic acid	2.65209e+06	1.37039e+06	3.83121e+06	2.7864e+06	1.95856e+06	1.76868e+06	2.29046e+06	4.60157e+06	2.52249e+06	1.27081e+07	1.90109e+06	2.0631e+06	1.97842e+06	1.56945e+06	4.25223e+06	1.81803e+06	2.39455e+06	3.57049e+06	0.5764	0.635365
Palmitoleic acid	3.49931e+06	2.88229e+06	1.74444e+06	1.6355e+06	2.22611e+06	3.10882e+06	3.54463e+06	2.00539e+06	2.80884e+06	3.47619e+06	7.85051e+06	4.8285e+06	2.92997e+06	4.19015e+06	1.83748e+06	4.06584e+06	2.51608e+06	3.75375e+06	0.5772	0.0934066
5-Oxonorleucine	1.14198e+06	1.29358e+06	789355	328637	1.07039e+06	439969	745448	3.90479e+06	841722	816491	745065	675436	702305	937275	2.38959e+06	851150	843985	1.26093e+06	0.5792	0.874875
1,2,3-cyclopropanetricarboxylic acid	3.68411e+07	1.50577e+07	4.18097e+07	1.9168e+07	4.7109e+07	2.76655e+07	5.66711e+07	2.4403e+07	5.28541e+07	4.36978e+07	4.20125e+07	4.19025e+07	4.5238e+07	3.96222e+07	6.8938e+07	5.49821e+07	3.12752e+07	4.70321e+07	0.5886	0.0312188
2-(2-Furyl)piperidine	151124	168743	177918	317951	214512	253040	144229	177970	129616	116959	140138	350432	869522	170510	203493	917160	213881	322003	0.5903	0.712787
DAG(15:0/18:3n6)	4.88759e+06	2.98698e+06	1.79624e+06	7.40529e+06	5.17687e+06	1.41157e+06	4.7439e+06	2.17259e+06	3.48214e+06	9.1606e+06	9.23477e+06	6.23027e+06	5.653e+06	7.2119e+06	2.51272e+06	9.04185e+06	3.94409e+06	5.94438e+06	0.5918	0.180569
DL-Tryptophan	2863583602	1222017341	2077435419	1653833183	1.71925e+06	967283	1122130504	9.12937e+08	2139445937	2065780843	2994105622	2393987244	1707241770	1998508341	2925836346	1405582588	1.30326e+09	1.96656e+09	0.5935	0.263487
N1-(4-{[(ethylamino)carbothioyl]amino}phenyl)-2-hydroxybenzamide	114742	1.733e+07	111507	8.92731e+07	130940	2.48387e+07	111022	118876	4.22429e+07	149897	111057	151567836	118145	106542	137674	136811188	2.19665e+07	3.31475e+07	0.5936	0.792458
3-[(2Z)-1-Oxo-2-buten-2-yl]pentanedioic acid	161970	80020.1	388825	73794.4	467751	159112	493041	548432	291507	106820	404876	320669	331408	270991	261109	326450	221912	335530	0.5965	0.180569
2-(Adamantan-1-yl)-5H-thieno[3',2':5,6]thiopyrano[4,3-d]pyrimidine	396380	2.32292e+07	1.70565e+06	1.36795e+07	394912	1.95319e+06	469088	276347	7.13582e+07	9.26687e+06	354097	3.26056e+06	350881	503963	1.72252e+07	1.2287e+06	6.89314e+06	1.04294e+07	0.5974	0.635365
LPE(20:5/0:0)	2.86282e+06	385628	443741	423847	2.41182e+06	2.79307e+06	368664	445872	497372	422731	721135	1.05539e+07	4.51524e+06	2.86406e+06	665240	2.48278e+06	1.55349e+06	2.3537e+06	0.5994	0.635365
dihomomethionine	2.30803e+08	1.01442e+08	2.38817e+08	8.44438e+07	6.70686e+07	2.26292e+07	2.47041e+08	2.96462e+08	7.06613e+07	2.18122e+08	2.49242e+08	8.04378e+07	2.16521e+08	1.76402e+08	1.53029e+08	1.7388e+08	1.24201e+08	1.8818e+08	0.5994	0.21978
Etretinate	146494	131951	129864	2.16282e+06	2.10134e+07	7.94727e+06	463556	368034	1.51461e+07	847089	1.04558e+07	2.48225e+07	1.10252e+07	1.67588e+06	1.96936e+06	1.30081e+07	5.25531e+06	7.97816e+06	0.6023	0.263487
Acrylic acid	3.05156e+08	6.17896e+08	1253402100	1.37904e+08	1.29206e+08	5.10443e+08	3.47842e+08	2.00593e+08	4.40415e+08	5022701953	1.66721e+08	343531453	2.00195e+08	1.88942e+08	3.31392e+08	2.35677e+08	4.92334e+08	7.47801e+08	0.603	0.874875
hercynine	5.39139e+06	2.46751e+06	3.27157e+06	7.12674e+06	7.97375e+06	4.63215e+06	4.2515e+06	4.87784e+06	3.03511e+06	4.07896e+06	4.06248e+06	4.81465e+06	8.54424e+06	4.64854e+06	3.55444e+07	4.33513e+06	5.14385e+06	7.81928e+06	0.6042	1
(4E)-1,7-Bis(4-hydroxyphenyl)-4-hepten-3-one	773329	7.96459e+07	5.95413e+06	3.93232e+07	780571	6.63062e+06	1.5901e+06	662463	2.30364e+08	2.96097e+07	683724	1.10011e+07	684561	1.47506e+06	5.56643e+07	5.87062e+06	2.21846e+07	3.37605e+07	0.6058	0.635365
Sulfamethizole	1.02929e+06	1.06567e+06	3.20492e+06	2.08826e+06	1.64466e+06	1.25445e+06	2.05949e+06	2.92071e+06	2.57844e+06	1.59575e+06	3.59496e+06	1.37237e+06	1.01835e+06	2.45265e+06	4.29225e+06	4.2104e+06	1.71454e+06	2.60954e+06	0.606	0.180569
ethyl 2-(pyridin-4-ylamino)-1,3-thiazole-4-carboxylate	227351	216430	272707	356207	359899	363831	214552	215967	2.08456e+06	427107	239669	269263	256494	278839	300059	280815	299404	456732	0.6093	0.792458
Medronic Acid	2.54436e+07	662588	720049	760558	783762	812874	2.45161e+07	648042	657678	702431	659624	699218	2.08622e+07	2.38752e+07	765725	814676	4.86391e+06	7.42009e+06	0.6093	0.635365
19-Noretiocholanolone	4.04762e+07	1.04956e+07	1.75565e+07	3.71873e+06	2.97857e+07	2.67021e+07	3.09989e+07	1.31924e+07	2.79701e+07	3.43176e+07	4.80127e+07	3.74993e+07	4.15196e+07	3.98254e+07	1.51154e+07	3.90495e+07	2.14558e+07	3.27501e+07	0.6101	0.117882
Fleroxacin	516913	1.64667e+06	691420	6.38706e+06	386068	2.00284e+06	9.14724e+06	705757	1.83933e+06	1.33163e+06	411170	644819	5.52462e+06	2.43742e+06	2.41594e+06	5.14061e+06	1.9385e+06	2.95985e+06	0.6106	0.367632
8-Hydroxyhexadecanedioic acid	1.80462e+06	2.09297e+06	494958	3.96392e+06	139605	734540	3.72329e+06	2.563e+06	2.01022e+06	457079	2.6537e+06	897882	4.39811e+06	2.09823e+06	787279	3.90366e+06	1.53843e+06	2.34925e+06	0.6107	0.21978
Valsartan	720590	602839	640706	4.46323e+06	1.04942e+06	3.04546e+06	780478	1.72565e+06	1.41543e+06	1.42786e+06	684799	1.67974e+06	7.39319e+06	2.46052e+06	2.00722e+06	7.22544e+06	1.75371e+06	2.68003e+06	0.6118	0.263487
20 β-Dihydrocortisol	1.62898e+06	1.87436e+06	3.33658e+06	729186	4.60789e+06	2.85947e+06	3.64193e+06	1.04902e+06	4.92193e+06	4.74344e+06	790313	4.60485e+06	4.20653e+06	2.1247e+06	8.42687e+06	3.84102e+06	2.50608e+06	3.83506e+06	0.6138	0.180569
[6,7-dimethoxy-1-methyl-3,4-dihydro-2(1H)-isoquinolinyl](5-methyl-3-phenyl-4-isoxazolyl)methanone	804191	641683	904372	3.80971e+06	2.35364e+06	5.92313e+06	1.01583e+06	1.71414e+06	1.23953e+06	1.12006e+06	911436	3.21802e+06	6.31065e+06	1.08161e+07	4.33898e+06	6.16746e+06	2.40612e+06	3.68522e+06	0.615	0.21978
Hostmaniane	1.25816e+06	866695	1.13978e+06	1.9499e+06	3.98132e+06	2.87076e+06	1.33893e+06	540090	4.78128e+06	2.94789e+06	2.30172e+06	1.14699e+06	5.83538e+06	5.45451e+06	4.77619e+06	1.68403e+06	2.0111e+06	3.0807e+06	0.6153	0.263487
L-Cysteinylglycine disulfide	2.05709e+08	9.07391e+07	1.89084e+08	3.10914e+07	9.06838e+07	1.26032e+07	7.89983e+07	1.94188e+08	3.38487e+08	4.01066e+07	1.86425e+08	1.36277e+08	1.57585e+08	1.84022e+08	2.056e+08	6.21076e+07	1.03318e+08	1.5838e+08	0.6163	0.427822
trans-3-Indoleacrylic acid	2092435772	959270768	1528143159	1321306543	1.22355e+06	831456	8.15804e+08	6.52895e+08	1821961785	1580040269	2534752492	1861550582	1182575796	1550938052	2168110331	9.28529e+08	9.83869e+08	1.50972e+09	0.6177	0.263487
Lanost-8-ene-2,3,12,21,24,25-hexol	1.26847e+08	4.7969e+07	8.52915e+07	1.18767e+08	5.86722e+07	6.07119e+07	173168042	5.72853e+07	2.87204e+08	1.28941e+08	5.81737e+07	9.78991e+07	1.02995e+08	1.37122e+08	7.28893e+07	1.58696e+08	8.30432e+07	1.27437e+08	0.6179	0.180569
5'-Acetyl-4-{[(2,4-dimethylphenyl)sulfonyl]amino}-2,2'-bithiophene-5-carboxylic acid	4.98533e+06	1.96902e+06	3.48361e+06	3.33024e+06	975781	3.00159e+06	2.86653e+06	3.51716e+06	5.94249e+06	1.90622e+06	7.3857e+06	4.9849e+06	4.08594e+06	6.77859e+06	3.80689e+06	4.12501e+06	2.95759e+06	4.53994e+06	0.6182	0.0934066
N-({(2R,4S,5R)-5-[2-Methyl-6-(2-thienyl)-4-pyrimidinyl]-1-azabicyclo[2.2.2]oct-2-yl}methyl)cyclobutanecarboxamide	1.12661e+06	1.10362e+07	2.17055e+06	8.43148e+06	910962	562182	874511	964844	3.11235e+07	1.96918e+06	1.2937e+06	4.44176e+06	1.20824e+06	1.10807e+06	1.20942e+07	6.96787e+06	4.03966e+06	6.20458e+06	0.6191	0.712787
2-O-ethyl-L-Ascorbic acid	117682	124710	142481	144776	180668	139279	123952	128332	125005	125224	124389	124627	501328	128113	656290	140726	141599	217799	0.6212	0.712787
D-Glucopyranuronic acid	1.03585e+07	1.15305e+07	3.57167e+07	2.61053e+07	6.94213e+06	1.60847e+07	15905508	1.03262e+07	1.67011e+07	1.47482e+08	1.14791e+07	2.38314e+07	1.09646e+07	9.89695e+06	1.65029e+07	1.09894e+07	1.77896e+07	2.74079e+07	0.6236	0.957792
anticapsin	2.44388e+06	2.02953e+06	3.33467e+06	5.23236e+06	3.27139e+06	1.97056e+06	3.57984e+06	1.06779e+07	3.91466e+06	2.34017e+06	3.28034e+06	4.40508e+06	2.66214e+06	8.97663e+06	3.74227e+06	3.40384e+06	3.04706e+06	4.69829e+06	0.6247	0.0934066
2-methylbutyrylcarnitine	7.26769e+07	1.26464e+07	3.59424e+07	4.18036e+07	1.05433e+07	2.02112e+07	3.72572e+07	1.527e+07	1.2119e+08	1.73785e+07	4.29089e+07	8.09703e+07	4.64842e+07	1.75638e+07	6.82311e+07	5.16477e+07	3.2304e+07	4.98902e+07	0.627	0.21978
α-Hydroxymidazolam	508473	324979	5.10492e+07	569627	8.9432e+06	4.55659e+06	1.64347e+06	2.55399e+07	1.35228e+07	6.95566e+07	2.66394e+07	2.65674e+06	2.61972e+07	525777	543921	3.09759e+06	1.0992e+07	1.69923e+07	0.6284	0.367632
1-(3-Furyl)-1,4-pentanediol	5.30278e+06	552730	3.16305e+06	568152	721729	720935	1.84673e+06	4.15538e+06	3.62221e+06	675395	4.78436e+06	2.19232e+06	1.793e+06	2.67409e+06	5.46076e+06	1.22722e+06	1.83823e+06	2.84315e+06	0.6292	0.180569
9-(alpha-D-glucosyl)kinetin	685389	597400	1.20655e+06	1.87646e+06	776804	915748	1.41384e+06	1.14048e+06	966890	2.72316e+06	679909	1.25805e+06	3.07796e+06	1.21065e+06	1.06579e+06	2.14097e+06	1.00972e+06	1.56777e+06	0.6348	0.0934066
N(1)-acetylspermidine	326732	199765	885139	1.44143e+06	744082	670070	552296	267846	504064	560598	512018	2.0382e+06	482579	758663	4.82881e+06	541414	711203	1.10465e+06	0.6353	0.957792
Obscurolide A1	167294	161870	178707	210661	176411	191662	334132	163421	166714	184232	170615	1.00389e+06	237412	163799	217722	172415	181101	281436	0.636	0.635365
3-[(1S)-2-Cyclohexen-1-yl]-L-alanine	201407	202724	249406	209291	245652	1.59978e+06	2.48928e+06	543468	844153	517224	290560	1.14059e+06	217988	361092	363170	248532	451378	701606	0.6363	0.0559441
Nifedipine	198939	118756	121227	172409	128692	352510	115568	212968	109297	617053	182579	261143	140826	116305	959135	115390	182089	283026	0.6363	0.957792
(3α,5β,17β)-Estrane-3,17-diol	1.13856e+06	142003	760690	279760	230801	1.11559e+06	1.07884e+06	367512	697857	593683	972414	1.18012e+06	1.14424e+06	1.73167e+06	870930	865164	611234	950243	0.6366	0.180569
3-Aminopropane-1-sulfonic acid	9.59131e+07	2.27284e+06	4.75367e+06	1.18601e+06	4.77693e+07	2.13538e+06	3.26448e+07	1.78705e+07	7.52722e+07	8.61839e+06	7.34606e+07	5.4559e+06	2.45783e+07	9.32142e+07	3.02744e+07	3.78099e+07	2.56717e+07	3.99199e+07	0.6369	0.180569
2-Methylbutyl beta-D-glucopyranoside	330452	2.6908e+06	334143	891325	381354	290152	332339	298390	8.22001e+06	736912	377693	354752	384983	341940	1.36275e+06	349471	819705	1.27592e+06	0.6384	0.712787
5-Aminovaleric acid	1.76818e+08	4.86826e+07	1.44713e+08	1.00049e+08	7.60524e+07	9.60665e+06	74947179	3.64525e+07	1.88287e+08	1.09555e+08	1.70208e+08	2.48016e+08	5.57118e+07	1.98479e+08	1.83173e+08	1.78608e+08	9.26537e+07	1.44344e+08	0.6396	0.147103
(+)-Cucurbitine	2.03919e+08	3.82258e+08	3.10592e+08	8.26596e+06	5.73009e+06	7.4875e+06	2.20879e+08	4.31146e+08	2.83563e+08	3.83463e+08	1.8644e+08	212957135	1.39274e+08	2.5805e+08	1.80933e+08	9.58165e+07	1.53042e+08	2.39252e+08	0.6446	0.313187
Ceftazidime	701380	494480	1.14216e+06	614054	617525	1.7843e+06	1.57831e+06	1.14775e+06	917749	2.15834e+06	858174	1.38301e+06	3.11925e+06	977710	926516	883141	892315	1.39499e+06	0.6446	0.0726773
Backebergine	2.04158e+07	1.3317e+07	2.07046e+07	1.95037e+07	514026	288680	1.54406e+07	1.35461e+07	2.72322e+07	2.0417e+07	1.96172e+07	2.93788e+07	1.67073e+07	2.20548e+07	1.79138e+07	1.25993e+07	1.24573e+07	1.94907e+07	0.6458	0.263487
[truncated: 475 more rows]
