# Supplementary material for: Changes of Plasma Tris(hydroxymethyl)aminomethane and 5-Guanidino-3-methyl-2-oxopentanoic Acid as Biomarkers of Heart Remodeling after Left Ventricular Assist Device Support
Source: Metabolites. 2022 Nov 4;12(11):1068. doi: 10.3390/metabo12111068 (PMC9699287; doi:10.3390/metabo12111068)
Supplement: Supplementary file 1 [file metabolites-12-01068-s001.zip › Table. S2 714 endogenous metabolites.xlsx]

## Sheet: sheet1
ID	Improved1	Improved2	Improved3	Improved4	Improved5	Improved6	Non-improved1	Non-improved2	Non-improved3	Non-improved4	Non-improved5	Non-improved6	Non-improved7	Non-improved8	Non-improved9	Non-improved10
class	Improved	Improved	Improved	Improved	Improved	Improved	Non-improved	Non-improved	Non-improved	Non-improved	Non-improved	Non-improved	Non-improved	Non-improved	Non-improved	Non-improved
(−)-(alpha)-Kainic Acid	162509	163572	321704	168871	198209	2.69973e+06	4.17058e+06	875506	1.26736e+06	819638	532876	2.02742e+06	224067	698701	327100	200533
(+)-Cucurbitine	2.03919e+08	3.82258e+08	3.10592e+08	8.26596e+06	5.73009e+06	7.4875e+06	2.20879e+08	4.31146e+08	2.83563e+08	3.83463e+08	1.8644e+08	212957135	1.39274e+08	2.5805e+08	1.80933e+08	9.58165e+07
(+/-)-Camphoric acid	1.0842e+07	1.58617e+07	4.40844e+07	3.02899e+06	6.31974e+06	2.43167e+07	4.10578e+07	5.38503e+06	9.81879e+06	2.28729e+07	4.0126e+06	3.32557e+06	1.86841e+07	5.56235e+06	2.20748e+07	7.96885e+06
(+/-)-Cotinine	701467	530453	990717	2.87228e+06	2.53469e+06	5.46782e+06	965168	1.18514e+06	1.03901e+06	458833	796474	2.49735e+06	3.79098e+06	3.33191e+06	3.82725e+06	3.95908e+06
(+/-)-Metanephrine	315284	245911	286957	5.82416e+06	316832	353947	292040	354306	331243	400373	301216	367130	437496	385997	339142	475116
(+/-)-pantetheine	5.02002e+06	2.9122e+06	1.36086e+06	183265	329501	186222	2.37761e+06	1.2919e+06	1.0401e+07	236981	3.83877e+06	123331	2.36462e+06	433210	526603	2.03158e+06
(±)13-HpODE	1.79962e+06	788083	886353	1.61242e+06	1.55564e+06	1.23695e+06	1.01495e+06	805947	1.00829e+06	1.04697e+06	1.74903e+06	1.46232e+06	1.53679e+06	3.23096e+06	800027	771435
(±)15-HETE	6.07681e+06	419851	761635	682067	5.37852e+06	1.45471e+06	1.4959e+06	621468	1.09145e+06	812681	3.61118e+06	1.09794e+06	2.02145e+06	1.27946e+06	668788	8.19339e+06
(±)9(10)-EpOME	4.64213e+06	560923	3.25498e+06	6.75092e+06	6.75956e+06	2.93912e+06	6.9569e+06	2.82675e+06	4.64327e+06	3.13422e+06	8.31688e+06	6.54044e+06	1.08302e+07	1.31796e+07	6.52649e+06	7.56741e+06
(±)9-HpODE	9.67956e+07	3.57848e+07	9.00956e+07	6.89792e+07	8.63478e+07	1.37615e+08	103802255	4.46519e+07	4.65605e+07	1.33964e+08	7.38474e+07	5.5527e+07	1.44576e+08	8.56591e+07	1.97483e+08	5.48224e+07
(2E)-decenoic acid	4.30582e+06	9.04553e+06	1.33713e+07	3.34023e+06	7.24554e+06	1.61599e+07	5.69329e+06	5.63153e+06	3.18805e+06	1.9089e+07	6.07742e+06	1.2872e+07	5.22429e+06	7.26195e+06	4.82658e+06	5.00088e+06
(2E,4E)-2,4-Dodecadienal	6.45615e+06	4.47299e+06	7.31409e+06	7.56191e+06	5.99768e+06	1.25075e+07	6.10636e+06	1.85084e+06	5.76193e+06	8.41912e+06	1.23296e+07	5.41002e+06	3.46044e+06	5.13203e+06	4.08426e+06	3.10083e+06
PI(16:0/20:4)	2.40418e+08	4.2969e+07	1.12585e+08	6.4657e+07	6.41735e+07	1.34141e+08	9.71025e+07	5.73637e+07	7.85313e+07	4.9431e+07	6.78606e+07	9.21534e+07	1.61727e+08	1.38438e+08	9.44671e+07	1.91053e+08
PI(18:0/22:6)	6.88059e+07	1.96422e+07	1.81364e+07	1.82996e+07	5.27586e+07	3.15314e+07	2.72611e+07	1.25011e+07	1.8345e+07	2.01181e+07	1.29545e+07	1.60239e+07	7.50644e+07	2.80051e+07	1.89471e+07	5.37655e+07
PI(18:0/18:2)	7.84858e+08	1.83684e+08	4.90073e+08	207599560	4.49555e+08	2.07712e+08	6.4725e+08	2.74723e+08	477980166	2.45267e+08	4.65403e+08	4.46108e+08	6.16581e+08	4.70169e+08	3.90177e+08	7.25186e+08
LPE(0:0/22:5)	2.99333e+06	1.55353e+06	1.94514e+06	1.22155e+06	2.04316e+06	4.22487e+06	1.17467e+06	1.58586e+06	1.87595e+06	702848	3.26345e+06	6.18145e+06	3.13935e+06	2.30815e+06	2.46271e+06	3.9066e+06
LPE(0:0/18:3)	8.6198e+06	488201	777850	818983	1.65675e+06	2.10465e+06	907306	401908	1.51884e+06	485615	1.93876e+06	9.06185e+06	7.74678e+06	2.46287e+06	1.54679e+06	3.66855e+06
LPE(0:0/22:0)	5.52046e+06	1.50806e+06	2.09682e+06	410200	4.82527e+06	1.05264e+06	1.78637e+06	2.19711e+06	2.07366e+06	950250	2.3073e+06	1.555e+06	4.75627e+06	5.01627e+06	1.62847e+06	4.28139e+06
(2R)-2,3-Dihydroxypropanoic acid	2.46947e+06	616163	2.09244e+06	538783	266292	1.21336e+06	971202	1.44519e+06	5.64533e+06	2.27218e+06	5.38571e+06	4.51813e+06	1.46855e+06	6.99815e+06	2.25194e+06	1.47408e+06
PC(22:0/22:6)	8.35327e+07	2.74139e+07	3.85626e+07	4.96951e+07	5.94967e+07	4.55184e+07	5.01537e+07	4.68873e+07	6.34018e+07	4.62743e+07	5.11667e+07	3.43721e+07	4.71191e+07	6.99084e+07	5.9825e+07	5.49167e+07
PC(22:1/20:4)	4.05579e+07	2.3106e+07	2.66708e+07	3.82743e+07	4.63088e+07	2.80177e+07	3.56534e+07	2.95763e+07	3.11076e+07	3.50592e+07	3.36406e+07	2.25353e+07	2.5353e+07	4.42278e+07	5.31059e+07	3.22866e+07
PC(22:2/22:6)	2.21698e+06	520062	1.63339e+06	716119	2.40843e+06	699637	901016	823810	2.3983e+06	1.22493e+06	1.12539e+06	271359	1.29294e+06	1.49582e+06	1.74109e+06	772898
PC(20:4/24:1)	6.17513e+06	915310	1.60836e+06	1.33655e+06	1.90651e+06	1.5692e+06	1.2169e+06	1.26226e+06	2.29654e+06	1.89293e+06	1.72931e+06	356368	2.16334e+06	1.73004e+06	2.53997e+06	1.45498e+06
PE(18:1/18:0)	2.19675e+07	2.4964e+06	1.08868e+07	2.62183e+07	1.49385e+07	5.46165e+06	1.33915e+07	8.11021e+06	9.99693e+06	5.46902e+06	1.54631e+07	1.83996e+07	1.5412e+07	1.3647e+07	6.80103e+06	1.40086e+07
PE(18:3/18:0)	9.64346e+07	7.62594e+06	2.44895e+07	8.03987e+06	6.15786e+07	8.29309e+06	3.74968e+07	1.83856e+07	7.39949e+07	7.80923e+06	4.5198e+07	4.33622e+07	4.39807e+07	3.06205e+07	2.20842e+07	4.0992e+07
PE(20:1/18:1)	2.87609e+06	3.14633e+06	2401463794	3.00454e+06	1827014311	2631244060	5.68174e+06	4.97422e+06	2503746223	5.04946e+08	6.64377e+06	2.89948e+06	1956589966	2007614159	2314707969	4.62414e+06
PE(22:6/18:1)	110162803	2.65349e+07	5.37549e+07	3.16605e+07	1.33003e+08	3.73317e+07	6.99842e+07	4.59685e+07	8.61934e+07	2.90357e+07	5.14601e+07	5.32081e+07	7.46468e+07	9.48423e+07	6.7685e+07	6.29651e+07
PE(20:4/18:1)	4.61116e+08	6.46291e+07	217395396	8.23546e+07	5.18504e+08	1.10738e+08	1.86747e+08	1.53525e+08	3.28024e+08	7.7164e+07	2.179e+08	2.57407e+08	2.03606e+08	3.36639e+08	1.63321e+08	2.6868e+08
PE(20:5/18:1)	1.75588e+08	3.64315e+07	1.08833e+08	9.16611e+07	2.21578e+08	7.4944e+07	1.04451e+08	6.95108e+07	1.50806e+08	4.64492e+07	9.0775e+07	1.20821e+08	1.51937e+08	1.70662e+08	98752956	1.13082e+08
PE(18:2/18:1)	1.97673e+08	1.54593e+07	5.2203e+07	9.52104e+06	1.30947e+08	2.13009e+07	7.1254e+07	4.44225e+07	1.09691e+08	1.74657e+07	8.10747e+07	8.37532e+07	7.9611e+07	1.3388e+08	5.81782e+07	9.08443e+07
PE(18:3/18:1)	7.77308e+07	7.32261e+07	1.53734e+08	2.15367e+08	1.37313e+08	1.8821e+08	1.61014e+08	1.30276e+08	8.3171e+07	3.96509e+07	6.49476e+07	9.38334e+07	1.3804e+08	1.22432e+08	1.47981e+08	1.53773e+08
PE(DiMe(13,5)/DiMe(11,3))	3.51531e+07	1.28389e+07	2.37738e+07	2.11668e+07	2.92623e+07	2.78461e+07	2.22184e+07	1.51464e+07	1.99303e+07	1.98416e+07	1.07938e+07	2.29059e+07	2.91346e+07	3.17182e+07	1.89754e+07	2.96661e+07
LPE(20:5/0:0)	2.86282e+06	385628	443741	423847	2.41182e+06	2.79307e+06	368664	445872	497372	422731	721135	1.05539e+07	4.51524e+06	2.86406e+06	665240	2.48278e+06
LPE(15:0/0:0)	275892	111705	120664	136252	152622	322645	108770	107225	119066	115838	139258	684750	139200	119959	151110	146681
LPC[0:0/18:2(ω-6)]	4.85381e+08	8.34859e+07	137384180	7.48761e+07	2.42395e+08	1.21531e+08	1.38681e+08	1.67004e+08	174472867	7.459e+07	2.91134e+08	3.10348e+08	2.12672e+08	2.16565e+08	1.72227e+08	2.39565e+08
(2R,3S)-3-Hydroxy-8-methyl-8-azabicyclo[3.2.1]octane-2-carboxylic acid	2.45523e+07	1.51146e+06	7.0496e+06	2.38606e+06	2.46937e+06	3.45911e+06	6.73394e+06	2.22508e+06	1.86782e+06	5.39068e+06	1.96766e+06	2.68116e+06	3.79497e+06	5.27345e+06	4.97473e+06	2.3511e+06
DAG(15:0/18:3n6)	4.88759e+06	2.98698e+06	1.79624e+06	7.40529e+06	5.17687e+06	1.41157e+06	4.7439e+06	2.17259e+06	3.48214e+06	9.1606e+06	9.23477e+06	6.23027e+06	5.653e+06	7.2119e+06	2.51272e+06	9.04185e+06
DAG(15:0/16:1)	2.6497e+07	7.19902e+06	2.34493e+07	3.86022e+07	3.03965e+07	1.63886e+07	24252023	4.82731e+06	1.38615e+07	1.39063e+07	3.73182e+07	2.54417e+07	1.03348e+07	1.81104e+07	6.2521e+06	2.05556e+07
DAG(15:0/18:3n3)	643582	391454	1.23219e+06	1.75101e+06	1.74677e+06	698159	1.103e+06	386773	1.75762e+06	381066	2.29884e+06	419325	1.71103e+06	407781	1.20986e+06	2.02915e+06
DAG(14:1/15:0)	2.63962e+07	8.08212e+06	1.97074e+07	2.37263e+07	2.54541e+07	1.56862e+07	2.17781e+07	6.22351e+06	1.94535e+07	1.9113e+07	2.53386e+07	1.83341e+07	1.02256e+07	1.99266e+07	6.07234e+06	2.55072e+07
(2S)-2-(2-hydroxypropan-2-yl)-2H,3H,7H-furo[3,2-g]chromen-7-one	700759	476569	1.2827e+06	1.7203e+06	631715	637865	1.21179e+06	360652	908644	265269	725318	442401	537853	561540	1.34289e+06	958665
(2S)-4-Acetamido-2-aminobutanoic acid	6.65092e+06	4.56616e+06	9.27708e+06	1.83572e+07	1.22361e+07	6.78532e+06	7.78446e+06	3.27727e+06	8.34107e+06	4.50124e+06	1.1396e+07	6.68961e+06	7.82428e+06	6.48351e+06	1.16828e+07	8.45074e+06
SM(d18:1/12:0)	5.08328e+06	1.38311e+06	5.2444e+06	1.0212e+06	2.66331e+06	2.63422e+06	1.21449e+06	1.51505e+06	2.79339e+06	935739	2.1009e+06	3.66582e+06	4.06432e+06	1.9356e+06	1.71678e+06	2.83749e+06
(3E)-4,8-Dimethyl-1,3,7-nonatriene	266110	257253	2.42924e+06	254829	274609	285113	255047	248848	3.19362e+06	268217	268103	257978	254321	261178	257226	260821
(5Z,8Z)-5,8-Tetradecadienoic acid	7.05361e+06	4.59849e+06	8.04678e+06	1.23312e+07	1.55377e+07	1.89971e+07	1.37002e+07	8.49622e+06	7.62405e+06	2.0001e+07	4.01416e+07	4.60866e+07	1.0789e+07	1.47121e+07	1.03176e+07	1.05424e+07
PE(18:2/20:4)	7.75803e+07	1.0475e+08	1.62063e+08	2.7202e+08	2.32256e+08	2.22589e+08	1.73594e+08	1.41766e+08	1.22549e+08	7.88247e+07	5.03704e+07	1.00692e+08	196237053	1.86406e+08	1.6119e+08	1.57162e+08
PE(20:2/20:4)	5.01904e+07	5.28546e+07	1.0012e+08	9.7173e+07	1.62863e+08	7.19021e+07	9.04952e+07	8.51674e+07	6.91195e+07	5.12017e+07	33666467	6.38672e+07	1.2793e+08	1.02391e+08	5.96588e+07	9.44417e+07
PE(18:1(11Z)/18:1(9Z))	8.03905e+07	6.76734e+07	1.42155e+08	1.55918e+08	1.07577e+08	1.21861e+08	1.75516e+08	127033739	1.16241e+08	3.2203e+07	9.44832e+07	1.49491e+08	2.04284e+08	98318042	9.73452e+07	2.41898e+08
MMPE(16:0/16:0)	7.63447e+07	2.07276e+07	4.48796e+07	3.7264e+07	3.13097e+07	1.06619e+08	1.81769e+07	4.21729e+07	6.13349e+07	3.31394e+07	40754385	8.87657e+07	9.62971e+07	4.7727e+07	4.05407e+07	5.97788e+07
PE(18:1/18:3)	4.29645e+07	3.45012e+07	8.42636e+07	1.32622e+08	7.21163e+07	9.16394e+07	1.06063e+08	6.39124e+07	4.69221e+07	2.07373e+07	3.69397e+07	4.79546e+07	8.0208e+07	6.62504e+07	7.04778e+07	8.96973e+07
(E)-Calamene	220537	112413	130505	126880	253673	121446	112714	107696	397327	143182	183826	132094	109486	111661	1.31977e+06	612244
(E)-p-coumaric acid	2.41982e+07	1.44879e+07	1.73695e+07	1.4437e+07	2.43892e+07	2.66366e+07	1.21413e+07	1.28023e+07	1.95755e+07	3.71636e+07	1.42485e+07	1.77865e+07	1.38447e+07	2.16618e+07	1.97252e+07	2.48297e+07
(R)-3-hydroxybutyrylcarnitine	2.95088e+07	1.8699e+07	9.72263e+07	4.3682e+07	4.35507e+07	5.73327e+07	4.27308e+08	3.94151e+07	1.44312e+08	1.06909e+08	5.06712e+07	3.99804e+07	3.04461e+07	6.3976e+07	1.4593e+08	7.32501e+07
(R)-Salsolinol	249187	125964	235873	275415	141647	162280	770840	619915	245813	1.83797e+06	194157	224502	184435	97432.7	1.15634e+06	407950
2-Ethoxynaphthalene	117581	115135	134529	122056	159284	122140	122462	113924	144821	115020	114064	120244	120227	121543	124152	153049
[1,1'-biphenyl]-2,2'-dicarboxylic acid	9.19172e+06	1.67637e+07	2.2205e+06	1.44202e+07	1.76608e+07	1.95579e+07	7.83457e+06	4.20502e+06	2.31973e+06	8.88929e+06	3.80657e+06	4.39792e+06	4.7016e+06	1.37228e+07	1.23129e+07	1.30428e+07
[3-(Sulfooxy)phenyl]acetic acid	5.29445e+06	3.39583e+06	3.12304e+06	146244369	4.31674e+06	2.75672e+07	3.78566e+06	1.99176e+06	1.347e+07	7.04018e+06	5.40509e+06	8.30445e+06	3.75243e+06	3.53846e+06	8.51279e+06	5.82555e+06
PC(16:0/18:2)	7.93651e+07	8.1485e+07	6.72616e+07	1.0876e+08	1.43475e+08	3.70214e+07	1.48658e+08	1.46381e+08	1.17614e+08	1.56895e+08	1.13977e+08	7.44948e+07	1.08989e+08	1.03854e+08	1.0866e+08	7.44793e+07
LPC(16:0/0:0)	4.48278e+07	1.2819e+07	2.44785e+07	7.33827e+06	6.06027e+07	9.32084e+06	2.21135e+07	2.92736e+07	2.50076e+07	1.25167e+07	2.33226e+07	2.04267e+07	2.42132e+07	4.29599e+07	2.27069e+07	2.73133e+07
PE(18:0/22:6)	187248028	3.69617e+07	9.39246e+07	8.29876e+07	2.10909e+08	6.13526e+07	6.49922e+07	7.01114e+07	1.66058e+08	5.00845e+07	1.10504e+08	1.04585e+08	1.82997e+08	2.02454e+08	9.21737e+07	1.03051e+08
PE(18:0/20:3)	1.37559e+08	8.36422e+06	2.86127e+07	1.28737e+07	1.07635e+08	1.58465e+07	7.81503e+07	1.02395e+07	4.68588e+07	5.9251e+06	5.23945e+07	3.21991e+07	2.20907e+07	6.03663e+07	3.79507e+07	3.60003e+07
PE(18:0/20:4)	6.61447e+07	1.24036e+08	2.14241e+08	2.2468e+08	2.35342e+08	2.91482e+08	1.54156e+08	1.7686e+08	2.8025e+08	1.49135e+08	1.86544e+06	3.43431e+08	4.40837e+08	2.9939e+08	2.26477e+08	2.26158e+08
LPC(22:6/0:0)	1.29294e+08	2.25066e+07	7.94632e+07	4.17027e+06	3.21154e+07	5.4607e+07	6.22381e+07	3.56843e+07	1.00328e+08	2.86405e+07	1.0301e+08	8.04036e+07	4.20069e+07	1.03315e+08	2.00205e+07	3.1405e+07
1-(beta-D-Ribofuranosyl)-1,2-dihydropyrimidine	2.07104e+06	5.26158e+06	408317	2.85665e+06	671673	1.73895e+06	484016	1.10449e+06	905932	860561	785971	9.61199e+06	4.43841e+06	1.57483e+06	1.26438e+06	4.62457e+06
1,2-Benzoquinone	2.30399e+06	1.7372e+06	8.50968e+06	3.26488e+06	2.9796e+06	6.42758e+06	1.50738e+06	1.44716e+06	5.59024e+06	6.48236e+07	2.14138e+06	2.9357e+06	5.32777e+06	3.91676e+06	4.49904e+06	5.20689e+06
PE(18:1n9/18:1n9)	1.53599e+08	1.18138e+08	2.35799e+08	2.49508e+08	2.19091e+08	2.12307e+08	3.06382e+08	2.33869e+08	1.91371e+08	6.50501e+07	1.59133e+08	2.38583e+08	3.3961e+08	1.53809e+08	1.86274e+08	3.92635e+08
DMPE(18:1(9Z)/18:1(9Z))	221460	190991	206833	293489	217762	212128	587800	206465	259943	219829	205222	283616	255132	267654	268617	289402
PC(16:1(9Z)/16:1(9Z))	7.14746e+07	1.90651e+07	4.2547e+07	2.96778e+07	4.69586e+07	8.09986e+07	2.30811e+07	4.47254e+07	7.80046e+07	2.42755e+07	7.34393e+07	8.90336e+07	9.30024e+07	6.56978e+07	2.24089e+07	4.41138e+07
MAG(0:0/22:2)	5.72403e+06	1.83086e+06	5.23806e+06	7.35331e+06	1.07036e+07	3.37096e+06	1.13416e+07	852884	9.22096e+06	3.67028e+06	1.24476e+07	4.32985e+06	3.17222e+06	5.75876e+06	1.05274e+06	6.0124e+06
MAG(0:0/22:4)	1.35851e+07	2.4e+06	4.93309e+06	6.7749e+06	8.18277e+06	4.60336e+06	8.06523e+06	4.20314e+06	8.0216e+06	5.61098e+06	9.60595e+06	7.25545e+06	6.32541e+06	9.81196e+06	4.96764e+06	9.35847e+06
MAG(0:0/14:1)	3.76426e+06	1.51521e+06	1.45866e+06	2.19384e+06	3.64573e+06	5.44207e+06	3.59007e+06	2.10541e+06	1.70689e+06	2.3443e+06	3.11057e+06	1.45942e+06	2.93779e+06	2.6443e+06	6.5414e+06	2.61052e+06
1,3-Dimethyluric acid	717535	549723	746040	2.68668e+07	2.54657e+06	5.08906e+06	933955	1.06493e+06	936264	463494	828181	2.15566e+06	1.56619e+06	3.07916e+06	3.34771e+06	1.89544e+06
1,3-Diphenylacetone	117440	114998	134369	121910	159094	121994	122316	113788	144648	114882	113928	120100	120083	121398	124004	152866
1,5-Dihydroxy-3,4-dimethoxy-10-methyl-9(10H)-acridinone	460547	386353	486980	857021	488230	572955	461679	401535	671573	799546	775053	540965	411124	577396	1.05187e+06	533175
1,7-bis(4-hydroxyphenyl)-5-methoxyheptan-3-one	1.39543e+07	1.05291e+07	9.89003e+06	6.07032e+06	8.43941e+06	1.30586e+07	6.20473e+06	1.02104e+07	1.11855e+07	1.83878e+07	2.74114e+07	1.46368e+07	7.54169e+06	6.66986e+06	4.04155e+07	7.5787e+06
1,7-Dimethyluric acid	2.12448e+07	4.83969e+06	1.04437e+07	8.8496e+08	4.94627e+06	4.87326e+06	4.40199e+06	5.03274e+06	6.7862e+06	1.38631e+07	4.78213e+06	2.16805e+07	5.47211e+06	4.91826e+06	4.76509e+06	4.87582e+06
LPC(18:1n7/0:0)	1614343457	350534074	586174032	335672157	1192277121	6.58301e+08	5.06467e+08	5.79504e+08	7.4761e+08	2.70893e+08	8.16739e+08	731910791	6.67077e+08	9.72398e+08	6.02946e+08	7.35301e+08
PC(P-18:0/20:4(5Z,8Z,11Z,14Z))	3.48578e+08	1.9504e+08	272297197	2.5799e+08	4.55567e+08	2.23815e+08	3.81234e+08	2.64529e+08	3.30639e+08	2.88508e+08	3.78867e+08	2.26368e+08	3.19267e+08	3.80207e+08	5.32181e+08	2.56179e+08
LPC(18:1n9/0:0)	3.81571e+06	1.20385e+06	1.56611e+06	436454	6.09927e+06	655340	2.33643e+06	2.94148e+06	2.24294e+06	872457	1.37774e+06	1.53373e+06	2.06427e+06	3.51512e+06	1.80276e+06	2.12092e+06
1-[(2E,4E)-2,4-dodecadienoyl]pyrrolidine	1.00669e+07	1.12978e+07	4.92718e+06	1.4572e+07	3.78428e+06	4.31591e+06	1.36161e+07	8.17378e+06	1.07969e+07	5.50493e+06	1.07929e+07	7.96243e+06	1.43074e+07	7.42364e+06	7.10491e+06	1.33179e+07
PC(18:3/24:1)	1.94884e+06	6.25262e+06	9.93066e+06	8.78862e+06	1.49232e+07	1.06826e+07	1.16765e+07	8.17562e+06	4.31225e+06	9.61556e+06	9.67343e+06	6.98177e+06	1.10427e+07	1.62418e+07	1.47299e+07	1.18108e+07
TG(18:4/22:6/18:0)	8.11335e+06	2.05328e+06	3.57634e+06	2.34372e+06	6.43203e+06	3.90726e+06	9.32446e+06	1.91399e+06	2.73672e+06	2.27748e+06	1.66704e+06	4.27341e+06	8.81702e+06	7.58844e+06	2.67378e+06	4.60601e+06
LPC(16:1/0:0)	1.4324e+08	2.75806e+07	4.89672e+07	1.38612e+07	6.7998e+07	6.16534e+07	2.40988e+07	4.30673e+07	6.62603e+07	1.74528e+07	6.91934e+07	6.31589e+07	6.9092e+07	9.02884e+07	4.63383e+07	4.59476e+07
PC(o-16:1(9Z)/16:1(9Z))	3.75264e+06	3.02974e+06	1.70331e+06	3.25254e+06	3.77665e+06	2.56205e+06	4.46029e+06	8.27492e+06	2.64732e+06	7.72702e+06	2.96304e+06	9.31345e+06	2.09862e+07	4.26879e+06	6.35659e+06	7.66263e+06
PC(18:1/22:6)	2.50896e+08	1.27864e+08	1.74902e+08	9.90665e+07	1.51868e+08	1.68013e+08	1.65556e+08	8.81706e+07	2.01926e+08	9.51636e+07	1.38995e+08	7.89827e+07	2.34637e+08	2.13494e+08	1.47277e+08	1.18149e+08
1-[4-(1,2,3,4-Tetrahydroxybutyl)-1H-imidazol-2-yl]ethanone	550304	403488	529140	1.11243e+07	710927	699625	427414	2.64985e+07	7.40663e+06	8.62711e+06	469753	6.56887e+06	494915	2.27422e+07	559996	525332
10,16-Dihydroxyhexadecanoic acid	121318	127857	121611	4.48859e+06	126139	6.2065e+06	213306	130359	146945	128537	118748	4.99715e+06	149805	125608	128194	122330
10-oxo-8-decenoic acid	7.51955e+06	834614	603539	1.00648e+06	979944	190022	409633	608321	485062	196621	1.66011e+06	1.70174e+06	912609	683464	1.25248e+06	608626
10-Undecenoic acid	405229	245183	408827	5.33394e+06	331485	373327	381781	294529	418113	460434	459309	399100	889848	393093	516491	801798
11-Hydroxy-9,15,16-trioxooctadecanoic acid	185746	171434	162487	1.11918e+06	159013	161949	179948	182444	165424	176330	180286	161044	183933	164601	161493	170457
12(13)Ep-9-KODE	5.91141e+06	1.61957e+06	2.51518e+06	3.50552e+06	5.66577e+06	2.84751e+06	5.20838e+06	3.02222e+06	2.69381e+06	4.63975e+06	6.61573e+06	3.0068e+06	6.54475e+06	4.88678e+06	6.92766e+06	4.21604e+06
12a-Hydroxy-3-oxo-4,6-choladien-24-oic acid	1.82493e+06	327839	1.48301e+06	651407	2.03991e+06	1.89711e+06	450904	458981	1.41754e+06	983946	3.56818e+06	3.61998e+06	1.42235e+06	2.88656e+06	1.50599e+06	1.70417e+06
12-Hydroxylauric acid	880623	655227	2.1861e+06	342188	2.04536e+06	1.16163e+06	2.5709e+06	539599	1.22937e+06	1.31579e+06	1.03614e+06	783216	1.23511e+06	3.13682e+06	988432	3.13303e+06
12-Tridecene-4,6,8,10-tetraynal	560339	295652	1.25058e+06	2.04914e+06	702478	2.19464e+06	432214	856067	2.11777e+06	4.82754e+06	901434	1.3427e+06	3.39433e+06	1.41825e+06	1.74012e+06	3.31731e+06
13,14-Dihydroretinol	3.24234e+06	375041	552483	896254	362531	238378	1.54976e+06	1.02197e+06	173391	345404	933120	821834	801873	1.27353e+06	282868	1.75138e+06
13-oxotrideca-9,11-dienoic acid	1.68798e+06	723098	1494817	1.36197e+06	2.32925e+06	468598	1.56251e+06	455874	1.57585e+06	708139	2.32114e+06	1.4852e+06	1.63416e+06	2.60101e+06	1.55298e+06	1.55016e+06
13S-hydroxyoctadecadienoic acid	6.07791e+07	4.76108e+06	2.06519e+07	3.31342e+07	4.04757e+07	5.03542e+07	3.75199e+07	1.18981e+07	2.02252e+07	2.8878e+07	7.06414e+07	3.23089e+07	1.84215e+07	4.5579e+07	2.83357e+07	5.12227e+06
16-Hydroxyhexadecanoic acid	2.00331e+07	9.34479e+06	2.40705e+07	2.0966e+07	2.66268e+07	1.93588e+07	1.23367e+07	1.05653e+07	2.0251e+07	1.98523e+07	2.28436e+07	2.11124e+07	1.80582e+07	25371969	2.47662e+07	2.32728e+07
19-Noretiocholanolone	4.04762e+07	1.04956e+07	1.75565e+07	3.71873e+06	2.97857e+07	2.67021e+07	3.09989e+07	1.31924e+07	2.79701e+07	3.43176e+07	4.80127e+07	3.74993e+07	4.15196e+07	3.98254e+07	1.51154e+07	3.90495e+07
1-Aminocyclohexanecarboxylic acid	5.46921e+06	6.46432e+06	1.77972e+07	2.30106e+07	2.80754e+06	2.11617e+07	2.6488e+07	7.0122e+06	6.19471e+06	6.98002e+06	3.99292e+07	8.69109e+07	8.55851e+06	1.48709e+07	4.11331e+07	1.23732e+07
1-Aminopyrene	463000	473492	418137	419459	456159	445177	461146	440193	419506	420310	454255	522689	1.03195e+07	317718	457099	427655
LPC(20:4/0:0)	8.8286e+08	1.5102e+08	1.83932e+08	1.92102e+08	8.11125e+08	3.83158e+08	2.46019e+08	2.73452e+08	4.02243e+08	1.27527e+08	446891721	403646748	3.03885e+08	5.77044e+08	2.78919e+08	3.78083e+08
LPE(20:4/0:0)	7.536e+07	2.70933e+07	4.99772e+07	2.04187e+07	5.45783e+07	4.96126e+07	4.22186e+07	2.85394e+07	4.48798e+07	1.74543e+07	4.43786e+07	5.10012e+07	4.68895e+07	7.14859e+07	4.12035e+07	5.19163e+07
PC(20:0/22:5)	3.43236e+07	5.5016e+06	7.17656e+06	4.90671e+06	5.83103e+06	6.98937e+06	6.05864e+06	6.71739e+06	9.16145e+06	6.65661e+06	7.602e+06	5.87309e+06	6.13637e+06	4.88482e+06	8.22086e+06	8.31455e+06
PE(20:5/24:1)	1.05318e+07	4.05266e+06	9.46407e+06	3.33763e+06	1.0009e+07	5.86054e+06	5.56068e+06	4.42449e+06	1.08078e+07	3.9717e+06	7.84117e+06	4.89579e+06	1.92121e+06	1.06828e+07	6.71966e+06	6.63837e+06
LPC (17:0/0:0)	6.80139e+07	2.90199e+07	3.262e+07	9.67691e+06	7.18339e+07	2.28661e+07	2.63964e+07	2.53902e+07	2.70589e+07	1.25044e+07	3.73343e+07	1.56352e+07	4.3101e+07	6.72081e+07	2.43092e+07	4.03435e+07
PE(17:0/0:0)	1.94706e+07	2.73859e+06	7.42034e+06	1.77617e+06	1.07885e+07	9.50321e+06	2.27018e+06	4.75785e+06	8.17567e+06	2.01128e+06	1.18352e+07	1.30445e+07	1.01738e+07	9.39637e+06	5.12145e+06	7.46302e+06
PE(16:0/22:1)	1.46629e+07	5.13653e+06	8.65093e+06	1.30295e+07	1.23189e+07	1.39885e+07	6.62858e+06	7.55987e+06	9.14512e+06	5.39424e+06	8.39718e+06	8.84125e+06	1.04031e+07	1.12514e+07	5.77886e+06	1.18434e+07
PC(16:0/22:6)	1325644017	1091889472	1653308139	1489802902	1709948286	2031968792	1687655325	1013765776	1415038264	1360640301	9.90924e+08	1009077590	1710508719	1957248169	1274942044	1295322535
PE(16:0/22:6)	4.14236e+07	4.02467e+07	7.96904e+07	1.58602e+08	109397269	1.10916e+08	1.093e+08	7.34532e+07	5.76754e+07	41548255	3.32057e+07	5.16251e+07	1.22782e+08	9.56468e+07	8.16206e+07	9.14369e+07
PC(16:0e/18:2(9Z,12Z))	1.69842e+08	5.72626e+07	7.25369e+07	7.65491e+07	1.47083e+08	7.72624e+07	1.5773e+08	9.31634e+07	1.19432e+08	8.35591e+07	1.58869e+08	1.32544e+08	1.26763e+08	1.46019e+08	1.06034e+08	1.24145e+08
1H-Imidazole-4-carboxylic acid	500827	392443	7.76616e+07	3.68586e+06	697743	131737461	9.49047e+07	1.25894e+08	1.66035e+08	9.7683e+07	2.81884e+08	690420	5.43381e+07	5.44103e+07	1.39451e+08	1.42157e+08
LPC(20:0/0:0)	9.41457e+06	1.51752e+06	4.06074e+06	705664	4.49052e+06	1.25826e+06	4.88512e+06	3.08002e+06	3.16334e+06	1.54728e+06	5.76644e+06	2.96318e+06	6.41908e+06	4.76389e+06	2.12915e+06	4.51157e+06
LPE(20:0/0:0)	4.35839e+06	1.02946e+06	1.53342e+06	320643	3.05055e+06	877631	1.70974e+06	1.59005e+06	1.52163e+06	691913	1.64142e+06	1.43003e+06	1.85765e+06	2.67354e+06	1.09804e+06	2.7986e+06
LPC(18:2/0:0)	1667335767	3.9052e+08	7.51754e+08	3.40645e+08	1202608995	6.65437e+08	7.63086e+08	7.10779e+08	951253920	2.68126e+08	1400714690	1506390235	1121620560	1131063272	6.6874e+08	9.84936e+08
LPE(18:2/0:0)	2.01556e+08	8.89343e+07	1.10516e+08	5.57435e+07	9.29785e+07	8.92979e+07	1.29733e+08	8.09103e+07	1.02416e+08	3.54773e+07	1.73985e+08	258879601	1.84115e+08	150952358	1.29549e+08	1.80617e+08
1-Methyl-4-(1-methyl-2-propenyl)-benzene	5.56227e+06	3.27274e+07	2.84323e+07	9.96398e+06	2.29005e+07	5.82889e+06	724497	980796	3.40587e+07	1.19589e+07	2.55113e+06	1.9376e+06	2.8386e+06	527176	9.78704e+06	1.02664e+06
1-Methyladenine	245035	207564	248246	263373	219552	226073	227626	215448	249505	551456	219255	249402	313056	229434	255604	231690
1-Methylhistidine	1.325e+06	1.34864e+06	6.01946e+06	4.39177e+06	6.83963e+06	3.64926e+06	5.50624e+06	2.40276e+06	3.14542e+06	3.0401e+06	2.96108e+06	4.73814e+06	2.94862e+06	3.4417e+06	1.42322e+07	1.42171e+06
1-methylhypoxanthine	767564	960365	1.32524e+06	2.18346e+06	2.14603e+06	1.13424e+06	1.21102e+06	904979	1.25466e+06	1.12989e+06	836042	821203	369161	898904	2.55973e+06	1.40186e+06
1-Methylinosine	6.28188e+06	2.29103e+07	3.9017e+07	4.57641e+07	2.92239e+07	5.02284e+07	3.46019e+07	14151238	4.73197e+07	2.92452e+07	2.02556e+07	3.9287e+07	4.80792e+07	3.05434e+07	6.88393e+07	5.77774e+07
1-Methylnicotinamide	1.01768e+07	8.9864e+06	5.31283e+07	1.13801e+08	1.58052e+07	1.49747e+08	2.24261e+07	3.23444e+07	4.76945e+07	5.39143e+07	2.54532e+07	1.28563e+08	1.89444e+07	4.15403e+07	6.20785e+07	2.92379e+07
1-Naphthol	128467	125795	148204	133356	174031	133448	133800	124472	158229	376334	124625	131377	131358	180123	135647	167219
1-Nitrosopyrrolidine (NPYR)	2.70534e+06	4.14703e+06	5.46957e+06	2.45833e+06	1.03673e+06	6.45346e+06	1.24366e+07	4.77179e+06	7.23115e+06	3.70327e+06	2.93284e+06	1.35716e+06	3.48362e+06	5.45236e+06	1.15866e+07	5.7506e+06
PE(18:0/22:5)	8.55833e+06	2.63599e+06	637250	595395	696785	2.26542e+06	6.32861e+06	3.23031e+06	8.00081e+06	2.41174e+06	8.30146e+06	727481	1.49261e+06	6.68007e+06	614557	1.23406e+07
1-O-Hexadecyl-lyso-sn-glycero-3-phosphocholine	2.52957e+07	6.32722e+06	8.11428e+06	4.53776e+06	2.4643e+07	6.75493e+06	9.82243e+06	8.20134e+06	9.27642e+06	5.64463e+06	1.22212e+07	6.1098e+06	1.08701e+07	1.9398e+07	1.29472e+07	1.07802e+07
PE(18:1/20:4)	3.19229e+07	3.91375e+07	5.00723e+07	7.75985e+07	4.54449e+07	5.89718e+07	5.9799e+07	5.19959e+07	4.31745e+07	1.63561e+07	3.5021e+07	3.45533e+07	6.9471e+07	3.76897e+07	5.55351e+07	4.73998e+07
LPE(18:1/0:0)	1.99207e+07	5.5188e+06	7.19862e+06	9.08904e+06	7.44127e+06	7.95942e+06	7.77828e+06	5.56212e+06	9.32523e+06	4.37103e+06	1.08868e+07	1.62728e+07	1.10353e+07	1.03252e+07	7.58332e+06	1.31076e+07
PC(18:1/18:2)	1910738517	1559646258	1992414124	9.8398e+08	1596734687	2407925571	1624504041	1502370706	1940767313	1035917401	1922494527	1848755274	1893051269	1690759163	1520583691	1926118912
PE(18:1/18:2)	3.39068e+07	2.53363e+07	2.42198e+07	2.93171e+07	1.83654e+07	4.19292e+07	3.94834e+07	3.07038e+07	2.88802e+07	9.49258e+06	3.0856e+07	2.96132e+07	6.83861e+07	2.35773e+07	3.78518e+07	4.67779e+07
PE(18:1/16:1)	3.27821e+07	3.46267e+07	6.60161e+07	1.20506e+08	5.2622e+07	7.99042e+07	1.14696e+08	5.55807e+07	5.23415e+07	2.02085e+07	3.94276e+07	2.52884e+07	9.97424e+07	5.45207e+07	8.01858e+07	112305834
PC(O-18:0/20:4(5Z,8Z,11Z,14Z))	2.27811e+08	1.0335e+08	1.49879e+08	1.71711e+08	2.42603e+08	1.17379e+08	217563134	1.15638e+08	1.73391e+08	1.76694e+08	2.36347e+08	1.48063e+08	1.72033e+08	187896684	4.84403e+07	1.35107e+08
LPE(16:0/0:0)	3.43813e+07	1.84209e+07	1.91583e+07	2.23198e+07	2.5454e+07	1.5856e+07	2.46947e+07	2.36245e+07	1.82412e+07	9.6446e+06	1.54912e+07	2.06496e+07	3.16166e+07	3.44656e+07	3.03599e+07	2.56503e+07
PE(16:0/18:2)	6.82504e+07	6.17258e+07	1.25275e+08	1.93743e+08	4.67006e+07	1.46781e+08	2.17599e+08	1.06701e+08	1.06419e+08	4.21202e+07	7.27989e+07	1.23479e+08	1.8534e+08	9.50953e+07	1.4727e+08	1.85556e+08
1-Phenyl-3-methyl-5-pyrazolone	6.49888e+07	2.63772e+07	2.31287e+07	2.98481e+07	2.76844e+07	1.79736e+07	2.15406e+07	2.14328e+07	5.00252e+07	1.9224e+07	5.39117e+07	2.56543e+07	2.69692e+07	3.09031e+07	5.99621e+07	2.74791e+07
1-Piperideine	2.00807e+07	1.31948e+07	7.3372e+06	1.01773e+06	1.07219e+07	1.73773e+07	4.54478e+06	1.48582e+07	1.09251e+07	1.65996e+07	9.66282e+06	7.29903e+06	8.02915e+06	7.41582e+06	1.27662e+07	1.46724e+07
PC(22:6/18:0)	1181067524	5.03683e+08	8.63355e+08	5.42134e+08	6.39437e+08	1273750413	7.64586e+08	6.47354e+08	8.61465e+08	7.56343e+08	4.39577e+08	927907364	1139108438	1347644070	6.38603e+08	1132495628
GPEtn(22:6/18:0)	2.74692e+07	2.80373e+07	5.19672e+07	6.06406e+07	5.76214e+07	6.22009e+07	4.27926e+07	4.68391e+07	3.53872e+07	2.65654e+07	1.47623e+07	3.20994e+07	7.04654e+07	56852159	3.34851e+07	5.67176e+07
LPE(18:0/0:0)	3.36254e+07	1.43185e+07	2.05984e+07	2.52011e+07	2.80269e+07	1.50474e+07	2.43002e+07	2.5221e+07	1.70395e+07	6.89108e+06	1.6762e+07	1.83308e+07	2.93483e+07	2.72905e+07	1.94667e+07	2.98182e+07
PE(18:0/18:1)	4.39465e+07	3.54458e+07	4.1536e+07	7.46384e+07	4.13248e+07	1.20341e+08	2.46624e+07	4.31461e+07	4.14196e+07	3.36052e+07	3.78687e+07	3.64643e+07	6.68948e+07	5.09724e+07	5.40262e+07	4.2117e+07
LPC(24:0/0:0)	3.12094e+06	581352	1.3782e+06	248561	1.18438e+06	641027	1.47363e+06	994368	1.39571e+06	733341	1.85459e+06	712766	2.31371e+06	1.43728e+06	813785	1.36782e+06
PC(14:0/18:1)	2.69285e+08	1.4018e+08	2.48045e+08	2.43637e+08	1.53502e+08	7.88623e+08	1.36474e+08	2.35106e+08	3.16662e+08	2.00934e+08	2.17189e+08	4.66117e+08	357382132	3.00214e+08	2.86419e+08	2.29579e+08
PC(14:0/16:0)	3.11539e+06	734117	2.05874e+06	664381	1.21371e+06	1.39301e+06	1.12368e+06	1.14469e+06	1.36759e+06	1.38323e+06	1.29528e+06	1.31334e+06	1.72224e+06	1.9481e+06	1.50259e+06	1.90713e+06
2-(14,15-Epoxyeicosatrienoyl) glycerol	6.06435e+06	133510	124473	122597	122580	125956	4.37398e+06	3.64513e+06	1.38102e+06	1.75592e+06	403785	140317	1.03345e+06	848917	1.42025e+06	991709
2-(3-Phenylpropyl)phenol	268795	232414	213194	265284	348034	1.36575e+07	249257	211167	225802	318158	223734	169558	201418	224754	216918	235598
2-(5-Methyl-5-vinyltetrahydro-2-furanyl)propanal	2.87334e+06	2.66381e+06	1.07239e+06	4.34181e+06	441568	618388	4.14695e+06	2.36995e+06	3.53977e+06	924447	3.6589e+06	1.31605e+06	5.04616e+06	2.36254e+06	1.47314e+06	4.2111e+06
2-(6-Hydroxy-1H-indol-3-yl)acetamide	4.62678e+06	2.19447e+06	609502	1.10144e+06	2.08033e+06	1.112e+06	2.84698e+06	2.53178e+06	1.96674e+06	721696	2.34659e+06	548296	2.22978e+06	3.92914e+06	1.11269e+06	1.45491e+06
2-(hydroxyimino)- Pentanedioic acid	1.13303e+07	8.74674e+06	1.01175e+07	7.61252e+06	9.25496e+06	1.12356e+07	1.45024e+07	3.67264e+06	1.53389e+07	1.62017e+07	1.67282e+07	1.1981e+07	1.40216e+07	1.42629e+07	9.42388e+06	1.19158e+07
2(N)-Methyl-norsalsolinol	681069	422122	975021	528306	2.80554e+06	1.52319e+06	1.34735e+06	979796	783452	1.8425e+06	1.17527e+07	1.18063e+06	606078	834639	790935	753908
2,3-dinor Prostaglandin E1	8.25859e+06	449501	1.30236e+06	1.26728e+06	6.74343e+06	2.2874e+06	2.70816e+06	1.75852e+06	3.27167e+06	2.03209e+06	4.30069e+06	2.53539e+06	9.47475e+06	5.55809e+06	7.88219e+06	4.69082e+06
2,4,6-Octatriyn-1-ol	8.21161e+06	1.67568e+06	2.69293e+06	517476	147010	193970	156633	2.06197e+06	247107	182577	205147	269259	1.41029e+06	162827	483081	708315
2,4-dihydroxyheptadec-16-enyl acetate	1.15829e+07	3.17989e+06	1.20927e+06	2.35121e+06	1.26823e+06	1.11744e+06	862512	1.26948e+06	5.23604e+06	952255	2.26158e+06	1.89689e+06	1.45436e+06	1.45599e+06	2.20925e+06	2.30033e+06
2,4-dihydroxyheptadec-16-ynyl acetate	5.73738e+06	403594	1.35265e+06	3.08702e+06	4.83576e+06	1.77192e+06	2.84291e+06	1.07189e+06	2.32983e+06	1.96032e+06	5.36743e+06	1.83358e+06	4.29243e+06	2.62944e+06	5.99466e+06	2.25925e+06
2,4-Dimethylbenzaldehyde	314277	260103	331044	292905	338928	365394	1.96746e+06	347927	149709	191591	293234	305192	844115	300116	324558	315560
LPE(0:0/20:2)	1.99638e+07	3.453e+06	6.45434e+06	1.74712e+06	1.00943e+07	4.93665e+06	5.96349e+06	5.76116e+06	7.52347e+06	2.26987e+06	1.18851e+07	1.21828e+07	9.4203e+06	9.35638e+06	4.45466e+06	7.63906e+06
20 β-Dihydrocortisol	1.62898e+06	1.87436e+06	3.33658e+06	729186	4.60789e+06	2.85947e+06	3.64193e+06	1.04902e+06	4.92193e+06	4.74344e+06	790313	4.60485e+06	4.20653e+06	2.1247e+06	8.42687e+06	3.84102e+06
2-Amino-1,3,4-octadecanetriol	439472	314940	2.09476e+06	810056	3.98877e+06	2.42109e+06	354674	499697	2.03876e+06	877910	950305	1.56018e+07	6.51122e+06	3.71033e+06	9.11344e+06	3.81108e+07
2-Amino-6-methylmercaptopurine	760140	8.80586e+06	5.18937e+06	1.18507e+07	4.37999e+06	6.94961e+06	6.7596e+06	1.96691e+06	9.06177e+06	4.51036e+06	3.09484e+06	5.16101e+06	7.59754e+06	4.50804e+06	1.2196e+07	4.41294e+06
2'-Aminoacetophenone	3.6052e+06	4.75685e+06	5.25339e+06	2.79582e+06	2.26991e+06	3.03668e+06	4.87992e+06	781107	1.27323e+07	317311	3.46331e+06	3.57616e+06	9.70924e+06	990898	2.07756e+06	1.93715e+06
2-Aminoacetophenone	1.70088e+08	8.99966e+07	1.59673e+08	8.64425e+07	9.12514e+06	779438	7.95613e+07	4.69355e+07	1.9392e+08	1.96578e+08	1.7307e+08	2.09789e+08	9.30921e+07	1.59732e+08	1.2801e+08	1.14746e+08
PE(P-16:0e/0:0)	9.00658e+06	1.63947e+06	5.19706e+06	3.52395e+06	9.69627e+06	2.30919e+06	3.14387e+06	2.92418e+06	5.99128e+06	1.42022e+06	4.49221e+06	4.16871e+06	4.99726e+06	7.09605e+06	4.7156e+06	5.01143e+06
2-Aminomuconic acid	169678	161764	176825	2.23551e+06	170886	164395	370512	166045	250078	176505	161412	2.20174e+06	253936	209415	315378	214696
2-arachidonoylglycerol	3.22999e+07	6.05678e+06	8.66291e+06	1.37926e+07	1.564e+07	8.42889e+06	1.83111e+07	5.23097e+06	1.84581e+07	7.72104e+06	2.50763e+07	1.25403e+07	1.35121e+07	2.09241e+07	9.23993e+06	2.06512e+07
2-Arachidonyl Glycerol ether	170940	107760	112563	185167	117206	187785	115428	96210	101204	107474	119093	115114	119659	113680	157012	104645
2-Decylfuran	1.73393e+08	1.78933e+08	7.75314e+07	239949660	5.45764e+07	9.11637e+07	2.4988e+08	1.50072e+08	1.97332e+08	7.09254e+07	1.89278e+08	9.86057e+07	2.67443e+08	1.43858e+08	8.8848e+07	2.69846e+08
2'-Deoxyinosine	479691	329903	1.21322e+06	1.92927e+07	2.31794e+06	3.65426e+06	2.1702e+06	1.39869e+06	505588	908831	477882	1.64401e+06	973916	1.08383e+06	2.41115e+06	1.83275e+06
2'-Deoxyinosine 5'-monophosphate	654506	424301	495200	247830	464730	507024	6.17427e+06	415098	486662	442802	517450	480567	452286	1.0515e+06	611797	524823
2-Hexenoylcarnitine	9.04409e+06	3.05089e+06	5.03645e+06	2.11346e+06	2.98612e+06	275717	2.61472e+06	2.14951e+06	4.88917e+06	2.37438e+08	3.58387e+06	5.51887e+06	3.38234e+06	6.40709e+06	3.53232e+06	5.17737e+06
DG(17:0/0:0/8:0)	1.30346e+07	6.34751e+06	2.4268e+07	1.61379e+07	1.63363e+07	1.18939e+07	1.56936e+07	3.70745e+06	1.49144e+07	1.35937e+07	1.7487e+07	1.63696e+07	4.95602e+06	1.51735e+07	3.85138e+06	1.87754e+07
2-Hydroxyhippuric acid	1.72674e+06	890932	1.63633e+06	1.93438e+06	1.34742e+07	944016	1.45749e+06	2.54812e+06	2.16981e+06	2.80722e+06	1.76294e+06	5.75684e+06	3.17298e+06	1.28486e+06	1.09868e+06	2.20706e+06
2-Hydroxymyristic acid	939441	2.56887e+06	4.11207e+06	807774	687005	2.73206e+06	1.16692e+06	3.08199e+06	389558	2.14787e+06	2.03767e+06	1.72458e+06	869231	2.24684e+06	2.2693e+06	676683
2-Hydroxyvaleric acid	4.68835e+07	3.27111e+07	2.97065e+07	2.53105e+08	7.7615e+07	6.51661e+07	7.21491e+07	5.32653e+07	4.38508e+07	5.80142e+07	4.24434e+07	5.54976e+07	4.84377e+07	6.63415e+07	9.41232e+07	4.35905e+07
2-Keto-6-aminocaproic acid	384471	558337	882873	1.01636e+06	510932	663779	580257	421616	490802	358594	492159	495992	1.51454e+06	352739	556905	1.39118e+06
2-linoleoyl-sn-glycero-3-phosphoethanolamine	1.00744e+08	3.91756e+07	5.31498e+07	2.64798e+07	4.59507e+07	5.04813e+07	6.37013e+07	4.15913e+07	5.4271e+07	1.74419e+07	7.74586e+07	1.14265e+08	9.51794e+07	7.32935e+07	6.0748e+07	9.08749e+07
2-methoxyacetaminophen sulfate	5.46002e+07	8.54796e+07	3.93773e+07	1.44081e+07	5.30207e+07	3.14837e+07	4.30851e+07	7.2711e+07	1.42194e+08	1.18603e+08	2.95252e+07	146955360	1.37969e+08	3.25922e+07	1.17035e+08	7.47432e+07
2-Methylthiazolidine	2.61897e+06	636180	2.48919e+06	978051	1.53325e+06	914783	2.88288e+06	1.33322e+06	4.93959e+06	4.28048e+06	6.12328e+06	7.93399e+06	1.85158e+06	4.79625e+06	2.6384e+06	1.15008e+06
2-Oxobutyric acid	2.21103e+07	7.91884e+06	1.97051e+07	3.12195e+07	1.38582e+07	2.75572e+07	2.56687e+07	1.14324e+07	2.27084e+07	9.91321e+06	2.82182e+07	1.95005e+07	2.90016e+07	2.32695e+07	3.1479e+07	2.75446e+07
PC(0:0/16:0)	7.05788e+08	205293765	3.70987e+08	1.3845e+08	8.01322e+08	2.60744e+08	3.21053e+08	3.32521e+08	4.03436e+08	1.43846e+08	4.00321e+08	2.99465e+08	426489015	5.00134e+08	3.29842e+08	5.38352e+08
2-pyridone	3.00168e+06	482956	494559	164195	415713	137382	749325	212115	403900	215025	896977	1.00928e+06	1.35408e+06	637195	5.39335e+06	193855
2-Pyrrolidone	2.54407e+07	2.89461e+07	4.75135e+07	3.78059e+07	2.92937e+07	3.8303e+07	3.28724e+07	1.29084e+07	4.01653e+07	1.18216e+07	1.74608e+07	2.28801e+07	4.54295e+07	1.83419e+07	4.99796e+07	6.01238e+07
3-(3,4,5-trimethoxyphenyl)propanoic acid	1.9809e+06	4.73106e+06	4.04392e+06	5.18448e+06	1.28964e+07	1.45e+07	5.28823e+06	2.08386e+06	2.05724e+06	4.44236e+06	2.07541e+06	1.01945e+07	1.87926e+07	2.09295e+07	1.33229e+06	1.81647e+06
3-(3,4-Dimethyl-5-pentyl-2-furyl)propanoic acid	3.70519e+06	483521	2.36654e+06	2.2051e+06	9.32013e+06	1.45141e+06	2.94546e+06	1.00249e+06	2.2306e+06	3.21825e+06	3.36267e+06	3.69462e+06	3.59405e+06	3.76484e+06	2.75647e+06	2.51452e+06
3-(Icosanoyloxy)-4-(trimethylammonio)butanoate	2.25307e+06	458135	1.93238e+06	270115	2.24524e+06	633150	3.48425e+06	760238	1.94057e+06	1.2352e+06	1.86572e+06	856710	1.73468e+06	1.82721e+06	2.63223e+06	2.21905e+06
3, 5-Tetradecadiencarnitine	2.30134e+07	2.42115e+07	3.96087e+07	6.5756e+06	4.68542e+07	2.79714e+07	7.91632e+07	1.15402e+07	5.80525e+07	2.51473e+07	2.17091e+07	9.67062e+06	3.53821e+07	2.98938e+07	8.80971e+07	4.56754e+07
3,4,5-trimethoxyhydrocinnamic acid	4.4362e+06	757680	4.58672e+06	1.40938e+06	3.03503e+06	1.82934e+06	3.35854e+06	986399	1.34594e+07	3.14009e+06	5.38022e+06	1.77847e+06	4.71316e+06	2.12709e+06	5.32495e+06	5.49132e+06
3,4-dihydroxybenzylamine	179916	787897	114459	322173	140715	116568	167763	127751	1.17207e+06	161089	145461	979564	124060	120928	2.38199e+06	570973
3,4-Dihydroxyphenylglycol O-sulfate	6.9294e+07	7.07206e+07	1.99484e+07	3.30182e+07	3.74212e+08	3.49319e+07	3.55748e+07	3.54451e+07	1.03252e+08	2.29011e+07	6.46943e+07	4.30295e+07	1.14758e+08	2.2361e+07	5.50721e+07	1.55632e+07
3,4-dihydroxystyrene	4.75511e+06	3.6482e+07	471664	4.57024e+07	453868	1.63776e+06	1.38271e+06	9.11918e+06	2.28484e+07	3.68249e+06	605450	5.91909e+06	6.42418e+07	5.8735e+06	2.5136e+07	2.09045e+06
3,4-Methylenesebacic acid	5.36317e+06	3.94109e+06	6.02997e+06	7.53226e+06	4.83284e+06	4.01629e+06	6.36359e+06	2.66411e+06	5.87292e+06	6.45826e+06	4.69395e+06	4.11359e+06	5.3946e+06	5.28609e+06	7.23708e+06	5.36932e+06
3,5-Dihydroxybenzoic acid	5.16292e+07	1.02788e+07	7.54348e+07	1.07502e+07	7.71809e+06	8.35738e+06	3.59857e+06	1.73113e+07	23322077	1.05069e+07	4.99497e+07	1.57198e+07	1.11715e+07	2.27349e+07	2.2781e+07	1.78701e+07
3,5-Dimethoxy-4-(sulfooxy)benzoic acid	4.58523e+06	4.72449e+06	5.19066e+06	1.58746e+07	6.90731e+06	3.29915e+06	6.64786e+06	2.57889e+06	6.1106e+06	1.53903e+06	1.58729e+07	1.78559e+07	6.61905e+06	1.38273e+06	3.82308e+06	7.05827e+06
PC(22:6/18:1)	3.11234e+07	7.87245e+06	2.00861e+07	1.18331e+07	4.66985e+07	1.31236e+07	2.84e+07	1.90999e+07	2.74793e+07	1.7103e+07	1.71926e+07	1.30745e+07	3.29185e+07	2.65507e+07	1.91724e+07	1.20911e+07
3-[3-Methoxy-4-(sulfooxy)phenyl]propanoic acid	6.54033e+06	4.28396e+07	1.68311e+07	2.47896e+07	899304	3.37147e+06	1.02133e+06	1.87368e+06	4.13187e+07	1.03826e+07	1.80175e+06	2.84369e+06	1.25968e+07	1.21893e+06	6.40024e+06	2.1089e+06
3-acetamidopropanal	3.77762e+06	4.69028e+06	5.05033e+06	1.53212e+06	4.51952e+06	3.69776e+06	469337	5.78406e+06	4.89278e+06	6.26695e+06	487497	4.64689e+06	3.60036e+06	5.40286e+06	587607	3.99108e+06
3-Anisic acid	866896	3.25234e+06	1.19333e+07	1.82578e+06	1.11232e+06	3.84179e+06	3.51568e+06	1.43775e+08	3.4804e+06	3.26444e+06	2.13064e+06	3.36678e+06	3.58845e+06	2.71046e+06	1.4587e+06	2.63502e+06
3-Carboxy-1-methylpyridinium	258025	1.32411e+06	246595	1.412e+07	263015	1.01127e+06	1.10566e+06	248315	5.35141e+06	264942	240861	1.02538e+07	454805	410340	421923	2.6301e+06
3-Deoxy-D-glycero-D-galacto-2-nonulosonic Acid	9.63134e+08	1408563700	8.23864e+08	2.74791e+08	1351675883	2130703568	9.58759e+08	2.80747e+07	5.09278e+08	4.2176e+08	7.44368e+08	3.74277e+08	2.66421e+08	287987829	6.84353e+08	1.6613e+08
3-Hydroxybutyric acid	1007567300	1.88194e+07	1532623828	1268752603	1526770938	3.62047e+08	7775451943	318307689	2644225596	1513929630	9.99282e+08	1302433233	1180379116	2896964678	3943347426	1395089490
3-Hydroxy-cis-5-tetradecenoylcarnitine	3.86714e+06	1.40394e+06	5.9931e+06	2.79346e+06	5.03678e+06	5.62333e+06	1.08779e+07	1.47665e+06	3.29576e+06	4.29383e+06	3.66273e+06	2.75155e+06	4.2141e+06	4.91808e+06	1.14639e+07	5.32141e+06
3-Hydroxyhexadecadienoylcarnitine	4.7699e+06	969106	2.73529e+06	3.30421e+06	3.68373e+06	2.59852e+06	5.23007e+06	3.1369e+06	3.03649e+06	2.15858e+06	2.54764e+06	3.78619e+06	3.11965e+06	2.9272e+06	4.88694e+06	3.80017e+06
3-hydroxyhexadecanoylcarnitine	623401	282527	1.29387e+06	626679	1.58072e+06	1.48227e+06	3.11275e+06	343039	1.49052e+06	1.04242e+06	904558	672932	1.37597e+06	1.28704e+06	2.56942e+06	1.44974e+06
3-Hydroxylidocaine	701000	511399	681293	1.03683e+06	2.36285e+06	4.54428e+06	1.19003e+07	5.90209e+06	894116	721282	759292	1.93432e+06	1.22859e+06	2.65752e+06	2.9645e+06	1.5358e+06
3-Hydroxysebacic acid	403372	197727	2.70275e+06	198667	477010	815583	6.66562e+06	185556	547291	2.56118e+06	738788	440656	628040	691015	2.65614e+06	915291
3-Hydroxytetradecanedioic acid	214795	344739	212887	543250	288809	949666	245533	304637	403247	216912	109914	608229	355412	325680	382003	412424
3-Indoleacetamide	1.67632e+07	2.4465e+07	9.91278e+06	1.8039e+07	9.78214e+06	6.46647e+06	1.55627e+07	9.42259e+06	9.95027e+06	1.1251e+07	1.36119e+07	9.94649e+06	4.60639e+06	9.38406e+06	1.88184e+07	4.67527e+06
3-Indoxyl sulphate	1941014581	1477289444	2023923663	3689328594	2360574424	6.92619e+08	1078775263	4.28573e+08	7488161043	4.47442e+08	2591204309	2473095397	2221291506	8.93973e+08	1649435419	1299191722
3-Isopropylmalic acid	532232	466093	1.46198e+06	1.46663e+07	409170	4.37976e+06	366661	428440	1.9858e+06	1.11496e+06	315724	348067	1.06324e+06	336360	837938	913848
3-Methoxy-4-hydroxyphenylethyleneglycol sulfate	6.31853e+07	2.66045e+08	7.39409e+07	2.10887e+08	6.79662e+07	5.04227e+07	1.24901e+08	1.00539e+08	1.69038e+08	1.21857e+08	1.3952e+08	2.08982e+08	1.56975e+08	7.78561e+07	118432585	4.99775e+07
3-Methoxytyramine	2.17392e+06	2.37576e+06	261908	9.08739e+06	135370	135259	127531	315312	442175	180291	133578	320255	1.41433e+06	1.07036e+07	1.13279e+06	137812
3-Methylcyclopentene	2.7832e+07	2.93255e+07	1.0866e+07	44939402	7.12733e+06	1.31339e+07	4.20089e+07	2.5672e+07	3.20109e+07	1.08837e+07	3.3042e+07	1.73293e+07	4.67486e+07	2.47811e+07	1.96388e+07	4.46269e+07
3'-O-Methylguanosine	1.99726e+07	1.16967e+07	5.74705e+07	5.16341e+07	3.45885e+07	2.24842e+07	3.83469e+07	2.63778e+07	4.39709e+07	3.69047e+07	4.90233e+07	6.25667e+07	2.05985e+07	2.8509e+07	5.15827e+07	1.48838e+07
3-Oxotetradecanoic acid	8.22922e+06	2.97863e+07	1.69421e+07	5.39413e+06	1.03236e+07	9.58804e+06	9.55615e+06	5.20509e+06	4.00837e+07	7.10457e+06	7.64864e+06	7.2125e+06	5.00602e+06	9.63468e+06	7.44518e+06	7.24777e+06
3-Phenyllactic acid	1.77859e+07	3.93198e+06	2.60237e+07	2.13685e+08	2.7964e+06	2.36371e+06	3.37299e+07	2.16097e+07	1.23993e+08	3.84501e+07	1.89868e+07	7.55863e+07	5.48445e+07	3.0217e+07	8.886e+07	6.42603e+06
3-Phenylpropanoic acid	165835	142775	156983	216606	161964	356393	5.34842e+06	154813	171435	169049	154614	2.1109e+06	1.53664e+06	1.22268e+06	1.18514e+06	935876
3-Ureidopropionic acid	2.99602e+07	6.69742e+07	3.45789e+07	1.25152e+07	2.59687e+07	7.98753e+07	3.35032e+07	3.65704e+07	9.03039e+07	5.06651e+07	3.21279e+07	2.36349e+07	3.87771e+07	6.59714e+07	5.37392e+07	5.95814e+07
4-(3-pyridyl)-4-oxobutyramide	116670	130788	312782	170397	100960	310641	265303	316408	296574	403920	172604	339027	279954	330166	536231	370395
Cholesta-4,6-dien-3-one	1.36353e+06	112806	442166	907408	568784	286223	475487	241433	336190	469915	184498	291196	2.43427e+06	293683	2.13036e+06	457375
4,6-Diamino-5-formamidopyrimidine	1.16533e+07	1.32702e+07	2.5097e+07	1.86919e+07	1.75614e+07	1.23518e+07	2.43433e+07	7.52739e+06	2.12264e+07	1.9579e+07	1.6879e+07	2.6073e+07	1.29146e+07	1.88875e+07	3.06518e+07	1.59911e+07
4-[(3-Aminopropyl)amino]butanoic acid	4.93216e+08	2.36771e+07	1.02582e+07	2.20689e+06	1.69679e+06	2.40758e+06	1.41933e+07	1.36721e+07	1.8901e+07	1.75037e+07	1.90109e+07	1.0268e+07	7.87855e+06	4.68948e+06	3.35166e+06	3.17992e+06
4-Aminobenzoic acid	2.16972e+06	1.10651e+06	4.63544e+06	4.86111e+06	2.27691e+06	1.36855e+08	1.59448e+07	9.61288e+06	2.439e+06	4.09357e+06	5.12807e+06	9.60409e+06	1.43704e+07	6.52477e+06	1.30235e+07	3.80844e+06
4-Amino-N-[5-(hydroxymethyl)-1,2-oxazol-3-yl]benzenesulfonamide	238584	123500	161344	479008	363949	300300	229245	159798	321716	194133	244810	232538	3.80832e+06	176269	309529	6.66348e+06
4-Aminophenol	8.48808e+06	1.17279e+06	493326	878680	667485	582966	531687	852113	294959	529734	315226	970191	244685	458532	4.35667e+06	349772
4-Hydroxy-3-(sulfooxy)benzoic acid	4.0093e+06	5.45063e+06	9.91111e+06	3.74202e+06	2.67642e+06	5.08568e+06	1.23042e+06	5.19548e+06	7.71606e+06	1.07328e+06	1.7984e+06	2.18153e+06	4.82975e+06	1.65534e+06	1.21465e+06	5.8318e+06
4-Hydroxybenzaldehyde	2.39741e+06	1.08604e+06	624930	1.41773e+06	1.25222e+06	955219	3.80939e+06	390664	973901	418856	8.97155e+06	1.87007e+06	885453	2.20464e+06	918278	741306
4-Hydroxy-L-threonine	976033	826678	1.86864e+06	2.91208e+06	1.58954e+06	1.28927e+06	1.46269e+06	3.04073e+06	1.69608e+06	4.67713e+06	987178	1.9976e+06	2.93164e+06	2.30645e+06	1.12153e+06	3.04932e+06
4-Methoxy-3-(sulfooxy)benzoic acid	1.22852e+07	2.54915e+08	1.34894e+07	1.36362e+08	3.27666e+06	927933	3.38731e+06	3.49393e+07	9.2858e+07	2.16298e+07	4.09417e+06	1.86274e+07	1.04767e+08	2.26931e+07	1.01135e+08	1.34678e+07
4-Methyl-5,6,7,8-tetrahydroquinoline	175990	163938	177413	733145	200839	205584	358513	178526	203354	201961	182714	188956	145206	186003	193855	198792
4-Methyleneglutamic acid	2.33676e+08	209983242	2.25954e+08	1.90363e+08	2.40583e+08	2.89269e+08	2.14065e+08	2.4237e+08	4.96242e+07	2.03847e+08	2.18049e+08	4.57415e+07	9.23524e+07	1.94899e+08	2.63671e+08	2.43979e+08
4-Methylphenol	2.80468e+08	163745000	7.499e+07	8.79312e+06	105024138	6.87309e+07	1.11779e+08	7.42104e+07	4.32627e+08	2.0393e+07	2.1502e+08	4.53946e+06	1.91511e+08	4.18767e+07	8.24252e+07	2.15092e+08
4-Phenylbutyric acid	307459	101232	121158	485572	318251	110000	472780	342224	279524	158872	269880	108292	108277	285523	110223	323003
4-Pyridoxic acid	2.34849e+06	1.37202e+06	1.04643e+07	6.52518e+06	3.95683e+06	2.02911e+07	7.39837e+06	4.69493e+06	7.27688e+06	3.32802e+06	7.88311e+06	8.11456e+06	5.4272e+06	4.12841e+06	4.44875e+06	4.87274e+06
4-vinylphenol sulfate	8.55071e+07	1.41829e+08	177981687	1.37606e+08	4.03376e+08	6.11109e+07	3.26562e+06	6.85009e+07	3.335e+07	5.25522e+07	1.60349e+08	5.07738e+07	3.08924e+07	2.17864e+07	1.30044e+08	2.2896e+08
5-(3-Methoxyphenyl)-4-(sulfooxy)pentanoic acid	1.04013e+07	1.02329e+07	1.38352e+07	2.43922e+07	5.85082e+06	1.43024e+07	5.4642e+06	1.57899e+07	7.12692e+06	5.002e+06	1.54208e+07	6.18658e+06	6.80003e+06	2.07661e+06	1.57385e+07	2.04211e+07
5,6-Dihydrothymidine	135895	326642	270647	310839	159333	234365	429040	96386.6	698047	105443	110954	392567	179251	105361	422380	109361
5-Aminovaleric acid	1.76818e+08	4.86826e+07	1.44713e+08	1.00049e+08	7.60524e+07	9.60665e+06	74947179	3.64525e+07	1.88287e+08	1.09555e+08	1.70208e+08	2.48016e+08	5.57118e+07	1.98479e+08	1.83173e+08	1.78608e+08
5-Hydroxyindole-3-acetic acid	3.20418e+07	1.90386e+07	2.49978e+07	1.41326e+06	727051	415065	1.83267e+07	9.58215e+06	2.79823e+07	2.67915e+07	2.10601e+07	2.84167e+07	2.73352e+07	1.40062e+07	3.12554e+07	878217
5-hydroxyisouric acid	3115231254	1998274999	6048614593	3.64463e+08	232218990	3408474735	2174103584	2691073700	3.90038e+07	2480493121	3.12844e+07	9.51413e+08	3.04428e+08	2537778857	1.30668e+08	3973987678
5-Hydroxy-N-formylkynurenine	326924	306241	310567	7.53976e+06	346907	328043	292501	2.45012e+06	863579	736133	310416	1.67762e+06	313932	2.02123e+06	386898	336267
5-Hydroxyomeprazole	490999	2.40445e+07	1.97241e+07	3.87411e+07	413012	2.23852e+06	2.08802e+06	523234	1.19323e+08	1.76926e+07	4.77054e+06	1.37174e+08	2.95544e+06	1.10979e+06	2.65816e+07	5.12723e+06
5-hydroxypipecolic acid	1.39926e+07	1.20454e+07	1.84122e+07	1.97715e+07	1.26429e+07	1.56557e+07	1.61242e+07	6.58742e+06	1.9262e+07	4.97806e+06	7.33241e+06	1.42864e+07	1.8774e+07	7.51173e+06	2.21377e+07	1.84248e+07
5-Hydroxytryptophan	7.99414e+06	2.33739e+06	2.75944e+06	1.12747e+07	5.85008e+06	2.49409e+06	4.892e+06	3.89332e+06	5.88958e+06	1.32968e+06	5.39326e+06	2.1403e+06	5.19011e+06	5.32145e+06	5.35235e+06	4.46288e+06
5-Methyl-2-octyl-3(2H)-furanone	5.44125e+06	4.41956e+07	3.7943e+07	1.02183e+07	3.00914e+07	7.06282e+06	660659	1.33868e+06	4.65516e+07	1.51027e+07	2.76787e+06	3.89862e+06	2.20494e+06	827390	1.3422e+07	1.62769e+06
5-Methylcytosine	5.6951e+06	5.2618e+06	1.08408e+07	1.21386e+07	9.91576e+06	7.26616e+06	1.01449e+07	6.90476e+06	1.35902e+07	7.65774e+06	6.53046e+06	1.19214e+07	8.7492e+06	1.01298e+07	1.42013e+07	1.19642e+07
5-methylthioribose	8.3976e+07	4.54715e+07	1.71744e+08	7.75608e+07	1.59303e+08	8.36956e+07	1.61562e+08	2.47636e+07	1.16563e+08	8.34518e+07	5.62089e+07	1.14849e+08	2.36638e+07	4.37671e+07	1.25462e+08	2.90465e+07
5'-S-Methyl-5'-thioadenosine	3.04217e+07	2.06583e+07	7.33117e+07	6.72067e+07	3.38235e+07	5.83663e+07	4.78332e+07	2.46479e+07	5.94056e+07	3.15735e+07	4.15407e+07	8.24949e+07	3.94466e+07	2.82542e+07	8.36587e+07	4.65302e+07
5-Sulfosalicylic acid	1.05354e+06	903981	1.84207e+06	5.02526e+06	1.24784e+06	1.38119e+06	2.19834e+06	1.05478e+06	1.2779e+06	3.37064e+06	999748	1.30125e+06	1.47327e+06	1.31097e+06	1.68745e+06	1.62207e+06
5α-Dihydrotestosterone glucuronide	8.06177e+06	1.326e+07	9.96323e+06	3.29239e+06	8.52675e+06	2.92088e+06	7.47191e+06	1.02196e+06	6.80907e+06	1.07656e+06	1.18567e+07	3.79427e+06	2.68287e+06	9.13805e+06	2.12072e+06	9.85937e+06
6-Acetamido-2-oxohexanoic acid	4.60443e+06	911819	1.28636e+07	1.43744e+06	4.87279e+06	6.09567e+06	24672581	1.45115e+07	1.34936e+07	3.59156e+06	5.94529e+06	9.3731e+06	4.52542e+06	1.0249e+07	9.64078e+06	8.49683e+06
6-Aminocaproic acid	3.03132e+06	1.86024e+06	2.89858e+06	4.4727e+06	5.15325e+06	1.77193e+06	2.95913e+06	2.176e+06	3.53422e+06	2.15829e+06	2.78511e+06	2.81598e+06	2.65097e+06	2.94454e+06	3.29914e+06	3.09926e+06
6-deoxocastasterone	1.35472e+07	1.57829e+06	1.10113e+07	4.39422e+06	1.40285e+07	5.60259e+06	2.144e+07	2.45744e+06	1.05477e+07	4.42617e+06	1.12144e+07	1.20967e+07	1.30434e+07	1.92425e+07	5.65947e+06	2.13391e+07
6-Hydroxycaproic acid	8.75694e+06	6.05276e+06	5.6404e+07	1.96121e+08	2.11719e+07	6.36384e+06	1.21246e+08	6.73796e+06	140175758	7.48051e+07	7.90339e+07	1.54727e+08	8.71226e+07	7.66242e+07	1.2729e+08	7.01814e+06
6-Methylnicotinamide	601386	512790	2.90363e+06	6.07988e+06	692441	6.19968e+06	1.31352e+06	1.64948e+06	2.97801e+06	2.14556e+06	1.93699e+06	6.13355e+06	617437	1.11188e+06	3.07078e+06	1.46843e+06
6-Pentyl-2H-pyran-2-one	357085	2.07566e+06	956999	1.2037e+06	730047	4.05527e+06	1.31199e+06	2.38687e+06	5.9089e+06	1.1119e+06	892427	505465	236961	723677	4.52777e+06	1.63711e+06
6-Phenylhex-3-en-2-one	117798	115348	144192	122281	159578	140360	579312	114134	145088	115232	141821	136868	189498	121768	141615	153331
6-Sulphatoxymelatonin	119424	108710	102167	126215	165822	136131	108596	114974	113199	143790	102764	135778	108576	105567	132064	150260
6β-Oxycodol	262495	154031	202275	139129	86816.2	80284.8	149378	139617	271220	214751	240650	291978	236469	213136	261042	167455
7-Dehydrodesmosterol	1.19206e+06	186151	528680	3.14984e+06	383086	1.51989e+06	259568	239898	472932	1.0003e+06	353171	501267	1.38741e+06	528153	1.93238e+06	628575
7-Methylguanine	179927753	1.41982e+08	3.49778e+08	475603292	2.30753e+08	2.51952e+08	2.94853e+08	141776034	3.31057e+08	2.70642e+08	2.10763e+08	3.91671e+08	3.09448e+08	2.23888e+08	420458132	2.99907e+08
7-Sulfocholic acid	2.72931e+07	1.06463e+07	1.96565e+07	2.69429e+07	1.81588e+07	1.39738e+07	1.34772e+07	1.3157e+07	2.71618e+07	9.90361e+07	1.18497e+07	1.85479e+07	3.8794e+07	2.22101e+07	5.10112e+07	2.24598e+07
8-hydroxy-7-methylguanine	9.74201e+06	1.38332e+07	7.68485e+07	2.96485e+07	2.43954e+07	1.40538e+07	1.8815e+07	6.18503e+06	4.34589e+07	1.2684e+07	1.86968e+07	3.90753e+07	2.06811e+07	9.51339e+06	4.67684e+07	2.18278e+07
8-hydroxy-deoxyguanosine	423438	406483	529660	2.3226e+06	466168	3.31081e+06	499598	1.03173e+06	809756	2.20038e+06	445344	917354	1.35134e+06	1.65477e+06	2.00996e+06	1.65326e+06
9,10-Dihydroxystearic acid	8.91004e+06	3.82395e+06	9.56784e+06	1.61721e+07	1.17897e+07	1.8511e+07	9.05627e+06	4.66391e+06	3.97845e+06	5.04282e+06	1.72016e+07	8.26424e+06	7.56589e+06	8.41968e+06	3.37918e+06	4.93612e+06
9,12-Hexadecadienoylcarnitine	5.07998e+06	3.45988e+06	6.45762e+06	1.19312e+06	7.36216e+06	3.42078e+06	1.32346e+07	2.2204e+06	3.11257e+07	5.18008e+06	4.19187e+06	1.72605e+06	8.17072e+06	6.57992e+06	1.62537e+07	9.36981e+06
9-Decenoylcarnitine	4.74936e+07	1.94559e+07	4.97584e+07	5.35005e+07	9.03347e+07	3.78877e+07	7.23857e+07	2.02051e+07	6.11161e+07	3.38098e+07	7.89337e+07	3.23586e+07	7.20149e+07	5.38825e+07	9.72883e+07	7.92423e+07
Aceglutamide	1.87008e+06	688255	1.29611e+06	7.2935e+06	2.65193e+06	5.72072e+06	3.00002e+06	1.28802e+06	3.77812e+06	825644	1.43546e+06	2.61286e+06	4.74186e+06	3.48602e+06	4.00427e+06	4.63427e+06
Acetaminophen glucuronide	286373	279898	348927	482015	496576	495096	298731	315652	408757	1.41649e+06	335594	371794	345814	362470	849945	394253
Acetanisole	681001	2.76181e+06	119831	6.35552e+06	161102	192241	216538	658320	2.04763e+06	886210	151706	974724	3.73187e+06	813483	4.77017e+06	287610
acetic acid geranyl ester	8.48931e+06	7.10164e+06	6.95294e+06	5.44732e+07	5.31825e+06	3.87309e+06	8.7798e+06	8.71581e+06	6.08518e+06	9.68252e+06	6.79134e+06	5.56989e+06	5.68666e+06	7.51822e+06	5.41486e+06	5.45151e+06
acetoacetic acid	162685	159622	166677	210254	171318	293802	406448	169612	364323	1.71423e+06	167755	233625	178310	179093	326901	165653
Acetylcholine	3.23767e+08	1.95537e+08	3.79806e+08	9.82553e+08	4.11448e+08	2.68191e+08	5.31564e+08	1.87589e+08	381208193	3.06338e+08	409006437	5.48172e+08	5.80073e+08	4.71501e+08	5.31628e+08	4.04496e+08
Acrylic acid	3.05156e+08	6.17896e+08	1253402100	1.37904e+08	1.29206e+08	5.10443e+08	3.47842e+08	2.00593e+08	4.40415e+08	5022701953	1.66721e+08	343531453	2.00195e+08	1.88942e+08	3.31392e+08	2.35677e+08
Adenine	1.0589e+06	849693	5.6315e+06	6.03758e+06	2.05899e+06	4.36278e+06	2.57316e+06	1.75176e+06	3.76915e+06	3.64627e+06	2.00841e+06	5.80216e+06	4.47471e+06	1.65099e+06	6.1729e+06	4.52876e+06
Adenosine	6.74597e+06	1.31214e+06	8.56716e+06	5.67898e+06	5.26096e+06	1.13489e+07	7.17135e+06	2.5552e+06	2.9795e+06	5.86545e+06	1653146	7.82267e+06	9.40702e+06	6.91566e+06	7.94376e+06	9.19358e+06
ala-ile	9.49256e+06	3.35046e+07	1.44166e+07	1.97248e+07	8.37771e+06	2.29256e+07	1.80405e+07	1.89039e+07	2.1807e+07	5.03571e+07	2.51501e+07	2.48363e+07	2.48613e+07	2.49992e+07	2.50626e+07	2.29138e+07
ALA-PRO	2.68029e+06	1.32533e+06	2.97805e+06	4.46244e+06	952089	1.4395e+06	2.63428e+06	1.80604e+06	2.27669e+06	1.15592e+06	2.39608e+06	6.80245e+07	1.8099e+06	1.63293e+06	1.78054e+06	1.60835e+06
Ala-Tyr	4.48872e+06	596160	2.3827e+06	252955	1.55076e+07	267603	220403	661694	2.50688e+06	278396	2.9095e+06	2.11771e+06	2.21312e+06	217619	1.89905e+06	229270
ala-val	8.26398e+06	7.17772e+06	7.13282e+06	2.23238e+06	160265	316742	1.03675e+07	2.96695e+06	5.07497e+06	4.84851e+06	5.45941e+06	1.67796e+07	5.50821e+06	4.82773e+06	1.29305e+07	621000
Allyl cyclohexanevalerate	3.2114e+06	535606	915827	2.15942e+06	1.61451e+06	467993	1.23289e+06	339559	580629	1.69225e+06	1.33185e+06	1.6789e+06	406443	1.12771e+06	461846	934258
Allyl isothiocyanate	8.66512e+06	3.16026e+06	1.26023e+07	1.3784e+06	2.04158e+06	1.28923e+06	8.10069e+06	8.7538e+06	1.39669e+07	1.96661e+06	1.76034e+07	9.98472e+06	8.88509e+06	1.01021e+07	3.41572e+06	1.33859e+06
Allysine	6748225	400540	525680	612119	546280	977482	503255	475041	557826	478375	1.07852e+06	4.88306e+06	792442	500684	535414	3.07362e+06
Aminohippuric acid	2.85272e+06	2.01435e+06	1.99726e+06	1.52168e+06	510439	1.35549e+06	1.15155e+06	3.33923e+06	1.53669e+06	4.87064e+06	5.00645e+06	362948	2.01402e+06	1.67052e+06	5.57399e+06	1.68209e+06
Aminolevulinic acid	1.10597e+08	1.13435e+08	1.36605e+08	7.6527e+07	1.07092e+08	1.58496e+08	1.11681e+08	1.54039e+08	2.07629e+07	1.24755e+08	1.40908e+08	2.27683e+07	1.92978e+07	1.08574e+08	1.399e+08	1.74219e+08
Amiodarone	392171	2.12361e+07	1038507775	1.88022e+08	1743782814	7.41067e+06	8.30917e+06	1.02878e+06	9.72959e+08	701635	337508	800583	403088	964319	435209	1067028834
Amoxicillin	102396	102603	110397	108826	113717	109217	103681	105896	110902	105316	104308	103155	7.2562e+06	105108	109137	6.68949e+06
Anandamide	286676	2.50781e+06	1.77554e+06	477285	581605	768537	380045	705256	2.14182e+06	805768	1.24273e+06	872568	467281	562746	583646	446471
Androsterone sulfate	3.89554e+06	2.37245e+06	1.99291e+07	1.45312e+07	4.0756e+07	2.76896e+06	3.11985e+06	287167	9.9942e+06	4.98857e+06	1.06099e+07	1.90933e+07	1.01032e+06	6.24603e+06	1.08697e+06	5.42696e+06
Antheraxanthin	4.87367e+06	1.57651e+06	943000	769496	5.24282e+06	818148	2.43906e+06	1.61365e+06	1.54034e+06	2.36281e+06	575847	3.9568e+06	2.33064e+06	1.32908e+06	2.06569e+06	2.96608e+06
Arachidonic acid	884658	276756	950983	467697	1.3478e+06	759196	839973	480295	1.33118e+06	546673	767040	991231	1.044e+06	1.62213e+06	875286	763867
Arecoline	649573	280673	855833	5.47276e+06	276567	435349	906522	921374	949166	818716	1.01837e+06	821971	922831	672798	425806	390777
Aspartyl-L-proline	1.11955e+06	437694	830632	7.86771e+06	373480	338923	888737	1.98691e+07	6.39191e+06	6.08181e+06	352372	5.87165e+06	407563	1.8479e+07	435366	435855
Asp-Glu	1.43798e+07	8.08465e+06	1.05104e+07	1.03485e+07	1.10382e+07	1.03926e+07	1.56085e+07	7.37162e+06	5.23186e+06	1.21078e+07	1.28722e+07	7.20235e+06	7.11095e+06	1.66706e+07	1.98393e+07	9.57404e+06
asp-leu	1.64703e+06	1.16117e+06	2.68209e+06	1.2346e+07	1.45011e+06	4.19e+06	3.70629e+06	2.69522e+06	2.15512e+06	5.06836e+06	2.10704e+06	3.24767e+06	1.6672e+06	2.29593e+06	2.17571e+06	2.07385e+06
Asp-tyr	5.49657e+06	4.27123e+06	3.38352e+06	390894	2.87876e+07	198517	216948	623662	3.39719e+06	177666	3.67352e+06	3.18303e+06	3.76971e+06	225195	2.61539e+06	225752
Asp-Val	824357	926980	1.29416e+06	701540	569644	289768	2.84772e+06	1.04381e+06	1.74834e+06	1.6946e+06	1.39654e+06	1.24388e+06	589003	692468	1.36494e+06	616947
Azelaic acid	1.09707e+08	3.66127e+07	2.42706e+07	1.15457e+07	1.71929e+07	4.34964e+07	3.23705e+07	1.77101e+07	2.43265e+07	6.26749e+06	2.54781e+07	1.85318e+07	1.68435e+07	2.44562e+07	1.25441e+07	2.24064e+07
Benzaldehyde	1.51934e+07	1.23389e+07	1.67891e+07	1.63556e+07	1.37626e+06	3.80132e+06	1.55294e+07	9.95037e+06	2.11497e+07	1.81796e+07	2.03906e+07	2.82231e+07	1.75848e+07	1.77341e+07	1.71118e+07	1.42922e+07
Benzamide	698541	1.22591e+06	2.0415e+06	1.98566e+07	1.65578e+06	2.2547e+06	766656	2.64891e+06	3.41762e+06	3.52709e+06	697505	6.82854e+06	7.16972e+06	7.53574e+06	2.44156e+06	7.32617e+06
Benzeneacetamide-4-O-sulphate	999043	248969	2.41785e+06	6.88977e+06	1.30553e+06	393465	4.09231e+06	1.1728e+06	3.82078e+06	1.12064e+06	1.74547e+06	2.418e+06	3.12868e+06	1.60328e+06	5.75771e+06	2.22521e+06
Benzylideneacetone	936294	509055	450486	685980	5.64149e+06	556565	567380	402899	546481	4.91064e+07	775437	1.2098e+06	570189	355245	1.03891e+06	666551
Betaine	1582682729	7.01833e+08	1818995428	4.67128e+08	1082246961	6.19433e+08	1078782971	6.72439e+08	9.65985e+08	1318772809	9.62185e+08	9.44986e+08	8.66291e+08	9.5154e+08	5.20816e+08	1127479595
Bilirubin	2.98606e+08	1.08547e+08	2.03856e+08	2.01395e+08	2.20322e+08	1.11701e+08	1.59121e+08	1.49856e+08	173254225	1.90032e+08	2.95209e+08	8.71264e+07	119836827	1.59517e+08	2.90413e+08	7.21451e+07
biliverdin	7.99112e+07	1.54172e+07	3.10521e+07	1.51725e+07	4.31749e+07	8.51647e+06	3.1393e+07	1.49962e+07	2.19945e+07	3.58989e+07	8.54414e+07	7.89493e+06	1.89184e+07	9.51222e+06	5.92621e+07	7.02399e+06
Bisphenol A	1.21533e+06	657381	899597	1.09972e+07	1.7598e+06	923434	1.4945e+06	1.01969e+06	1.0713e+06	404309	896396	2.44781e+06	596184	567975	1.20886e+06	961543
Butenylcarnitine	2.96459e+06	6.41146e+06	6.25489e+06	3.64521e+06	3.93446e+06	1.43585e+06	5.85633e+06	1.4324e+06	5.38325e+06	4.07162e+06	2.18302e+06	4.28239e+06	3.79923e+06	4.47463e+06	1.14417e+07	3.33248e+06
LacCer(d18:1/16:0)	2.12805e+07	7.05086e+06	1.04346e+07	5.27501e+06	9.99731e+06	9.97228e+06	8.02983e+06	6.58094e+06	1.71057e+07	6.20511e+06	1.09943e+07	3.93827e+06	1.28888e+07	8.42844e+06	1.07028e+07	9.15372e+06
Caffeine	4.08646e+07	744251	9.86008e+06	8.23605e+06	837976	235559	567353	4.29183e+06	724295	4.89858e+06	242138	2.28243e+07	800654	753323	845649	892199
Canrenone	3.4971e+06	230010	182232	395035	6.31545e+06	168822	271815	655220	363156	213106	230268	234329	1.27113e+06	242792	8.54585e+06	1.15976e+06
Capryloylglycine	6.16951e+06	3.00734e+06	7.66503e+06	1.04259e+07	4.70646e+07	4.57433e+06	7.85815e+06	4.57298e+06	9.0952e+06	3.58148e+06	1.04818e+07	7.88257e+06	6.44193e+06	8.55793e+06	1.19781e+07	8.95057e+06
Carbocysteine	1.50955e+06	1.36087e+06	1.68367e+06	7.47393e+06	1.43557e+06	1.66412e+06	1.57916e+06	2.81588e+06	1.81154e+06	2.62804e+06	1.56677e+06	3.78323e+06	1.62234e+06	1.81389e+06	1.54694e+06	1.80321e+06
Cer(d18:1/20:0)	9.59274e+06	2.2424e+06	5.94502e+06	5.49106e+06	6.2479e+06	4.06372e+06	5.17933e+06	2.53488e+06	3.95832e+06	1.34438e+06	1.27715e+06	3.86634e+06	5.30816e+06	2.37145e+06	2.15062e+06	6.70653e+06
Cer(d18:1/24:0)	4.12011e+07	1.89448e+07	1.11561e+07	7.55406e+06	1.37373e+07	3.39722e+07	1.36168e+07	2.07896e+07	1.79411e+07	1.75015e+07	5.59387e+06	1.94257e+07	3.19683e+07	3.2526e+07	2.5473e+07	2.83031e+07
Cer(d18:1/25:0)	4.54656e+06	3.0602e+06	3.30412e+06	953878	4.97408e+06	1.50823e+06	759538	1.46823e+06	731561	1.03781e+06	1.53586e+06	625622	1.28782e+06	5.35311e+06	2.29584e+06	2.21415e+06
Chenodeoxycholic Acid	2.10008e+07	449840	2.61655e+06	435282	3.0804e+06	292480	136603	459172	146210	296544	589103	360469	1.26931e+06	209382	3.86036e+06	705135
Chenodeoxycholic acid 3-sulfate	115600	3.34211e+06	277611	2.79739e+06	147074	174495	325272	126659	1.69835e+07	638261	138577	598696	179362	176282	4.08395e+06	681868
Cholic acid	9.8051e+07	222125	690888	1.93793e+06	5.63357e+06	764410	73709.9	223036	212806	197342	270816	866398	3.78141e+06	390748	1.37258e+07	830811
cis-5-Tetradecenoylcarnitine	2.12224e+07	3.31458e+07	6.91106e+07	4.42996e+06	5.63205e+07	4.44735e+07	1.33571e+08	1.36268e+07	5.25076e+07	3.66757e+07	2.70681e+07	1.69255e+07	4.79923e+07	5.00264e+07	1.16782e+08	5.47145e+07
Citraconic acid	4.64658e+07	2.82512e+07	6.38657e+07	2.69817e+07	4.54438e+07	2.06861e+07	6.95419e+07	2.866e+07	5.7457e+07	1.21992e+08	4.27997e+07	5.47606e+07	6.00624e+07	5.84903e+07	7.3039e+07	3.8181e+07
Citric acid	4.19977e+06	2.3066e+06	5.6078e+06	4.22254e+06	3.38304e+06	2.48109e+07	4.46077e+06	9.61537e+06	5.8141e+06	1.71724e+06	6.5507e+06	8.65376e+06	5.69441e+06	7.55866e+06	7.08937e+06	6.18655e+06
Cortisol	5.85132e+06	2.4128e+06	5.78099e+06	1.55389e+06	1.68442e+07	5.59909e+06	5.56729e+06	1.88706e+06	1.14186e+07	2.59791e+06	3.454e+06	6.61978e+06	8.73873e+06	4.02019e+06	9.39177e+06	1.23001e+07
Creatine	595653443	8.5057e+07	2.26395e+08	3270585916	5.98776e+08	7.32814e+08	3.22632e+08	3.28822e+08	5.51422e+08	9.06087e+07	8.95373e+08	3.19603e+08	5.80509e+08	2.84484e+08	2.77607e+08	403072990
Creatinine	27163147712	23705875776	33193734158	62325322938	36546834724	21936583703	39175840160	20439566517	45532994524	27767936259	37388252919	38134205762	29657400918	36207859804	45247235741	40128730823
Cumene	935072	6.12185e+06	5.13242e+06	1.61121e+06	4.26662e+06	996390	462460	469106	5.82648e+06	1.87515e+06	282925	537466	339964	285691	1.71013e+06	299256
Cyclamic acid	1.92383e+07	504165	4.6577e+07	9.97798e+08	2.87842e+07	798009	624771	3.94962e+07	838191	3.03953e+06	838174	1.12654e+07	1.46793e+08	1.0457e+07	9.00424e+07	1.06021e+06
Cyclohexylamine	6.49028e+06	5.89964e+06	5.84334e+06	5.80538e+06	272093	5.80639e+06	6.76285e+06	6.68736e+06	5.71134e+06	6.21493e+06	7.18866e+06	6.14078e+06	6.09821e+06	5.66334e+06	5.95871e+06	5.69302e+06
Cys-pro	5.33604e+06	212791	2.25953e+07	2.14638e+06	3.1948e+06	199467	4.87213e+07	5.50572e+06	3.64541e+06	3.90714e+06	3.83424e+06	3.74201e+06	2.3823e+06	6.14207e+06	2.69681e+07	4.09906e+06
cys-ser	509069	104345	499529	7.97326e+06	120804	5.29856e+06	315584	109674	4.45219e+06	160802	1.5214e+06	2.29353e+06	108999	958277	3.0609e+06	236812
cys-thr	4.49985e+06	3.01702e+06	1.28217e+06	221870	703176	3.25411e+06	1.41947e+06	530028	1.23484e+07	285815	5.83019e+06	128292	3.68439e+06	835723	2.05199e+06	4.39637e+06
cystophorene	1.07128e+07	1.07066e+07	3.87006e+06	2.17745e+06	3.01438e+06	4.86817e+06	1.14166e+07	8.30152e+06	1.16904e+07	3.87006e+06	1.14244e+07	6.64265e+06	1.65275e+07	8.56483e+06	6.53617e+06	1.4345e+07
Cytosine	4.17511e+07	1.91643e+07	6.45212e+07	1089388119	1.19424e+08	8.50533e+07	1.17532e+08	7.95105e+06	5.2557e+07	5.00922e+07	6.84412e+07	3.31316e+07	1.4933e+07	1.98965e+07	1.31526e+08	2.35103e+07
D-(-)-Glutamine	1675312626	1.74801e+08	1934564833	7.26935e+08	1414727496	8.29376e+07	1074159032	1625124928	1019088521	1020933277	2683684625	7.08586e+08	9.00443e+08	1730378572	1071009955	1184016616
D-(-)-Mannitol	3.68983e+07	3.60638e+07	1.57145e+08	5190329102	6.13047e+06	2.79547e+08	12467875092	2.16943e+07	1353866332	5.20389e+08	6.32837e+07	5474777414	6351722703	1251063958	2453317808	2136139381
D-(+)-Galactose	2.11236e+07	9.50769e+06	4.97138e+07	2.828e+07	1.69123e+07	1.59198e+07	1.08282e+07	1.48581e+07	3.7927e+07	1335971935	1.25528e+07	2.06286e+07	1.89534e+07	1.48439e+07	1.29205e+07	1.3803e+07
D-(+)-Glucose	1107912995	2613567421	4055319339	9.40063e+08	1030968446	1865917221	1292262150	6.93612e+08	1165506890	5512579698	1075793265	1177023138	1113355960	6.60926e+08	1076648940	8.49651e+08
D-(+)-Maltose	1.72873e+08	2.77056e+07	9.05212e+07	1439783565	2.94048e+06	248527612	7.35708e+06	8.47754e+06	3.8388e+06	6.53128e+08	6.33862e+06	6.9467e+06	1.69815e+07	3.95852e+06	2.5352e+08	1.12546e+07
D(+)-Phenyllactic acid	6.57132e+06	3.44657e+06	9.09317e+06	2.59087e+07	5.60174e+06	7.67379e+06	4.46438e+06	4.71458e+06	1.70788e+07	1.55555e+06	4.7329e+06	6.99062e+06	4.84463e+06	3.44864e+06	9.67366e+06	4.34666e+06
D-(+)-Pipecolinic acid	9.90085e+07	6.77343e+07	3.52166e+07	1.36812e+07	4.64663e+07	2.87337e+07	3.93026e+07	8.23261e+07	5.09023e+07	7.30241e+06	5.7565e+07	6.48929e+07	4.59525e+07	4.27138e+07	7.3757e+07	7.49606e+07
D-(+)-Proline	1123838415	8.8751e+08	8.78079e+08	4.78446e+08	8.69104e+08	1.81831e+06	5.65304e+08	621087029	1083550322	5.67514e+08	7.8904e+08	1673142412	5.60382e+08	1289657028	7.80237e+08	1130570902
D-(+)-Pyroglutamic Acid	1.09534e+08	1.37211e+08	1.52824e+08	7.89603e+07	1.6228e+08	9.56225e+07	1.0425e+08	1.01162e+08	1.24442e+08	2.66031e+08	1.45627e+08	5.8654e+07	9.04639e+07	1.24045e+08	1.23692e+08	1.37173e+08
D-(+)-Tryptophan	3.86041e+07	1.35085e+07	1.36355e+07	2.57495e+07	2.29408e+07	1.92838e+07	1.18061e+07	6.17799e+06	2.25786e+07	1.29045e+07	2.22811e+07	2.12807e+07	17614176	1.36187e+07	33898512	1.57854e+07
D-Alanyl-D-alanine	1.58705e+06	5.8936e+06	2.7898e+06	819581	1.21056e+06	417746	2.00659e+06	1.74888e+06	893831	977037	1.68802e+06	1.06737e+06	765779	931339	2.15296e+06	3.69695e+06
Decanoic acid	684051	546872	1.6372e+06	901263	1.33755e+06	981427	1.81905e+06	324050	1.13898e+06	510734	695758	583478	1.12995e+06	956123	1.55078e+06	1.62567e+06
Dehydrocholic acid	3.86647e+06	1.08616e+06	554398	372501	125055	272813	1.78879e+06	543954	2.45208e+06	531920	1.54402e+06	467749	2.09737e+06	469305	559196	1.95123e+06
delta-guanidinovaleric acid	7.85724e+06	2.28918e+06	1.50923e+06	1.09659e+07	2.79314e+06	2.36733e+06	4.51167e+06	606572	6.5876e+06	592584	2.96098e+06	2.18933e+06	1.27696e+06	4.51188e+06	1.02176e+06	1.81197e+06
delta-Nonalactone	7.82818e+06	7.45833e+06	3.4259e+06	9.14697e+06	2.3814e+06	3.53531e+06	9.95366e+06	5.97489e+06	8.24355e+06	5.19731e+06	8.51115e+06	5.97405e+06	1.02453e+07	5.50675e+06	5.27766e+06	9.71361e+06
Deoxycholic acid	1.19981e+07	1.26303e+06	4.25182e+06	5.02854e+06	9.09897e+06	6.009e+06	9.10861e+06	680344	9.56303e+06	5.67861e+06	1.13828e+07	6.02835e+06	8.75825e+06	6.53303e+06	1.12694e+06	4.3671e+06
deoxyuridine	569617	525232	797410	1.10906e+06	1.1914e+06	1.16592e+06	572666	637877	749082	818526	913892	1.92944e+06	779568	708356	989523	764004
D-Glucono-delta-lactone	8.70233e+06	1.06443e+07	2.61014e+07	1.74098e+07	8.53307e+06	1.23963e+07	8.37155e+06	7.3491e+06	1.54535e+07	8.59495e+07	9.02073e+06	2.18805e+07	1.04506e+07	1.00422e+07	1.2594e+07	1.02452e+07
D-Glucopyranuronic acid	1.03585e+07	1.15305e+07	3.57167e+07	2.61053e+07	6.94213e+06	1.60847e+07	15905508	1.03262e+07	1.67011e+07	1.47482e+08	1.14791e+07	2.38314e+07	1.09646e+07	9.89695e+06	1.65029e+07	1.09894e+07
D-Glucosamine	1.09719e+08	8.35711e+07	5.42286e+08	1.2904e+08	1.16734e+08	1.04247e+08	7.2388e+07	4.89685e+07	1.60547e+08	1570495951	92531344	1.0352e+08	6.28697e+07	5.65538e+07	8.368e+07	5.97373e+07
Dibutyl malate	2.37744e+06	984477	2.94126e+06	711795	600439	557295	4.13106e+06	798741	1.61795e+06	5.11325e+06	1.40553e+06	709417	918823	595678	1.71544e+06	1.23592e+06
Diethyl phosphate	9.30746e+06	7.72146e+06	1.0269e+07	7.09618e+06	1.26544e+07	1.18257e+07	3.81879e+06	6.19563e+06	6.68837e+06	1.38328e+07	5.76509e+06	1.49136e+07	7.31086e+06	8.06205e+06	9.37368e+06	5.70069e+06
Diethylamine	8.70757e+06	1.04927e+08	5.44078e+06	1.91109e+08	6.12635e+06	5.49436e+07	3.25492e+07	1.14055e+07	3.5424e+07	1.38298e+07	1.80482e+07	3.27296e+06	4.1626e+06	1.81215e+07	2.2316e+07	5.95754e+06
Diethylene glycol	1.70208e+07	3.29475e+06	5.10375e+06	2.59762e+07	3.46665e+06	6.447e+06	2.53432e+07	1.45401e+07	1.83971e+07	5.49482e+06	1.88608e+07	8.57832e+06	2.69426e+07	1.27029e+07	9.59572e+06	2.33183e+07
Dihydromorphine	830699	7.06866e+06	3.3743e+06	2.08567e+06	2.32923e+06	3.42208e+06	2.04963e+06	2.64759e+06	2.83226e+06	2.32497e+06	4.55917e+06	919738	499787	1.97113e+06	1.0839e+07	2.97402e+07
Dihydrothymine	3609110623	7487939094	3306022840	2496164098	2462889215	2042535113	3820446529	3384556776	2873382585	3984177500	3191703020	3705177652	2220142159	3189056645	2684039342	2242328731
Diosgenin	4.33997e+06	3.45767e+06	3.1469e+06	1.49584e+06	2.01962e+06	488937	1.96422e+06	463000	1.9552e+06	7.41367e+06	2.29912e+06	1.26108e+06	1.87385e+06	3.63859e+06	6.31391e+06	2.88748e+06
DL-Alanine	2.27948e+07	1.68143e+06	8.75109e+06	1.35597e+08	1.93475e+07	2.33686e+07	1.36256e+07	1.22016e+07	2.61495e+07	2.75184e+06	3.83222e+07	1.74464e+07	2.27055e+07	9.46148e+06	1.13172e+07	1.68131e+07
DL-Arginine	2.962e+07	1.2337e+07	2.33208e+07	1.70221e+07	7.36951e+06	1.72459e+07	1.04576e+07	9.46045e+06	6.51478e+06	2.39679e+07	1.92746e+07	2.38868e+07	5.54057e+06	1.95505e+07	7.76301e+06	2.10854e+07
DL-Carnitine	20614357484	7524386403	16392059668	35477166598	22088725996	24590992672	22059910596	10651381259	20062869136	10829560056	24214475716	17120601129	25390532016	20316317061	27138326343	25432018295
DL-Citrulline	2.94005e+08	1.30806e+08	1.70774e+08	5.78806e+07	111367738	4.15882e+07	1.81663e+08	9.47629e+07	2.41235e+08	6.42083e+07	2.77295e+08	1.75851e+08	2.71818e+08	1.99574e+08	159362079	3.13417e+08
DL-Lactic Acid	785211176	5.10651e+08	7.43036e+08	1102637291	2473186345	8.13791e+08	7.37373e+08	1052498603	1138846736	1082081576	1382197716	1444260823	1137838338	1648682520	9.74336e+08	1346435938
dl-laudanidine	127866	112624	135463	5.53356e+06	132803	124051	1.22893e+06	118700	177043	129061	126384	1.08694e+06	1.50394e+06	151853	318568	383056
DL-Malic acid	2.97644e+07	4.85871e+07	6.12388e+07	5.25285e+07	7.89872e+07	5.78633e+07	8.51818e+07	5.22531e+07	1.02609e+08	1.35275e+07	5.29843e+07	1.07848e+08	7.80157e+07	8.79868e+07	8.59168e+07	8.82825e+07
DL-Metanephrine	115988	102488	108978	2.49331e+07	107619	106201	109954	103912	3.13027e+07	262272	116337	116851	152102	135547	149074	109732
DL-Tryptophan	2863583602	1222017341	2077435419	1653833183	1.71925e+06	967283	1122130504	9.12937e+08	2139445937	2065780843	2994105622	2393987244	1707241770	1998508341	2925836346	1405582588
DL-Tyrosine	6.12648e+06	5.59501e+06	1.95532e+06	899477	2.15621e+07	1.85706e+06	529369	649750	2.5792e+06	664086	2.61854e+06	1.73336e+06	3.46664e+06	759467	1.39999e+06	781340
Docosahexaenoic acid	908907	229045	933231	353707	1.29738e+06	1.57662e+06	819936	374799	707592	995965	761992	1.80827e+06	1.91587e+06	2.41686e+06	836254	1.17232e+06
Dodecanedioic acid	6.20686e+06	2.12086e+06	4.66564e+06	1.4741e+06	4.12142e+06	3.30633e+06	3.33126e+06	1.55706e+06	3.41803e+06	4.16083e+06	4.419e+06	1.9881e+06	2.14981e+06	2.85996e+06	4.48567e+06	2.45689e+06
Dodecenoic acid	8.66865e+06	6.81913e+06	1.47812e+07	1.36245e+07	1.01261e+07	1.89133e+07	1.3615e+07	7.2627e+06	6.38585e+06	1.90506e+07	1.43856e+07	1.03395e+07	8.13082e+06	1.25249e+07	7.80645e+06	4.67348e+06
Dodecyl sulfate	272757394	1.71776e+08	8.56214e+08	1.02414e+08	1.23675e+08	3.80719e+08	2.1058e+08	2.62146e+08	9.97846e+07	8.13293e+07	1.97478e+08	3.53272e+08	108710115	86477618	8.65009e+07	2.60609e+08
dopamine	1.25045e+06	1.83221e+07	407681	1.80842e+07	584694	1.46193e+06	655888	4.18818e+06	7.93105e+06	2.38479e+06	593287	5.3073e+06	2.5355e+07	2.20522e+06	7.78123e+06	1.86602e+06
Dopamine 3-O-sulfate	5.67046e+07	462335312	9.31341e+06	5.63403e+08	1.97447e+06	2.78575e+06	6.41872e+06	1.01717e+08	2.06634e+08	126823759	2.73059e+06	8.04421e+07	6.62742e+08	6.7034e+07	2.74739e+08	9.18134e+06
D-Pantethine	6.55053e+07	2.81709e+07	3.2128e+07	1.30085e+06	1.37818e+08	1.39356e+06	4.33194e+07	1.74902e+06	2.02134e+07	1.04344e+06	1.25812e+07	1.52639e+06	5.19361e+07	3.28503e+07	6.01092e+07	5.108e+07
D-Saccharolactone	5.22632e+06	5.46228e+06	7.55239e+06	1.66599e+06	377888	4.75367e+06	4.88496e+06	5.03437e+06	9.13285e+06	1.50483e+07	7.72894e+06	9.35675e+06	3.31353e+06	4.49412e+06	5.97532e+06	5.32874e+06
D-Sedoheptulose 7-phosphate	412683	2.63578e+06	530925	532696	437407	412540	362222	5.12241e+06	486670	1.02686e+06	422668	495839	849522	1.39914e+06	404128	615577
D-Serine	1.9735e+07	1.1995e+07	1.25934e+07	896384	1.86534e+06	954579	1.23321e+07	9.96978e+06	2.71426e+07	1.06405e+07	2.26206e+07	1.22675e+07	8.75964e+06	1.31671e+07	1.03103e+07	3.41747e+06
Ecgonine	1.94025e+07	2.82658e+06	9.95919e+06	1.05069e+07	1.81809e+07	9.10398e+06	1.638e+07	3.5381e+06	1.02491e+07	7.3857e+06	1.66134e+07	7.24736e+06	1.18506e+07	9.8623e+06	1.90084e+07	5.23408e+06
Ecgonine methyl ester	1.93925e+06	623215	3.46166e+06	528122	1.31933e+06	323872	1.21104e+06	227273	1.14109e+06	319848	891456	1.16247e+06	950446	751607	2.22947e+06	1.11873e+06
Edaravone	778251	537367	1.43894e+06	1.9576e+06	590542	441422	316448	173308	5.01583e+06	142932	1.28626e+06	995679	1.00354e+06	382658	756622	686020
Eicosapentaenoic acid	3.7616e+06	261091	361260	316923	3.86727e+06	904636	930247	340369	669507	531898	3.32561e+06	494635	856838	782988	409174	4.28294e+06
Eicosapentanoic acid	2.31162e+06	116060	116755	118781	1.42904e+06	120887	116172	114095	117238	136371	613239	129114	234803	117706	132996	2.85801e+06
Emblicanin B	2.02346e+07	3.79073e+06	2.28774e+07	6.42349e+07	5.84202e+07	1.75453e+07	1.85548e+07	1.08872e+07	2.72284e+07	6.67035e+06	2.87742e+07	2.04284e+07	3.14517e+07	2.14795e+07	2.49074e+07	3.3923e+07
enoxolone	235321	230295	209315	119586	214948	204976	324700	234840	338936	231710	231117	254706	203674	184692	216885	220868
epsilon-(gamma-Glutamyl)-lysine	926453	1.42114e+06	4.60197e+06	333886	218324	2.16608e+06	1.88919e+06	1.07823e+06	1.70156e+06	1.14608e+06	2.9237e+06	1.45344e+06	1.18434e+06	1.24374e+06	2.40589e+06	3.93251e+06
Estazolam	355509	1.87338e+08	6.65392e+07	368497	1.99653e+07	4.55484e+07	4.13182e+07	463478	373347	6.82792e+07	1.03067e+08	5.61897e+07	1.18824e+08	382753	1.02927e+08	1.21954e+08
Estrone	1.46886e+07	8.05446e+06	1.92821e+07	2.36737e+06	8.82087e+06	2.65623e+06	2.73271e+07	8.83248e+06	1.34532e+07	1.89822e+07	1.89109e+07	3.26884e+07	2.7797e+07	3.08329e+07	2.37965e+07	5.51147e+07
Estrone sulfate	221963	226114	257320	424669	247229	222249	215071	205428	226415	242150	228764	250540	212672	257784	247550	228428
Ethyl 2-Mercaptopropionate	313866	237157	455474	237750	266065	769030	615525	486651	539796	492863	455269	1.56929e+07	309174	534516	533982	322099
Ethyl acetate	9.35849e+06	7.40639e+06	1.08815e+06	1.88589e+07	616209	1.88953e+06	1.86741e+06	9.60342e+06	1.1459e+07	1.13725e+06	8.80403e+06	2.55871e+06	2.03113e+07	7.71821e+06	3.58874e+06	1.92185e+07
Ethyl caproate	548061	765605	512597	3.52471e+06	316000	4.92783e+06	913303	642321	848336	620272	907942	8.5027e+06	1.20008e+06	583178	548239	1.12338e+06
Formiminoglutamic Acid	5.4252e+07	1.01105e+08	1.12046e+08	8.61533e+07	5.68707e+07	5.60575e+07	133241091	6.96676e+07	1.71213e+08	7.2492e+07	1.10679e+08	1.88163e+08	9.48394e+07	6.06537e+07	1.14197e+08	1.43807e+08
Formyl-5-hydroxykynurenamine	7.18507e+06	4.55635e+06	7.63379e+06	7.77799e+07	6.07843e+06	575854	4.41005e+06	2.30372e+06	6.37938e+06	4.39725e+06	5.02881e+06	8.61975e+06	4.56667e+06	5.52201e+06	1.53595e+07	5.58183e+06
Furfuranol	742532	939783	1.20917e+06	1.5774e+06	769330	1.93265e+06	1.68649e+06	1.03669e+06	1.10956e+06	1.99053e+07	1.42062e+06	1.90517e+06	1.74943e+06	1.83683e+06	1.77106e+06	2.00588e+06
Galactosylsphingosine	4.05392e+06	244777	977966	277485	3.64278e+06	1.40225e+06	263369	253439	220994	814431	453078	1.54704e+06	1.64396e+06	241419	2.17427e+06	742159
gamma-Glu-gln	5.68945e+06	5.80348e+06	1.27327e+07	1.31553e+07	2.47866e+07	1.68649e+06	6.03728e+06	3.41113e+06	1.07132e+07	5.77638e+06	1.19084e+07	9.19542e+06	4.14836e+06	9.84241e+06	7.76206e+06	2.5776e+07
gamma-L-glutamyl-L-tyrosine	384305	3.21386e+06	352773	425072	345363	350351	359091	346781	1.33924e+06	452724	358298	413228	1.32652e+07	394088	1.58386e+06	368090
g-Butyrobetaine	540421	1.04957e+06	5.0323e+06	253270	645726	272321	297050	752648	450597	600339	343774	740861	1.4073e+06	406844	270385	821118
Genistein	240160	155430	408556	127789	323577	111628	421438	114498	148406	160023	419746	321747	278905	102618	4.01595e+06	182056
Gentian violet	5.93557e+06	434372	1.22119e+06	232182	229774	612857	831008	566350	1.07807e+06	3.58037e+06	157762	816668	1.4747e+06	195639	212505	1.42316e+06
Gentioflavine	257792	415895	525570	2.57158e+06	369561	247729	415132	198776	301789	963738	364967	257587	236747	308267	1.39475e+06	299195
gitogenin	3.78011e+07	7.80483e+06	1.5968e+07	1.84061e+07	1.78586e+07	7.10441e+06	2.58666e+07	1.14674e+07	1.69884e+07	2.16343e+07	1.92826e+07	3.22374e+07	2.38876e+07	1.99186e+07	14245783	2.99273e+07
Gluconic acid	2.24043e+07	3.16457e+07	1.76787e+08	6.50931e+08	1.77561e+07	3.17307e+07	3.01056e+07	2.45568e+07	3.58762e+07	3196298654	2.25786e+07	3120366075	2.79452e+07	2.7104e+07	5.48345e+08	2.15698e+07
Glucosamine	590719	339995	1.91691e+06	517171	451679	1.30399e+06	1.16488e+06	824734	594159	3.16358e+07	633646	934444	452733	700177	747047	719200
glu-leu	1.65853e+06	846464	1.30631e+06	944699	1.21456e+06	1.16062e+06	1.15537e+06	709357	460031	797944	1.52527e+06	625791	316563	1.60898e+06	1.56838e+06	2.06849e+06
glu-ser	2230213400	1234602913	2419527024	1394586860	9.55237e+08	681757586	2318001274	1581638570	2212532546	2012151660	1961156099	1790025114	2377700278	1851521660	1630259703	2296044610
Glutaurine	2.11818e+06	1.50625e+06	4.28155e+06	1.17179e+07	2.15706e+06	2.02403e+06	1.77521e+06	2.99549e+06	2.99802e+06	4.96788e+06	2.08369e+06	2.48303e+06	2.36577e+06	2.4112e+06	2.99727e+06	2.0846e+06
glu-thr	6.35717e+07	1.52914e+06	1.26023e+08	1.29676e+06	565025	1.14264e+06	6.48793e+07	1.62889e+08	2.35925e+08	8.07826e+07	7.47504e+07	8.54834e+07	4.64303e+07	5.72966e+06	1.86583e+06	794659
Glycerol 5-hydroxydodecanoate	4.69632e+06	6.9364e+06	1.65782e+06	6.7612e+06	719230	1.86096e+06	6.44156e+06	1.11888e+06	4.85823e+06	3.51822e+06	8.00186e+06	5.02705e+06	6.95098e+06	2.12909e+06	3.63484e+06	9.44336e+06
Glycochenodeoxycholic acid	1.2127e+08	4.94702e+06	1.90341e+07	1.9175e+07	8.31029e+06	1.14884e+07	965519	3.45767e+06	5.92024e+06	4.31543e+07	1.71358e+06	2.976e+07	2.43405e+07	3.30437e+06	3.54673e+07	2.6008e+07
Glycochenodeoxycholic Acid (sodium salt)	6.43325e+08	7.95011e+07	1.08361e+08	9.10364e+07	1.28315e+08	1.90551e+08	5.82369e+06	3.12479e+07	4.27248e+07	463976321	1.13804e+08	1.24133e+08	1.47387e+08	4.02267e+07	3.48194e+08	1.5621e+08
Glycocholic acid	8.9593e+07	790112	8.4495e+06	2.43933e+07	1.35665e+06	1.85223e+07	3.1625e+06	2.57374e+07	6.97761e+06	4.70516e+07	3.49513e+06	3.61308e+07	3.85481e+07	3.75843e+06	2.12629e+07	1.70633e+07
Glycodeoxycholic Acid (hydrate)	5.70366e+08	2.38907e+07	9.29697e+07	8.48312e+07	4.34238e+07	4.31767e+07	4.22243e+06	1.89198e+07	2.58733e+07	2.18201e+08	1.27741e+07	137754699	1.16161e+08	1.60164e+07	1.58604e+08	1.38867e+08
Glycylglutamine	1.4359e+07	3.75624e+06	8.81925e+06	1.00116e+06	906116	2.5465e+06	5.18707e+06	1.13333e+07	1.0424e+07	9.88577e+06	1.03933e+07	3.89566e+06	1.33455e+07	1.93309e+06	1.89042e+06	1.04836e+06
Glycylglycine	1.90889e+06	1.05928e+06	1.30541e+06	1.2575e+06	931574	3.77423e+06	1.44056e+06	1.07039e+06	3.66945e+06	2.17841e+06	783224	3.24841e+06	1.67648e+06	776997	2.67883e+06	813677
Glycylprolylhydroxyproline	4.59242e+06	1.89313e+06	5.79024e+06	6.78447e+07	1.96994e+07	1.12618e+06	1.93185e+06	2.45059e+06	6.45658e+06	434375	4.46443e+06	508687	3.96274e+06	568185	6.11675e+06	9.52069e+06
Gly-Leu	7.8219e+06	7.66193e+06	1.24909e+07	7.68074e+06	3.39021e+06	3.83208e+06	8.70623e+06	9.0838e+06	1.14026e+07	6.76502e+06	6.90406e+06	2.37638e+07	1.76055e+07	9.44828e+06	1.38141e+07	1.51593e+07
Gly-l-pro	1.08204e+06	2.26059e+06	3.8263e+07	5.65161e+06	5.3293e+06	1.09778e+07	3.65933e+06	9.14747e+06	8.26821e+06	4.52291e+06	3.09542e+07	1.58466e+06	1.14355e+06	6.57489e+06	9.56093e+06	9.27364e+06
Gly-Phe	4.95413e+07	4.39818e+07	7.36093e+07	8.34246e+07	9.27674e+07	8.84933e+07	4.50833e+07	4.14564e+07	5.40562e+07	8.91389e+07	7.06847e+07	1.0431e+08	8.85552e+07	8.32066e+07	9.52635e+07	8.34821e+07
Gly-thr	1.71289e+08	9.68221e+07	1.68305e+08	1.06916e+08	1.30186e+08	1.09051e+08	1.40204e+08	1.76428e+08	5.30174e+07	1.65934e+08	1.35745e+08	7.16859e+07	7.5377e+07	1.62521e+08	1.41963e+08	1.63626e+08
guaiazulene	291089	251690	271210	287286	376900	1.0465e+06	269931	228681	244530	344546	242290	183621	218124	243395	234909	255139
Guanidinoethyl sulfonate	3.25077e+06	1.52128e+06	4.39222e+06	5.38595e+06	2.97231e+06	4.83457e+06	1.17354e+07	1.70071e+06	6.16369e+06	5.67763e+06	1.93847e+07	9.38035e+06	1.58515e+07	6.99474e+06	5.92622e+06	4.47882e+06
Guanidinosuccinic acid	3.3461e+07	2.03984e+07	5.71115e+07	7.41078e+07	1.21844e+08	1.06415e+08	3.5195e+07	3.77326e+07	3.05587e+07	2.03287e+07	3.46902e+07	4.33717e+07	3.22963e+07	6.32861e+07	7.33439e+07	6.51582e+07
Guanine	6.81589e+06	5.98356e+06	9.53356e+06	1.44515e+07	1.67075e+07	9.60861e+06	9.11783e+06	4.55655e+06	1.41352e+07	5.09911e+06	1.92901e+07	9.43541e+06	5.99147e+06	6.79075e+06	1.55542e+07	6.24277e+06
Guanosine	5.56397e+07	1.33947e+07	6.79894e+07	7.55495e+07	2.30579e+07	1.72916e+07	2.48826e+07	2.58424e+07	6.25909e+07	2.96004e+07	6.70548e+07	9.53716e+07	3.75157e+07	4.3522e+07	7.4787e+07	5.17198e+07
Harmalol	313504	232542	284103	3.79097e+08	1.71233e+06	245072	235782	241121	417988	574503	246805	5.25631e+08	246466	263463	15825411	268085
Hexadecanamide	3.60955e+06	2.89178e+06	1.81087e+06	2.59003e+06	3.50557e+06	3.29935e+06	2.60297e+06	4.36346e+06	3.46191e+06	2.15373e+06	2.74884e+06	2.79282e+06	2.99595e+06	1.97649e+06	2.30305e+06	2.14873e+06
Hexadecanedioic acid mono-L-carnitine ester	1.37843e+06	1.28119e+06	4.55864e+06	4.05365e+06	1.97577e+06	4.55038e+06	4.96256e+06	1.80355e+06	1.60321e+06	6.90983e+06	1.03896e+06	1.02337e+06	4.41316e+06	2.14703e+06	1.69386e+07	1.70962e+06
Hexanoylcarnitine	3.08068e+07	1.4903e+07	4.85658e+07	4.87681e+07	4.36479e+07	4.44693e+07	8.10834e+07	1.82055e+07	7.31975e+07	2.95663e+07	4.13098e+07	1.97474e+07	6.53386e+07	4.26501e+07	9.69521e+07	4.24786e+07
Hippuric acid	2.42897e+07	1.61383e+06	4.40766e+08	2.36456e+06	4.15663e+06	1.70055e+07	1.09728e+07	2.42756e+07	1.08907e+08	1.3807e+06	1.27897e+07	1.49896e+06	8.33468e+06	2.56199e+06	1.15064e+07	2.10678e+07
Homocarnosine	797610	488611	553222	477106	254911	398361	562472	529474	1.97076e+06	553947	551948	2.94147e+06	514546	545137	524986	1.42825e+06
Homocitrulline	2.50817e+06	4.82495e+06	1.12948e+07	2.10422e+07	3.97532e+06	1.48204e+06	2.39809e+07	8.79679e+06	6.22026e+06	4.55341e+06	1.62643e+07	2.70065e+06	1.08638e+07	3.62175e+06	1.52873e+07	8.20864e+06
Homovanillic acid sulfate	8.93527e+06	6.87562e+06	8.69153e+06	3.47641e+07	659175	3.48943e+06	2.66799e+06	3.32156e+07	1.17761e+08	2.86728e+07	2.4727e+06	2.86779e+07	2.79491e+08	3.90368e+07	1.26223e+08	1.46559e+07
Hydantoin-5-propionic acid	2.09486e+06	2.63383e+06	2.29378e+06	1.32236e+07	4.04189e+06	8.34045e+06	2.79962e+06	1.1212e+06	8.28557e+06	2.50896e+06	1.72999e+06	2.03961e+06	4.23654e+06	1.38102e+06	2.25887e+06	3.50756e+06
Hydroxyamphetamine	606356	402803	567403	576876	493648	636005	577669	596688	586542	520437	535602	620301	522065	564818	657129	470938
Hydroxynorleucine	4.02198e+06	6.08209e+06	1.09093e+07	1.20741e+06	5.22971e+06	5.46016e+06	2.24777e+06	5.73644e+06	5.80593e+06	3.61263e+06	3.76658e+06	5.27382e+06	4.62652e+06	4.15433e+06	5.84764e+06	4.10872e+06
hydroxyprogesterone caproate	4.00884e+06	424088	588594	749426	278886	893178	548795	570130	656344	1.74618e+06	552810	1.29242e+06	939893	1.40151e+06	999195	1.65912e+06
Hydroxypropionylcarnitine	443189	574728	665783	1.50189e+07	908777	4.04328e+06	601807	469802	435738	245756	1.04453e+06	339567	2.50219e+06	375232	2.98281e+06	959942
Hypoglycine A	7.49164e+06	6.29183e+06	5.71462e+06	1.88266e+07	3.29687e+06	9.6396e+06	1.31747e+07	8.14573e+06	3.38614e+06	6.78985e+06	3.29743e+07	3.33888e+07	4.17699e+06	9.10151e+06	6.73668e+06	3.92482e+06
Hypoxanthine	5000787190	3194550895	4741836686	2443525561	21440310506	36636321438	5952031370	5496387054	4899120691	1209572941	6497247604	16546195504	7064964185	18188507995	24328945971	8907173646
1H-Indol-3-ylacetonitrile	1.29276e+06	815306	833738	1.16672e+07	1.18549e+06	758177	785476	692350	1.28342e+06	912029	968015	1.77545e+07	973125	911126	508986	1.0422e+06
Inosine 5'-(trihydrogen diphosphate)	1.20605e+07	8.57879e+06	1.16577e+07	4.22318e+06	2.97356e+06	3.77445e+06	8.7788e+06	6.48322e+06	1.19934e+07	6.87177e+06	9.95881e+06	1.20761e+07	1.07647e+07	9.06991e+06	1.4416e+07	5.13052e+06
ile-phe	2.7813e+06	961954	2.16581e+06	2.04523e+06	1.29452e+06	770971	1.54345e+06	1.14338e+06	2.18936e+06	1.0624e+06	1.49354e+06	5.13786e+06	1.80363e+06	1.93099e+06	2.5904e+06	1.39114e+06
Imidazoleacetic acid riboside	7.12801e+06	7.75633e+06	9.46852e+06	6.30196e+06	1.82768e+07	7.29109e+06	1.08515e+07	7.97044e+06	9.15972e+06	3.48995e+06	1.06745e+07	6.35435e+06	7.88927e+06	1.44784e+07	1.03145e+07	1.236e+07
Imidazolelactate	308480	217564	701117	486925	311505	140228	273734	134328	1.0512e+06	429643	758629	322514	378959	289702	381678	865691
Indole	1.09968e+08	8.02704e+07	9.60799e+07	2.1946e+07	7.0513e+06	1.58242e+07	5.28159e+07	7.64715e+07	1.22553e+08	1.06021e+08	9.86933e+07	1.19437e+08	1.0266e+08	8.07728e+07	1.27601e+08	7.68727e+07
Indole-3-acetic acid	4.70382e+06	5.02578e+06	1.56567e+06	3.26783e+06	2.67355e+06	1.464e+06	3.5353e+06	896682	7.459e+06	1.79295e+06	2.60873e+06	2.51113e+06	1.00774e+07	2.49966e+06	3.29393e+06	2.92446e+06
Indole-3-lactic acid	8.94703e+07	1.99279e+06	3.49683e+07	3.14333e+08	8.01911e+07	2.82336e+07	4.02294e+07	1.37498e+07	3.02009e+08	3.25234e+07	7.53337e+07	7.36769e+07	5.41356e+07	4.51327e+07	1.42941e+08	9.19517e+07
Indoleacrylic acid	8.77069e+06	2.83656e+06	4.63808e+06	1.84886e+06	2.93018e+06	2.32699e+07	1.14366e+07	1.24324e+07	9.27484e+06	3.46915e+06	3.06475e+06	3.12398e+06	4.53716e+06	4.0556e+06	1.34147e+07	1.49899e+06
Indomethacin	696720	469311	702905	4.83634e+06	683781	650634	656405	531165	731981	832426	789700	686181	1.55137e+06	688953	1.03767e+06	1.37855e+06
Inosine	1.04979e+08	9.81493e+07	1.82919e+08	2.41124e+08	4.15065e+07	1758434887	2.61585e+08	2.46134e+07	1.90037e+07	2.15875e+07	1.12588e+08	2.3126e+08	1.34635e+08	6.35747e+08	1144777505	9.24541e+07
Isopropyl 2-{[ethoxy(isopropylamino)phosphorothioyl]oxy}benzoate	1.18388e+06	658972	1.04451e+06	792635	909319	1.1477e+06	637171	321116	1.34539e+06	845357	146683	689167	1.01437e+06	770410	857957	167334
Isoniazid alpha-ketoglutaric acid	282525	352795	289190	484949	264836	429769	258867	314482	573198	369294	374602	343617	2.11558e+07	247894	439368	2.18938e+07
Isoprene	3.57947e+06	1.12699e+06	6.10065e+06	971087	1.4383e+06	908269	4.84079e+06	1.22839e+06	4.95238e+06	2.66885e+06	5.58723e+06	8.88146e+06	1.72832e+06	4.88348e+06	4.27757e+06	1.77549e+06
Itaconic acid	7.46413e+07	6.86727e+07	1.14198e+08	6.0494e+07	6.63778e+07	9.05698e+07	7.32204e+07	4.25728e+07	1.13896e+08	9.9583e+07	8.6016e+07	1.04096e+08	7.90714e+07	9.76156e+07	5.77648e+07	9.98294e+07
Juniperic acid	1.19902e+06	534091	1.48717e+06	799454	1.03767e+06	1.40666e+06	1.09813e+06	597039	1.04137e+06	726600	1.23163e+06	1.70034e+06	1.24963e+06	1.46479e+06	927889	1.4726e+06
Kynurenic acid	6.9424e+07	2.61254e+07	5.70962e+07	8.33579e+07	1.18859e+07	4.20724e+07	1.01153e+08	2.88194e+07	9.61953e+07	6.12251e+07	3.10331e+07	9.48829e+07	8.2254e+07	3.74504e+07	1.0642e+08	2.8419e+07
Kynurenine	399084	141719	296514	586592	496096	1.20154e+06	160370	116295	213219	125022	155085	165874	246461	340750	776568	360762
L(-)-Carnitine	9.12262e+08	3.85265e+08	8.22459e+08	1845128392	1037270810	1153748018	956857965	6.11096e+08	1144992743	616952107	1063151512	4.56881e+08	8.45633e+08	7.79828e+08	1060255014	9.35178e+08
L-(-)-Methionine	3.73271e+07	4.5824e+06	4.10558e+07	1.08143e+06	1.67681e+06	1.12858e+06	1.88373e+07	4.78137e+06	6.20048e+07	5.59257e+07	7.04457e+07	1.53186e+08	1.40927e+07	4.09923e+07	1.37629e+07	1.34727e+06
L(-)-Pipecolinic acid	5.72117e+06	4.50917e+07	2.60091e+07	1.28136e+06	3.44604e+06	2.13586e+07	4.39859e+06	1.08988e+07	3849182	9.04836e+07	3.24866e+07	1.97071e+08	2.21403e+07	6.08073e+06	6.98105e+07	9.98841e+07
L-(-)-Serine	6.20359e+06	1.17326e+07	4.05826e+06	2.13399e+06	4.80846e+06	2.70391e+06	3.13804e+06	5.6484e+06	5.84994e+06	6.41599e+06	6.34419e+06	1.96074e+06	4.04246e+06	4.08149e+06	2.96189e+06	4.50815e+06
L-(-)-Threonine	5.4059e+07	2.78535e+07	2.86979e+07	886864	2.59736e+06	9.16503e+06	2.19484e+07	1.91772e+07	5.43966e+07	2.77752e+07	7.647e+07	3.3656e+07	2.67912e+07	3.60108e+07	1.71365e+07	1.6405e+07
L(+)-2-Aminobutyric acid	6.44997e+06	5.52793e+06	4.11981e+06	5.10948e+06	1.15368e+07	7.04225e+06	5.5289e+06	3.87443e+06	4.51062e+06	1.64239e+06	7.78695e+06	3.00594e+06	7.06219e+06	7.63873e+06	2.73859e+07	1.6298e+07
L-(+)-Alanine	2.40941e+08	1.99325e+08	2.56278e+08	1.74304e+08	9.24016e+07	13253592	125243677	1.43294e+08	3.67867e+08	1.39988e+08	1.50881e+08	2.98056e+08	1.70972e+08	2.7239e+08	1.36959e+08	2.31225e+08
L-(+)-Citrulline	2.30448e+07	3.74388e+07	2.86351e+07	3.5928e+06	1.91799e+07	1.25361e+07	1.5197e+07	9.98254e+06	1.72065e+07	4.27733e+07	1.80364e+07	3.04206e+07	1.75411e+07	1.43687e+07	1.94962e+07	3.00594e+07
L-3-nitrotyrosine	714368	588935	1.38404e+06	1.20685e+06	833868	940054	1.00301e+08	724953	881555	2.4487e+06	677893	943793	1.10367e+07	913687	1.1442e+06	1.1368e+07
Lactaroviolin	885954	669963	950845	3.45569e+06	3.20132e+06	6.90587e+06	1.21901e+06	1.55485e+06	1.31227e+06	713265	1.00595e+06	3.15415e+06	5.72422e+06	4.20821e+06	4.83382e+06	5.59434e+06
L-Alanyl-L-glutamine	1.27793e+06	740031	1.94376e+06	2.35861e+07	978652	2.59412e+06	2.48041e+06	1.73514e+06	1.37155e+06	3.42464e+06	1.59063e+06	1.70551e+06	845182	1.67393e+06	1.8753e+06	1.33214e+06
L-alpha-Glycerylphosphorylcholine	1.52753e+08	3.79913e+07	9.2586e+07	1.31008e+08	2.8299e+08	1.59612e+08	89491546	7.41508e+07	151941407	5.4733e+07	1.42946e+08	1.59066e+08	1.21508e+08	1.75875e+08	1.38693e+08	2.38008e+08
LPC(14:0/0:0)	1.23239e+08	1.49755e+07	3.922e+07	6.68308e+06	6.51805e+07	6.23932e+07	1.60968e+07	3.17301e+07	6.03684e+07	1.30314e+07	6.62897e+07	8.09948e+07	7.52031e+07	5.90824e+07	2.86198e+07	5.4417e+07
L-Ascorbic acid 2-sulfate	2.06735e+08	2.68216e+08	2.02291e+08	2.86259e+08	1.40853e+08	1.96136e+08	4.28689e+08	9.71988e+07	399240372	7.40412e+07	3.19931e+08	1.85349e+08	2.53631e+08	1.59695e+08	3.58635e+08	176282441
Laudanosine	150451	129530	142420	121290332	146939	142567	4471208453	140451	155532	153367	140271	1946893870	1293401160	1128567968	9.72183e+08	8.91121e+08
Lauramide	2.74452e+06	6.43517e+06	5.8016e+06	3.01997e+06	3.61311e+06	4.03512e+06	3.24159e+06	3.38142e+06	3.8759e+06	6.89004e+06	3.70336e+06	6.44604e+06	2.93402e+06	3.54928e+06	2.74136e+06	2.083e+06
L-Cysteine-S-sulfate	1237231628	1045288358	1.72189e+08	1824890312	4.10317e+08	7.23154e+07	2.68582e+08	1.44326e+08	2.86796e+08	9.94762e+07	3.11704e+08	2.94215e+08	5.73368e+08	6.97424e+08	4.99181e+08	5.15047e+08
L-Cysteinylglycine disulfide	2.05709e+08	9.07391e+07	1.89084e+08	3.10914e+07	9.06838e+07	1.26032e+07	7.89983e+07	1.94188e+08	3.38487e+08	4.01066e+07	1.86425e+08	1.36277e+08	1.57585e+08	1.84022e+08	2.056e+08	6.21076e+07
L-Cystine	3.5128e+08	2.34168e+08	3.00616e+08	3.88553e+08	3.14195e+08	3.024e+08	3.63632e+08	1.68061e+08	5.86281e+08	3.40215e+08	3.99944e+08	2.65346e+08	1.4143e+08	2.67443e+08	3.12203e+08	441818738
Leucylproline	243102	291189	273785	874750	440438	402924	254401	263136	296876	325567	263558	900105	724836	288258	394445	637282
leu-ile	1.03283e+07	2.13012e+06	3.34273e+06	6.92799e+06	9.80126e+06	409725	2.13045e+06	2.1548e+06	3.26612e+06	1.34096e+06	3.93495e+06	7.0006e+06	3.83781e+06	3.78857e+06	3.02773e+06	3.05045e+06
Levoglucosan	1.53052e+06	1.28772e+06	9.45099e+06	4.04697e+06	3.74908e+06	8.08749e+06	1.42759e+06	2.24796e+06	4.82287e+06	4.33291e+07	1.38688e+06	3.69384e+06	6.70366e+06	4.92826e+06	5.66091e+06	6.55155e+06
L-Glutamic acid	5.31344e+07	1.75185e+07	6.57727e+07	2.60851e+07	106017164	6.39144e+07	1.98397e+07	4.97169e+07	4.92361e+07	1.66132e+07	5.32584e+07	5.4525e+07	2.98244e+07	7.10836e+07	4.32845e+07	112644098
Linoleamide	9.19058e+06	6.64141e+06	2.49094e+06	3.7615e+06	8.99382e+06	7.795e+06	2.43894e+06	5.5359e+06	2.07641e+06	9.39442e+06	3.44306e+06	1.12914e+07	4.68495e+06	1.01982e+07	6.07903e+06	4.0449e+06
Linoleic Acid	1.54203e+06	406329	1.03705e+06	309097	6.75813e+06	627340	1.612e+06	716004	1.65619e+06	856190	1.60188e+06	737506	1.71444e+06	1.21478e+06	3.4196e+06	1.54617e+06
Linoleyl carnitine	9.51331e+07	2.66214e+07	6.01479e+07	2.90604e+07	3.81196e+08	5.12221e+07	8.61055e+07	4.61852e+07	9.40046e+07	4.86269e+07	8.80386e+07	4.90463e+07	1.10777e+08	8.10622e+07	202543744	1.07109e+08
L-Kynurenine	1.45182e+07	1.04029e+07	1.57497e+07	841561	645194	340126	9.36036e+06	5.07896e+06	1.32743e+07	1.47969e+07	9.3535e+06	1.43394e+07	1.05503e+07	7.74124e+06	1.51183e+07	3.22819e+06
L-Norleucine	1983188754	1397549345	2469474919	5.01868e+08	9.99864e+07	3.46109e+06	2103926417	1203966653	2885943895	1723547976	2776805796	3739574143	1705954639	2865308695	2558133638	1505155015
L-Pyroglutamic acid	3.90034e+06	2.097e+06	7.36116e+06	7.64811e+06	6.65512e+06	2.7825e+06	7.26172e+06	2.98072e+06	6.07022e+06	4.37476e+06	5.04342e+06	5.85016e+06	4.05568e+06	3.98998e+06	1.02126e+07	4.8701e+06
L-Serine	1.57409e+08	8.12686e+07	8.69835e+07	5.0017e+07	7.94493e+07	7.88046e+06	9.0046e+07	7.6573e+07	1.80861e+08	4.72509e+07	1.30813e+08	8.84955e+07	8.75032e+07	116069041	1.11833e+08	1.01887e+08
L-Threonic acid	3.4123e+07	5.62753e+07	8.76032e+07	7.99658e+07	5.51535e+07	5.11582e+07	9.04652e+07	4.59385e+07	7.23433e+07	3.89021e+08	5.12533e+07	1.34231e+08	5.23015e+07	8.76259e+07	1.19858e+08	7.24104e+07
L-Threonic acid-1,4-lactone	3.5691e+06	2.03489e+06	4.31772e+06	2.78609e+06	2.37134e+07	4.73487e+07	5.59919e+06	5.2558e+06	5.0798e+06	1.27103e+06	5.03043e+06	2.05344e+07	7.81079e+06	2.69541e+07	3.54999e+07	1.20917e+07
L-Tyrosine	909012508	2.94057e+08	8.17561e+08	2.84542e+08	1.7587e+06	1.45562e+06	2.83689e+08	2.50406e+08	1057260434	1253586931	8.71424e+08	1335711437	7.33729e+08	5.96365e+08	6.36435e+08	613976277
LysoPC(18:0e/0:0)	8.88127e+06	1.44608e+06	3.53318e+06	1.39246e+06	8.15891e+06	1.23314e+06	4.99864e+06	2.70819e+06	2.8664e+06	1.92543e+06	5.39548e+06	1.80408e+06	3.52418e+06	8.87493e+06	4.548e+06	2.56875e+06
LPC(18:3/0:0)	7.09574e+07	5.3176e+06	1.50789e+07	1.44608e+07	1.53427e+07	2.31121e+07	8.79638e+06	8.01939e+06	1.02319e+07	7.21912e+06	1.35252e+07	5.90127e+07	5.05707e+07	1.99462e+07	1.90031e+07	3.23962e+07
LPC(20:5/0:0)	3.85312e+07	4.39767e+06	1.12502e+07	4.12994e+06	3.76708e+07	2.4983e+07	4.11783e+06	5.76414e+06	5.75783e+06	6.17343e+06	1.5797e+07	7.1904e+07	2.46843e+07	2.69192e+07	5.0042e+06	1.2973e+07
LPC(18:0/0:0)	2.46172e+07	5.78618e+06	7.84454e+06	3.41987e+06	2.69576e+07	4.8113e+06	1.05111e+07	7.29552e+06	7.98404e+06	4.23546e+06	1.08866e+07	4.60394e+06	9.32686e+06	1.81342e+07	1.37725e+07	7.49222e+06
LPE(22:6/0:0)	8.49769e+07	3.44288e+07	4.74325e+07	3.07459e+07	8.81747e+07	1.09122e+08	4.89974e+07	2.85602e+07	4.49097e+07	2.74269e+07	3.65479e+07	8.90856e+07	8.09508e+07	1.12853e+08	4.68529e+07	5.12148e+07
Maleic acid	1.62702e+06	1.00613e+06	1.01378e+06	295717821	1.95469e+06	2.86404e+06	1.40445e+06	2.36991e+08	6.95956e+07	1.35675e+08	1.60773e+06	1.4618e+08	1.46531e+06	1.07513e+08	1.48854e+06	1.38416e+06
Melatonin	408430	122099	113549	126370	107367	148923	394267	107973	138154	135888	110005	117435	124464	109660	117366	107388
Mesalamine	8.91824e+06	4.05638e+06	1.99416e+07	4.60324e+07	6.06109e+06	7.41289e+07	6.7171e+06	6.51161e+06	1.58389e+07	7.16417e+06	1.25875e+07	5.97205e+07	1.06889e+07	3.227e+07	9.68438e+07	1.7862e+07
Metalaxyl	5.16251e+07	7.89891e+06	1.034e+07	2.8787e+07	9.76694e+06	1.97092e+07	2.88e+07	3.52411e+06	7.43459e+07	4.02845e+06	1.58292e+07	1.29129e+07	9.32237e+07	4.49083e+06	11866958	4.82641e+06
Methionylleucine	766976	331401	1.25086e+06	362542	1.14001e+06	270306	713972	703832	938354	573139	817861	571874	732536	539082	502765	1.23415e+06
Methyl indole-3-acetate	257909	250310	2.38328e+06	580245	171840	285043	175633	201984	277080	204724	230031	283165	864658	201381	160553	794233
Methyl palmitate	788350	811431	369086	2.68203e+07	3.9525e+06	334958	2.15476e+06	2.33899e+06	712195	851432	5.55471e+06	4.36228e+06	597864	3.14364e+06	556181	246861
Methyl pyruvate	5.30139e+06	4.162e+06	5.86247e+06	8.93633e+06	7.36865e+06	5.21899e+06	7.49577e+06	2.63242e+06	7.20524e+06	1.28808e+07	6.62297e+06	3.13509e+06	2.23125e+06	2.89982e+06	8.50341e+06	6.56346e+06
methylguanidine	1.32946e+06	4.06629e+06	1.83888e+06	2.2111e+07	3.47587e+06	5.8857e+06	5.19943e+06	1.23633e+06	7.24883e+06	1.67756e+06	4.24226e+06	5.1763e+06	3.49604e+06	3.14944e+06	3.94457e+06	4.263e+06
Methylimidazoleacetic acid	1.13543e+06	441933	776320	396033	1.15351e+06	602133	631962	554766	1.3067e+06	514946	844170	2.04794e+06	2.73617e+07	856065	744733	994826
Methylmalonic acid	1.82299e+08	2.09227e+08	4.1422e+08	6.98373e+07	2.07115e+08	1.2865e+08	2.10787e+08	2.48414e+08	1374839820	3.05962e+08	3.37776e+08	2255034563	3.79642e+08	1.30998e+08	3.45531e+08	2.56971e+08
(3,4-Dihydroxyphenyl)(hydroxy)acetic acid	3.69747e+06	8.97049e+06	2.59279e+06	1.47322e+06	1.11204e+07	5.40147e+06	804288	1.94644e+06	1.02592e+07	3.31774e+06	6.4856e+06	8.34988e+06	1.62342e+07	1.89848e+06	3.60465e+06	2.6313e+06
L-Phenylalanyl-L-phenylalanine	5.20459e+06	369730	2.09787e+06	3.16184e+07	3.81163e+06	1.69752e+07	1.27151e+07	6.05174e+06	1.83142e+06	1.1769e+07	1.19684e+06	1.1108e+06	1.00499e+07	1.55911e+06	3.15612e+07	787341
Alanylleucine	3.58427e+06	2.81894e+06	7.41834e+06	9.26236e+06	5.73596e+06	2.87082e+06	6.96052e+06	3.35212e+06	8.71966e+06	3.73691e+06	4.05369e+06	7.09878e+06	5.8537e+06	4.01787e+06	1.24717e+07	8.09888e+06
L-γ-Glutamyl-L-alanine	1.11927e+07	1.43018e+07	1.78476e+07	8.30868e+06	1.04269e+07	369387	1.49237e+07	9.12382e+06	9.32491e+06	4.04612e+06	2.98284e+07	6.99928e+06	1.03772e+07	1.1093e+07	1.45118e+07	2.40462e+07
2-Methylphenyl acetate	3.37451e+07	2.12989e+08	1.13316e+06	326031372	3.81515e+06	8.23001e+06	1.76686e+06	3.00131e+07	5.82398e+07	2.1129e+07	1.97854e+06	5.80893e+07	1.92519e+08	2.78439e+07	2.68998e+08	6.20615e+06
3-Hydroxytetradecanoic acid	951916	686187	1.85866e+06	386297	1.39132e+06	872349	1.51445e+06	503847	849135	908695	1.2644e+06	1.21014e+06	853544	2.27636e+06	1.00782e+06	1.97048e+06
3-Hydroxydodecanoic acid	1.83646e+06	2.89076e+06	4.96321e+06	1.4445e+06	2.08604e+06	5.08725e+06	1.74307e+06	2.75227e+06	482686	4.60456e+06	3.11407e+06	3.41982e+06	1.30652e+06	4.00559e+06	2.17555e+06	1.20011e+06
6,7-Dimethoxy-2-methyl-1,2,3,4-tetrahydroisoquinoline	8.87736e+06	2.3342e+07	5.9855e+07	1.19604e+07	6.36322e+06	1.77948e+07	522603	2.06796e+06	440101	1.35102e+07	265126	2.87679e+06	426678	481397	5.65184e+06	5.01556e+06
4-Hydroxy-3-(2-hydroxy-3-oxo-1-phenylbutyl)-2H-chromen-2-one	787291	835373	610675	929626	1.06837e+07	1.01177e+06	965725	425461	2.34616e+06	3.85276e+06	679062	2.18564e+06	894657	1.10084e+06	8.04921e+06	3.86744e+06
Monoolein	267454	254325	262238	259995	258022	571011	244290	242291	2.81131e+06	256346	569173	1.02819e+06	265281	246593	273101	250491
Morphine-3-glucuronide	2.32938e+06	1.09102e+06	3.48094e+07	3.07934e+06	1.938e+06	2.24677e+06	2.4729e+06	3.96856e+07	3.54613e+07	1.43973e+07	2.23399e+07	2.12731e+06	4.40878e+07	2.23306e+06	1.43996e+07	2.33161e+06
m-tyramine	438154	668753	645141	1.27495e+06	499243	399934	5.7078e+06	8.23798e+06	692622	525505	486872	604520	740155	818802	2.08896e+06	741349
musk ambrette	1.89354e+08	1.67365e+08	5.7348e+07	2.3644e+08	4.82335e+07	7.352e+07	2.32198e+08	9.93412e+07	1.81852e+08	9.25649e+07	1.96926e+08	1.11022e+08	2.01331e+08	1.43299e+08	1.26216e+08	2.39889e+08
Myristoleic acid	440361	786111	1.91135e+06	90625.3	1.37606e+06	876091	3.15132e+06	292609	1.34335e+06	923096	498640	273663	981756	1.15414e+06	2.70863e+06	1.03065e+06
Myrmicacin	1.5595e+06	3.19469e+06	4.83055e+06	1.06908e+06	2.118e+06	6.10334e+06	954240	2.51349e+06	693567	5.54746e+06	1.90332e+06	3.69173e+06	1.8635e+06	3.02036e+06	1.83514e+06	1.71172e+06
N(1)-acetylspermidine	326732	199765	885139	1.44143e+06	744082	670070	552296	267846	504064	560598	512018	2.0382e+06	482579	758663	4.82881e+06	541414
N-(3-Chlorobenzoyl)glycine	631673	581409	675373	4.32956e+06	1.30332e+06	2.15362e+06	636292	818306	868681	810886	1.01216e+06	997488	908593	998593	1.62356e+06	961205
N-(4-Amino-1-carboxybutyl)glutamic acid	2.3999e+07	999747	1.24997e+06	4.31505e+06	1.3617e+06	1.06729e+06	1.09747e+06	3.06259e+06	2.20931e+06	2.08871e+06	1.00473e+06	2.38327e+06	1.19996e+06	2.8707e+06	1.18926e+06	1.46486e+06
SM(d18:1/22:1(13Z))	2.38796e+08	1.57577e+08	263363286	2.05548e+08	2.50449e+08	1.8717e+08	2.47971e+08	1.96174e+08	2.38334e+08	144065131	2.47241e+08	1.76981e+08	2.02112e+08	1.73195e+08	2.06784e+08	2.51392e+08
SM(d18:0/24:1(15Z)(OH))	6.07703e+06	1.7744e+06	2.48554e+06	2.2422e+08	2.05048e+06	2.22806e+08	3.08938e+06	5.07584e+06	2.34343e+06	3.78097e+06	1.86463e+06	3.64616e+06	2.14125e+06	4.45203e+06	4.02908e+06	3.00628e+06
SM(d18:1/24:1(15Z))	1496821946	5.36278e+08	7.04157e+08	7.7116e+08	8.63878e+08	9.15444e+08	7.62115e+08	6.71959e+08	1094200011	5.32095e+08	5.4995e+08	6.95229e+08	8.91043e+08	8.32744e+08	7.4741e+08	7.26339e+08
SM(d18:0/16:1(9Z)(OH))	3.38792e+07	6.18317e+07	1.02659e+08	6.33313e+07	1.32935e+08	7.40289e+07	9.53623e+07	8.56904e+07	1.06255e+08	3.53463e+07	7.91707e+07	6.34402e+07	1.03116e+08	7.04237e+07	7.71884e+07	1.15505e+08
N2-Dimethylguanosine	3.1483e+07	2.19771e+07	8.7717e+07	4.25008e+07	4.75349e+07	5.97901e+07	8.15075e+07	1.90802e+07	5.28024e+07	4.87137e+07	2.32678e+07	5.03282e+07	7.20022e+07	2.98476e+07	9.42691e+07	6.55992e+07
N4-Acetylcytidine	2.47827e+07	2.05997e+07	5.05164e+07	7.56284e+07	3.51883e+07	8.63148e+07	1.57312e+07	2.83303e+07	2.80417e+07	6.21869e+07	3.09942e+07	2.26797e+07	2.57688e+07	1.50599e+07	9.8225e+07	4.25248e+07
N6,N6,N6-Trimethyl-L-lysine	4.27733e+06	4.28245e+06	6.40764e+06	1.49956e+07	5.84122e+06	8.48164e+06	6.67917e+06	3.45442e+06	3.19795e+06	3.86093e+06	3.59865e+06	3.20036e+07	7.01988e+06	3.44943e+06	5.28434e+06	7.37862e+06
N6-Methyladenine	3.37083e+06	1.94716e+06	4.9098e+06	934075	1.52433e+06	3.54277e+06	2.79334e+06	1.50129e+06	4.72466e+06	2.91849e+06	3.58163e+06	6.59402e+06	880451	2.29842e+06	6.62222e+06	1.6926e+06
N6-Methyl-L-lysine	261733	529573	2.31233e+06	204796	131702	90634.7	192950	233974	363443	1.0872e+06	177277	532031	611662	207693	585746	265810
N8-Acetylspermidine	1.18878e+06	710488	3.41043e+06	3.16206e+06	2.37823e+06	2.9894e+06	4.49419e+06	2.0582e+06	2.32136e+06	2.92599e+06	1.93201e+06	5.4872e+06	2.19142e+06	1.44968e+06	1.14102e+07	4.23733e+06
N-Acetylalanine	2.65792e+07	2.6903e+07	4.01828e+07	5.03421e+07	3.12955e+07	3.62322e+07	3.82175e+07	2.41938e+07	4.41092e+07	29080583	3.3403e+07	4.40792e+07	3.86242e+07	3.9299e+07	5.81797e+07	4.25889e+07
N-Acetyl-b-D-glucosamine	2.95085e+07	1.96721e+07	5.42501e+07	1.47298e+07	4.36473e+07	3.82357e+07	4.07302e+07	7.72457e+06	3.96017e+07	2.94017e+07	3.17372e+07	1.21899e+07	1.42767e+07	7.05413e+06	6.08578e+07	1.46305e+07
N-Acetylcytidine	1.25671e+06	1.97264e+06	2.27381e+06	1.24128e+06	1.39093e+06	3.44548e+06	3.26044e+06	2.25168e+06	1.7591e+06	4.00802e+06	3.98212e+06	2.6267e+06	1.24136e+06	1.54681e+06	1.09254e+07	1.00032e+07
N-Acetyl-D-galactosamine 4-sulfate	1.37443e+06	1.40962e+06	3.54768e+06	6.79817e+06	1.82452e+06	1.46817e+06	4.10155e+06	1.13962e+06	3.46022e+06	2.38596e+06	1.9154e+06	2.0601e+06	2.33692e+06	3.00565e+06	3.01517e+06	2.07625e+06
N-Acetyldopamine	1.56734e+06	7.14869e+06	181373	1.86581e+07	130775	110870	110244	2.85427e+06	6.49311e+06	3.40322e+06	110917	2.4148e+06	1.74973e+07	2.33061e+06	1.28396e+07	208063
N-Acetylhistamine	1.94317e+06	667606	1.33196e+06	8.85085e+06	1.66298e+06	892747	678765	1.00342e+06	4.14054e+06	839954	1.35738e+06	565134	773232	789461	394702	1.68901e+06
N-Acetyl-L-aspartic acid	2.69569e+07	3.75453e+07	7.78328e+06	1.27583e+06	1.50225e+06	2.04144e+06	1.00952e+07	4.14949e+06	5.61553e+06	8.80246e+06	1.11742e+07	7.23028e+06	4.75687e+06	5.28734e+06	1.05317e+07	1.50753e+07
N-Acetyl-L-glutamine	2.52856e+07	3.39921e+07	3.26762e+07	9.58024e+06	1.94112e+07	2.29238e+07	3.26064e+07	2.53278e+07	2.55427e+07	22474159	4.69975e+07	2.38758e+07	3.0007e+07	3.09493e+07	4.01986e+07	2.78321e+07
N-Acetyl-L-histidine	2.08451e+06	1.62637e+06	9.86002e+06	165674	4.81921e+06	531493	2.89637e+06	4.63258e+06	2.12158e+06	1.032e+06	1.37299e+06	1.87275e+07	3.97047e+06	575381	6.42561e+06	1.5704e+06
N-Acetylvaline	6.65027e+06	1.99277e+08	4.7505e+08	2.79454e+06	885659	486048	4.11644e+07	36037815	1.61516e+06	352777573	1.93423e+07	492884926	8.33802e+07	2.44412e+07	268776627	1.64285e+08
N-Acetylvanilalanine	1.4145e+06	1.21601e+06	815445	1.94949e+06	880585	1.15352e+06	730132	545110	4.9722e+06	1.9695e+06	595072	3.36647e+06	3.07978e+06	1.47421e+06	1.87993e+06	2.65097e+06
Naphthalene	729184	599968	799254	1.00878e+06	567922	576959	1.94842e+06	543104	739730	817505	893843	977529	1.0495e+06	665524	605246	618829
N-Desmethyl sildenafil	1.11739e+06	305037	393192	1.32771e+06	428340	335727	324533	963373	694962	657028	692281	749685	377461	903012	420717	460788
Neopterin	1.22828e+06	2.58324e+06	7.26201e+06	1.84347e+07	1.25868e+06	1.16065e+06	6.58614e+06	2.83088e+06	6.50682e+06	2.22095e+06	2.19947e+06	2.20295e+06	6.43232e+06	2.63123e+06	1.35685e+07	1.47122e+06
N-Formyl-L-glutamic acid	3.03416e+06	713508	2.0552e+06	588100	604397	627653	1.66189e+06	1.83649e+06	1.98704e+06	1.56626e+06	2.04594e+06	1.90838e+06	2.28839e+06	1.91005e+06	1.84823e+06	1.75722e+06
N-Formylmethionine	2.2541e+07	1.26473e+07	2.41915e+07	4.10806e+07	1.0668e+07	1.02019e+07	3.3295e+07	1.51591e+07	3.30856e+07	2.45661e+07	1.77347e+07	1.77004e+07	3.0159e+07	2.67529e+07	2.58699e+07	2.88202e+07
N-hexadecanoylsphinganine	5.2546e+06	401740	1.79144e+06	1.05008e+06	1.94336e+06	1.03471e+06	1.72063e+06	667971	1.19496e+06	488453	488568	2.05584e+06	2.8325e+06	2.2922e+06	1.38346e+06	2.89778e+06
Niacin	235964	202264	302987	201338	290515	209484	655652	295726	335016	391910	298985	332036	6.72756e+06	270184	307251	6.72073e+06
Nicotinamide	6.62759e+06	4.14513e+06	1.57005e+07	2.10809e+07	2.02886e+07	2.41804e+07	2.58606e+07	3.553e+07	1.42392e+07	1.23716e+07	1.35109e+07	2.47178e+08	1.26268e+07	2.0615e+07	1.3721e+07	1.51424e+07
Nicotinuric acid	2.54956e+06	1.39478e+06	1.97581e+06	5.20415e+06	1.76698e+06	4.54938e+06	1.61154e+06	1.67361e+06	4.79044e+06	1.66473e+06	3.67109e+06	1.04755e+07	3.57989e+06	2.28735e+06	5.99197e+06	2.06914e+06
N-lauroylglycine	545308	1.43835e+06	1.03865e+06	400908	789412	554652	358144	383565	1.71449e+06	771240	803983	554379	431107	334428	504437	301321
SM(d18:1/14:0)	2.22927e+08	5.83328e+07	1.86157e+08	8.8231e+07	1.63617e+08	1.04204e+08	8.4427e+07	7.36496e+07	1.36779e+08	6.81837e+07	9.94858e+07	1.10128e+08	1.57171e+08	1.23919e+08	8.92056e+07	1.34998e+08
N-Nitrosoproline	1.29851e+06	2.58426e+06	1.37695e+06	912849	1.63257e+06	1.92637e+06	1.26353e+06	1.33499e+06	1.95409e+06	5.2635e+06	1.08717e+06	945251	1.77287e+06	1.70031e+06	2.07311e+06	1.10285e+06
SM(d18:1/18:1(9Z))	195551367	167334462	159149059	1.5265e+08	247577499	9.50628e+07	1.83662e+08	1.76824e+08	2.30392e+08	9.05089e+07	1.21819e+08	7.77282e+07	1.52213e+08	1.12134e+08	1.54354e+08	1.96006e+08
noradrenaline	1.86521e+06	1.41048e+06	2.00182e+06	7.27529e+06	6.73977e+06	1.4539e+07	2.56639e+06	3.27344e+06	2.76273e+06	2.32748e+06	2.11783e+06	6.64047e+06	1.20513e+07	8.85959e+06	1.01767e+07	1.17778e+07
Norcodeine	1.22207e+06	764779	5.08599e+06	1.10362e+06	1.22566e+06	1.06928e+06	1.03831e+06	9.22503e+06	3.44352e+06	7.56701e+06	4.70009e+06	1.00586e+06	3.68712e+06	1.08317e+06	920872	1.12589e+06
norcotinine	141623	142383	135999	169633	560595	131364	146042	190853	177279	141959	133284	152199	139759	144589	146906	151754
Norepinephrine sulfate	966243	920475	1.36538e+06	1.94305e+06	914756	1.33629e+06	1.07032e+06	1.30113e+06	1.44688e+06	2.57013e+06	1.03454e+06	1.26293e+06	1.04359e+06	1.01526e+06	759610	1.27452e+06
Norpseudopelletierine	1.21772e+06	420800	780073	746281	389605	3.47055e+06	5.32421e+06	577487	790218	1.11617e+06	658128	2.45579e+06	522586	1.06853e+06	927469	364879
N-Phenylacetylglutamine	5.47297e+08	8.18656e+08	8.79029e+08	4.28035e+08	2.8653e+08	4.35666e+08	7.63421e+08	1.60377e+08	1877582949	9.28608e+07	546409062	590257749	1463601522	1.83721e+08	4.0613e+08	3.41437e+08
N-stearoylsphingomyelin	5.19438e+08	2.32598e+08	3.55295e+08	3.99176e+08	3.94976e+08	2.29783e+08	400524324	3.02835e+08	4.43586e+08	2.04666e+08	2.16338e+08	2.04651e+08	3.48333e+08	2.91119e+08	2.58146e+08	3.76574e+08
N-tricosanoylsphingosine	5.67477e+06	7.29163e+06	1.18279e+07	3.19712e+06	1.04693e+07	9.06604e+06	4.80573e+06	6.99033e+06	4.8061e+06	4.38527e+06	3.21332e+06	7.7323e+06	6.56822e+06	1.07584e+07	4.94619e+06	9.66707e+06
N-Undecanoylglycine	7.58305e+07	3.386e+08	1.6373e+08	6.50947e+07	135059607	8.64805e+07	3.38764e+07	5.68625e+07	501588623	1.84979e+08	7.98648e+07	7.26318e+07	3.53123e+07	3.85172e+07	8.00855e+07	24344089
PS(15:0/20:0)	8.48569e+06	4.71629e+06	7.43812e+06	5.50654e+06	4.09052e+06	2.4501e+07	3.68219e+06	7.30382e+06	9.63595e+06	6.19027e+06	5.11741e+06	1.31043e+07	1.00733e+07	8.31761e+06	8.44088e+06	7.45974e+06
O-3-methylglutarylcarnitine	1.14124e+07	1.09288e+06	1.72228e+06	3.3095e+07	1.09099e+07	4.75291e+06	1.13237e+07	2.80981e+06	6.33793e+06	745079	3.11714e+06	1.13373e+06	1.0064e+07	4.60143e+06	4.72868e+06	7.04654e+06
Octadecanamine	7.45391e+06	5.99987e+06	5.14116e+06	4.92025e+06	5.69636e+06	6.87491e+06	6.0894e+06	6.63063e+06	5.46686e+06	3.67857e+06	5.17532e+06	6.35213e+06	4.46563e+06	3.49956e+06	3.80013e+06	5.67893e+06
Oglufanide	647223	210024	987426	211227	118376	109470	203679	784492	369815	1.98016e+06	1.15892e+06	1.08155e+06	408555	297009	1.43779e+06	228329
O-glutaroyl-L-carnitine	2.38491e+07	1.56278e+07	1.91075e+07	4.90353e+07	9.39631e+06	1.59331e+07	5.22757e+07	1.01807e+07	3.07806e+07	1.77929e+07	1.13852e+07	2.61354e+07	1.21676e+07	3.3318e+07	2.97947e+07	1.56644e+07
O-heptanoylcarnitine	1.08939e+06	1.10181e+06	2.66127e+06	1.44066e+06	3.62305e+06	1.30419e+06	2.58312e+06	537466	1.18352e+06	1.42739e+06	2.11935e+06	666704	1.54752e+06	3.71029e+06	2.07793e+06	2.11063e+06
Oleamide	4.76992e+07	1.8669e+07	1.23975e+07	16868659	2.80314e+07	3.11522e+07	1.33648e+07	2.22926e+07	1.02759e+07	2.84007e+07	1.03186e+07	2.6228e+07	1.71075e+07	5.89951e+07	1.5607e+07	1.47848e+07
Oleanolic acid	239088	167376	172032	179955	169136	320271	138749	141863	166315	212233	158529	184264	2.13346e+06	161488	2.15144e+06	189141
Oleic Acid	1.66303e+07	9.23156e+06	1.51456e+07	1.32804e+06	1.30049e+07	2.36648e+07	2.64897e+07	8.38468e+06	1.14849e+07	1.26369e+07	1.2016e+07	1.69111e+07	1.4354e+07	2.33156e+07	2.11811e+07	2.00994e+07
Oleoyl ethanolamide	6.95893e+06	1.53453e+06	6.02801e+06	3.1949e+06	5.8701e+06	6.38471e+06	5.13176e+06	2.61223e+06	1.04892e+07	2.13122e+06	5.42829e+06	2.91612e+06	5.29223e+06	4.83014e+06	4.42174e+06	5.87879e+06
Omeprazole sulphone	504051	4.62682e+06	832757	5.24547e+08	368135	315416	577675	410209	5.52412e+06	750828	789506	8.84283e+07	710275	361691	897025	678644
Ornithine	8.21508e+07	3.58862e+07	1.04728e+08	2.6859e+07	1.83743e+07	2.89632e+06	1.16526e+08	1.15614e+08	6.07465e+07	8.76935e+07	1.11736e+08	8.82407e+07	3.51701e+07	6.85538e+07	5.1133e+07	4.77851e+07
Orotidine	2.98173e+07	1.60024e+07	6.11455e+07	5.87611e+07	3.97281e+07	2.61076e+07	5.87978e+07	1.49869e+07	3.77391e+07	1.19853e+07	2.81109e+07	5.10286e+07	7.11462e+07	3.34436e+07	1.11457e+08	3.72216e+07
O-tiglyl-L-carnitine	7.10033e+06	1.6421e+06	3.81312e+06	2.06531e+07	3.41318e+06	1.48352e+07	7.50273e+06	1.47456e+06	7.62263e+06	2.19072e+06	3.3513e+06	1.18966e+07	6.8889e+06	6.82057e+06	7.01949e+06	5.15979e+06
oxoguanine	1.11939e+06	769304	1.11348e+06	5.3647e+07	1.08954e+06	1.32434e+06	979950	857773	1.15453e+06	1.02751e+06	1.84645e+06	4.42115e+06	1.71605e+06	1.0226e+06	1.11953e+06	1.73612e+06
Palmitic Acid	1.38851e+07	1.11077e+07	1.20936e+07	1.30516e+07	1.42418e+07	1.24035e+07	1.12789e+07	1.16664e+07	1.13804e+07	1.03981e+07	1.27425e+07	4.3479e+07	1.79439e+07	2.14128e+07	1.4571e+07	4.57085e+07
Palmitoleic acid	3.49931e+06	2.88229e+06	1.74444e+06	1.6355e+06	2.22611e+06	3.10882e+06	3.54463e+06	2.00539e+06	2.80884e+06	3.47619e+06	7.85051e+06	4.8285e+06	2.92997e+06	4.19015e+06	1.83748e+06	4.06584e+06
Palmitoyl sphingomyelin	2995826394	1132451273	2211783820	1747959426	2283300688	1515897744	2396562102	1854843694	2388404673	1495694921	1650676313	1571420093	2474605735	2404014205	1994360502	2325642311
Palmitoylcarnitine	5.28369e+07	1.92774e+07	7.179e+07	1.77578e+07	1.28331e+08	6.357e+07	6.18713e+07	3.49502e+07	6.26339e+07	5.57354e+07	5.85965e+07	4.39721e+07	6.14208e+07	6.09204e+07	139394344	7.89165e+07
Palmitylethanolamide	1.52009e+06	394697	3.91217e+06	2.55578e+06	1.15424e+07	3.35757e+06	614695	1.69704e+06	1.19419e+06	2.21013e+06	5.5508e+06	1.60012e+06	5.03623e+06	1.74417e+06	1.16621e+06	5.01969e+06
Panthenol	419300	242354	449666	2.18082e+06	356462	628443	564838	458764	489112	472425	445656	580109	384586	467665	436003	424722
Paracetamol	656743	572431	1.15612e+06	1.79803e+06	1.61859e+06	877473	1.35475e+06	998563	926477	2.44944e+06	651491	1.20547e+06	2.5389e+06	1.0268e+06	1.02124e+06	1.77066e+06
paracetamol sulfate	432974	429118	234041	426582	287730	241414	243328	261221	952533	329388	241747	311034	256929	234118	302528	344209
Paraldehyde	1.6593e+06	2.37873e+06	1.47417e+06	2.19501e+06	855618	1.2528e+06	2.15654e+06	952480	1.3512e+06	1.86065e+06	2.60786e+06	1.96633e+06	2.05487e+06	1.39491e+06	1.11161e+06	2.66827e+06
pargyline	4.303e+06	4.44708e+06	1.24453e+06	6.6406e+06	895536	1.67509e+06	7.19771e+06	4.13661e+06	5.81371e+06	1.58264e+06	4.89314e+06	2.39567e+06	6.98785e+06	3.68933e+06	2.50409e+06	6.91616e+06
PC	8437794975	5239074286	6657045953	4932901135	6917859607	5007663238	7911647356	6392548152	6818499539	5014415454	8411001098	7475815094	6822019283	6321291028	6049223635	7300185548
PC(18:3/18:2)	4.94181e+08	9.57376e+07	4.20837e+08	17949416	9.30459e+08	2.17173e+08	352718944	2.38934e+08	4.88876e+08	1.43828e+08	4.82603e+08	3.53567e+08	5.53246e+08	4.44664e+08	2.40892e+08	6.52967e+08
PC(20:4/16:0)	4.44466e+06	607454	1.76171e+06	486296	5.54223e+06	802019	1.66679e+06	1.0823e+06	3.29117e+06	349828	2.6408e+06	3.25676e+06	4.21272e+06	2.9879e+06	1.15686e+06	3.15355e+06
PC(20:5/18:1)	9.22999e+07	2.18551e+07	6.39619e+07	5.28229e+07	142241779	4.88669e+07	6.84651e+07	4.9095e+07	7.72377e+07	4.73514e+07	6.06007e+07	5.48077e+07	1.06664e+08	9.66963e+07	6.14526e+07	4.65725e+07
PC(16:1/20:0)	2.37398e+08	7.25515e+07	1.54983e+08	1.77119e+08	2.48555e+08	1.23072e+08	2.30205e+08	1.20606e+08	1.66295e+07	2.00511e+08	2.42888e+08	1.53617e+08	7.81727e+06	1.81513e+08	5.65693e+07	1.40948e+08
PC(16:1/22:0)	3.05375e+07	6.59484e+06	5.19092e+07	6.27792e+07	5.83052e+07	3.55028e+07	4.49636e+07	5.98209e+07	5.69294e+07	3.51742e+07	4.92549e+07	2.82091e+07	6.18373e+07	5.1699e+07	5.01964e+07	7.67826e+07
PC(22:0/18:3)	1.6148e+06	3.18647e+06	3.13182e+06	3.2481e+06	1.87918e+06	2.95448e+06	3.39869e+06	2.43288e+06	2.02674e+06	4.1409e+06	3.11084e+06	2.5526e+06	2.47926e+06	3.41173e+06	3.6167e+06	2.57358e+06
PC(22:2/22:3)	5.63734e+07	2.24322e+07	3.96722e+07	5.23937e+07	3.72134e+07	4.97605e+07	4.50545e+07	3.94325e+07	3.87888e+07	4.32496e+07	3.82607e+07	3.38546e+07	3.90769e+07	5.07451e+07	5.75131e+07	4.32136e+07
PC(16:0/16:0)	4.30909e+07	2.31756e+07	5.11577e+06	3.64164e+07	4.21296e+07	2.57478e+07	3.53465e+07	3.77414e+07	1.6013e+07	4.58847e+07	2.7901e+07	2.61035e+07	2.8484e+07	4.17515e+07	3.53958e+07	3.33115e+07
GPC(P-16:0/16:0)	7.87847e+06	1.04217e+07	1.12825e+07	5.81545e+06	3.98659e+06	6.18108e+06	1.01967e+07	1.90275e+06	2.77479e+07	712866	7.38846e+06	7.75688e+06	2.2503e+07	2.18122e+06	5.08466e+06	4.27582e+06
p-Cresylsulfate	16186401659	9341910364	4231743441	4.1128e+08	5855791221	4315403868	6487467774	3784167565	27287463396	1259885656	12249599306	2.97805e+08	11855717294	2270526235	4729389009	12091341015
phe-asp	798046	1.02964e+07	1.10785e+07	3.23061e+07	2.92926e+06	3.74095e+06	528116	631167	1.48048e+07	895608	1.20526e+06	6.21913e+07	2.60024e+07	1.46308e+06	5.81029e+06	2.1617e+06
Phenmetrazine	304791	245323	265409	299376	297654	332688	277525	335118	246345	224187	305531	91032	259457	224252	242750	305394
Phenylalanylglycine	1.45608e+06	706013	1.5352e+06	2.4551e+06	2.13125e+06	1.54564e+06	1.1598e+06	854574	1.3346e+06	1.59377e+06	1.49113e+06	1.88291e+06	2.15391e+06	1.99386e+06	2.50746e+06	1.82047e+06
Phenylbutyric acid	3.75373e+06	1.12011e+06	2.13714e+06	3.52139e+06	6.36974e+06	1.27277e+06	2.17692e+06	1.98743e+06	2.16698e+06	1.17102e+06	1.41151e+06	1.41406e+06	2.61337e+06	2.01874e+06	2.01416e+06	2.65372e+06
Phenylpyruvic acid	1.76028e+06	1.03216e+06	667471	1.0517e+07	1.34679e+06	825714	2.56238e+06	1.50894e+06	6.41789e+06	896052	1.22478e+06	1.37422e+06	1.64637e+06	1.67172e+06	1.97146e+06	2.03643e+06
Phytosphingosine	196905	166989	201767	233832	164979	176830	208586	228771	391808	147404	170923	448253	284831	288675	188647	188995
Pipecolic acid	122935143	2.17427e+08	3.78863e+07	1.00277e+06	1.18725e+06	2.429e+06	6.93558e+07	1.85136e+08	8.76277e+07	1.15261e+08	7.02385e+07	3.3176e+07	4.29908e+07	4.60033e+07	6.46406e+07	4.18977e+07
Piperine	102239686	389851	359135	647651	1.59551e+07	442552	434518	308553	1.01795e+06	2.46428e+07	6.21939e+06	6.55459e+07	1.39567e+06	1.50686e+07	1.14096e+07	4.97241e+07
Piracetam	2.71693e+06	901714	3.54191e+06	1465202318	1.05167e+07	1.8182e+07	4.46457e+06	4.8005e+08	171892765	1.30952e+08	3.30575e+06	7.90706e+08	1.0235e+07	3.85285e+08	3.11638e+06	1.40275e+07
porphobilinogen	618448	811060	383333	462542	712839	308127	385573	270270	521017	290954	313871	3.07485e+06	505126	417008	812272	467383
Progesterone	105812	114564	115178	804902	118215	125397	105269	114572	130816	111351	109349	124114	108790	110485	119603	121363
pro-gln	1.22808e+06	584644	764253	723566	345925	2.06412e+06	1.02038e+06	600064	642823	646771	613756	1.14916e+06	201220	1.00921e+06	601692	556902
Pro-Hyp	5.10234e+06	6.89776e+06	9.46855e+06	3.11607e+07	1.06755e+07	1.3259e+07	7.34419e+06	7.7961e+06	5.64729e+06	2.19492e+07	3.5112e+06	1.00924e+07	3.06477e+06	2.99068e+06	7.36265e+06	3.85151e+06
Prolylglycine	167711	473341	1.4595e+07	2.32629e+06	2.61157e+06	3.4199e+06	1.00359e+06	3.12305e+06	3.04504e+06	1.66901e+06	1.31744e+07	312088	307575	2.2164e+06	2.93122e+06	3.44994e+06
Prolylleucine	1.1732e+08	1.90205e+08	451086676	2670012848	4.5064e+08	5.3018e+08	637780860	1.28664e+08	3.34257e+08	231045693	2.19562e+08	5.18672e+08	4.73523e+08	3.07023e+08	6.73149e+08	3.92775e+08
Pro-Lys	540834	974498	924655	243380	351239	340856	667312	413107	438515	388992	1.03672e+06	248482	178220	433832	1.54423e+06	2.53412e+06
Propionylcarnitine	5.28364e+08	7.94479e+07	2.37998e+08	1960239058	3.9641e+08	6.06188e+08	3.22407e+08	1.25546e+08	1315050885	8.44212e+07	5.90533e+08	3.50756e+08	3.88273e+08	2.74791e+08	3.48921e+08	4.17336e+08
Pro-Pro	683969	482206	1.1138e+06	598811	602195	1.74e+06	1.53913e+06	1.11926e+06	894967	2.10476e+06	836871	1.34868e+06	1.481e+07	953440	903516	861218
pro-pro-pro	6.32561e+06	5.88742e+06	7.56992e+06	4.62571e+06	2.01495e+06	776602	9.04315e+06	1.70679e+06	1.17855e+07	745854	6.41833e+06	3.16219e+06	1.27871e+07	1.6943e+06	599360	3.22426e+06
Propylparaben	612625	2.52561e+07	1.42445e+07	389450	502098	346522	561171	1.16212e+06	1.88206e+07	1.55516e+06	1.94817e+07	1.95487e+06	960206	872252	1.51589e+06	1.74902e+06
Prostaglandin A2	1.45747e+06	1.49865e+06	1.27463e+06	2.09774e+06	1.41573e+06	989928	1.67035e+06	1.18613e+06	1.60883e+06	2.28233e+06	2.28287e+06	1.14937e+06	2.05377e+06	1.04583e+06	1.36163e+06	1.96231e+06
Prostaglandin A3	6.69758e+06	4.71549e+06	1.35047e+07	9.87979e+06	6.82051e+06	6.28038e+06	5.59153e+06	1.23734e+07	9.47955e+06	1.49723e+07	6.58851e+06	8.64959e+06	7.94777e+06	1.05846e+07	6.29516e+06	7.79967e+06
Prostaglandin F3?	1.29568e+06	599513	1.71434e+06	2.09314e+06	4.45137e+06	3.1971e+06	1.69052e+06	1.11382e+06	1.64297e+06	2.41626e+06	1.22939e+06	447944	3.13542e+06	1.60512e+06	5.51748e+06	705118
Pseudouridine	1.29311e+08	1.07945e+08	6.83539e+08	9.72044e+08	7.09021e+08	6.25071e+08	4.88314e+08	6.35958e+08	6.45686e+08	494926378	5.02294e+08	3.7677e+08	2.83563e+08	8.64593e+08	1404557178	3.59927e+08
Pyridostigmine	3.84414e+06	2.39521e+06	3.23634e+06	4.06166e+06	2.32838e+06	3.06844e+06	2.51958e+06	1.36838e+06	3.1533e+06	2.72115e+06	2.63241e+06	8.7887e+06	3.03194e+06	2.03231e+06	6.47088e+06	3.21132e+06
Pyridoxal	273560	958881	262653	3.13136e+06	205443	377776	264931	248812	914771	255148	286690	870389	1.07763e+06	250982	423804	989857
Pyridoxylamine	1.18728e+07	1.66923e+06	7.82647e+06	2.94019e+07	2.62597e+06	7.7194e+06	1.19161e+07	1.17936e+07	3.68052e+06	2.00356e+06	4.40263e+07	5.46894e+07	4.939e+06	1.7264e+07	1.10582e+07	5.75621e+06
Pyrogallol	4.44489e+06	4.11313e+06	3.5408e+07	7.2869e+06	7.5944e+06	6.96921e+06	4.57977e+06	3.77761e+06	1.08203e+07	1.07695e+08	6.16861e+06	5.93371e+06	5.77673e+06	5.04219e+06	4.87816e+06	5.64565e+06
Pyrogallol-2-O-sulphate	2.95412e+07	1.92374e+07	1.6903e+08	9.05364e+06	4.26512e+07	2.21441e+06	9.33302e+06	2.85128e+07	3.0542e+07	1.11804e+07	2.27591e+08	2.0284e+07	6.27221e+07	1.28016e+07	4.61395e+07	4.66544e+07
Pyrrole-2-carboxylic acid	323627	136653	451457	274734	156372	139142	189705	199059	3.70342e+06	150999	187275	401161	3.91968e+07	166445	209901	191057
Pyruvic acid	3205135850	3256632339	1924460381	3629532735	5594150323	1669130058	2943773339	417683328	2938412978	7.5218e+08	2812287264	1620429249	2101772372	1338649962	1081394581	1775513208
Quassin	1.04734e+06	150183	1.5954e+06	503186	992857	175624	439628	114670	466315	901712	820220	932860	169857	944088	1.31129e+06	399327
Reticuline	260926	166765	259398	2.49646e+06	219482	206626	843353	268656	262735	307292	268403	237097	1.28845e+06	253236	277418	1.15719e+06
2-Aminooctanoic acid	1.34016e+07	8.17008e+06	1.85337e+07	792515	304899	181257	2.11196e+07	8.35087e+06	5.9092e+06	3.13778e+07	3.05942e+07	1.12684e+07	1.06292e+07	1.38881e+07	7.44743e+06	8.0584e+06
S-3-oxodecanoyl cysteamine	3.97733e+06	3.37459e+06	4.47367e+06	1.53971e+06	1.86562e+06	2.12621e+06	2.18539e+06	2.8943e+06	6.11236e+06	1.1825e+06	2.20427e+06	2.17824e+06	1.43926e+06	2.68786e+06	1.36476e+06	2.66242e+06
S-Adenosylmethionine	384242	229918	448316	356623	367142	328821	356249	337287	440176	705936	378715	483534	262879	291853	403102	363854
Saxitoxin	3.30311e+06	1.18681e+06	1.60212e+06	527117	1.34765e+07	312785	256720	298263	1.68337e+06	511084	1.23005e+06	2.24422e+06	1.59031e+06	319256	1.96766e+06	645488
Sebacic acid	5.20166e+06	3.27563e+06	5.09843e+06	5.64423e+06	2.57565e+06	4.82923e+06	6.96111e+06	2.52795e+06	4.0996e+06	5.09879e+06	3.28173e+06	4.5371e+06	3.05497e+06	3.47098e+06	4.848e+06	3.73041e+06
Serotonin	503975	137332	502698	618638	634017	705391	188494	102586	2.33577e+06	1.43226e+06	524928	115837	381452	164718	1.56787e+06	470430
ser-val	1.70513e+08	1.48389e+07	2.61312e+07	417324	269656	775002	1.80025e+07	3.61885e+07	4.47611e+07	3.07345e+07	2.11668e+07	1.93204e+07	1.08188e+07	1.14138e+07	1.1459e+07	1.74099e+06
SM(d18:0/18:0)	3.47451e+07	1.03549e+07	9.95966e+06	3.08968e+07	1.65975e+07	1.47659e+07	17969744	9.6517e+06	3.08606e+07	1.84094e+07	7.30858e+06	1.30724e+07	1.67346e+07	3.65006e+07	1.40198e+07	2.11034e+07
soyasapogenol A	1.92472e+07	1.95088e+06	8.26945e+06	9.21569e+06	2.8836e+07	6.40784e+06	3.05022e+07	6.47896e+06	1.94056e+07	8.39778e+06	2.91363e+07	1.91207e+07	2.04996e+07	2.14942e+07	1.73617e+07	29122546
sphinganine	1.84382e+06	1.52933e+06	1.62276e+06	1.57566e+06	1.42783e+06	1.5653e+06	1.49237e+06	1.47799e+06	1.70074e+06	1.5603e+06	1.51574e+06	3.3986e+07	2.5402e+06	2.75828e+06	1.60689e+06	1.86629e+06
Sphingosine 1-phosphate	1.61733e+07	4.93569e+06	1.05353e+07	8.60369e+06	2.1801e+07	6.5143e+06	9.07295e+06	7.25239e+06	9.37304e+06	5.37858e+06	1.04166e+07	5.91823e+06	1.00592e+07	9.46425e+06	1.08457e+07	1.58939e+07
spinacine	2.87527e+07	2.06308e+06	6.63451e+06	1.81756e+06	1.11567e+06	2.88048e+06	4.00852e+06	1.87688e+07	3.69499e+07	7.06755e+06	1.45204e+07	3.37232e+06	1.31222e+07	6.71185e+06	6.2533e+06	1.01636e+07
Stachydrine	1.56221e+06	1.99805e+06	1.55056e+06	369890	653436	225464	3.43053e+06	3.80938e+06	847226	1.84895e+06	3.9393e+06	1.49706e+06	1.34418e+06	712010	3.82034e+06	874642
Stearidonic acid	2.47204e+06	1.24608e+06	1.60155e+06	4.21412e+06	5.37143e+06	3.72891e+06	1.95518e+06	842547	2.08373e+06	4.48914e+06	2.87056e+06	1.70194e+06	7.71521e+06	3.89812e+06	3.16829e+06	2.47128e+06
stearoylcarnitine	2.10054e+07	5.12007e+06	2.13408e+07	2.07864e+06	4.99049e+07	8.61654e+06	1.98872e+07	9.12293e+06	1.79278e+07	1.44912e+07	1.63968e+07	1.22659e+07	1.19454e+07	1.71177e+07	2.89348e+07	1.62016e+07
Suberic acid	3.71024e+07	1.47139e+07	2.28747e+07	3.23135e+06	4.65695e+07	4.35045e+07	4.07866e+07	4.98934e+07	2.54156e+07	3.19409e+07	2.53636e+07	3.79553e+07	5.16759e+07	3.34383e+07	5.575e+07	6.45886e+07
Sulfosalicylic Acid	1.64148e+07	2.43917e+07	1.90686e+07	4.10581e+06	6.31786e+06	1.17479e+07	3.04624e+07	2.00907e+07	9.67057e+07	7.38945e+06	4.76211e+07	1.29421e+07	3.99618e+07	7.9765e+06	4.28568e+07	3.80702e+07
Taurine	2358107757	1946377276	3723509969	3308138289	4285079103	2498500180	4628148401	2364048285	3891622505	1073553073	3322307965	4549194157	2618545066	5605090837	2731508064	3259836523
Taurochenodeoxycholic acid	1.52862e+08	3.44502e+06	2.43171e+07	1.28348e+08	9.76282e+06	6.28129e+07	1.05607e+07	1.17954e+07	1.60133e+07	1.82101e+08	3.85178e+06	3.84494e+07	1.50714e+08	3.91375e+06	1.60018e+08	2.31637e+07
Taurochenodeoxycholic Acid (sodium salt)	1.04309e+07	248273	2.41579e+06	9.13743e+06	1.01345e+06	1.06803e+07	1.12285e+06	509334	1.22437e+06	1.08719e+07	424215	2.60671e+06	5.87636e+06	358771	1.39469e+07	1.13289e+06
Taurocholic acid	1.35881e+06	131015	130922	2.75661e+06	274200	652602	299963	543136	137036	1.73715e+06	128623	453696	1.25207e+06	134704	529267	135862
Taurodeoxycholic Acid	143165	142200	146254	160097	320084	644779	138060	135890	142455	174958	137681	166675	906549	146203	1.57481e+06	149543
Taurodeoxycholic Acid (sodium salt)	1.06272e+07	260722	2.3644e+06	9.7267e+06	943996	9.23519e+06	1.32638e+06	648591	1.5629e+06	1.18325e+07	597001	2.29976e+06	4.13641e+06	747835	1.08616e+07	2.49995e+06
Taurolithocholic acid 3-sulfate	9.43072e+06	680085	685254	4.05427e+06	1.32125e+06	1.93592e+06	3.92065e+07	1.69336e+07	8.57489e+06	6.41741e+07	1.98704e+06	1.23017e+06	990462	1.26668e+07	1.27985e+06	1.29374e+07
Testosterone sulfate	3.00975e+08	2.9587e+08	4.82926e+08	2406148728	4247841482	6.01766e+08	1.96145e+08	2.40597e+07	6.03872e+08	5.17048e+08	3.60662e+08	2009898969	2.8831e+08	3.84544e+08	1.66079e+08	2.26278e+08
Tetradecanedioic acid	1.6881e+07	8.79976e+06	8.94698e+06	5.74176e+06	8.1647e+06	1.06266e+07	1.70918e+07	1.13876e+07	1.03398e+07	8.77766e+06	1.19366e+07	4.45578e+06	9.50788e+06	1.63142e+07	2.06612e+07	1.30445e+07
Tetrahydrofuran	123585	130247	427288	1.12904e+07	161646	1.3733e+07	540377	419246	229815	485029	276483	1.11348e+07	475526	394702	447746	446896
Theophylline	4.33093e+06	610459	4.32577e+06	1092503657	971082	1.18035e+06	763117	1.49091e+06	1.01619e+06	1.41752e+06	1.10714e+06	6.07336e+06	1.11829e+07	1.28882e+06	8.79998e+06	1.54736e+06
thr-pro	216604	166516	388413	209612	158519	89025.2	193369	169381	242158	214506	211198	259573	216212	217134	237973	184771
Thymidine	171589	125123	180431	361555	259517	180556	175015	149154	183305	166233	189819	4.15384e+06	166853	208948	202904	216867
Thymidine 5'-monophosphate	2.29544e+06	1.44973e+06	1.61453e+06	5.81624e+06	2.25387e+06	4.52162e+06	1.94695e+06	880759	3.64819e+06	1.13081e+06	4.83783e+07	2.04499e+06	1.68999e+06	1.53322e+06	1.72245e+06	1.70544e+06
Thymine	1.03665e+07	3.82413e+06	2.26744e+07	5.55004e+06	2.14446e+06	2.48854e+07	1.62106e+07	2.08764e+07	5.07069e+07	1.74169e+07	6.30166e+07	6.63424e+06	1.84993e+07	1.00511e+07	1.92366e+07	1.89079e+07
thymol sulfate	6.94901e+06	1.72681e+07	1.99153e+06	7.17435e+06	2.78015e+06	5.57743e+06	2.40156e+06	1.08642e+06	3.87381e+07	3.40719e+06	2.56148e+06	3.18539e+06	2.08461e+06	1.89124e+06	2.12464e+06	2.10367e+06
trans-2-Dodecenoylcarnitine	1.40911e+07	1.73633e+07	4.78222e+07	1.06784e+07	3.7983e+07	3.07943e+07	61066055	1.01035e+07	3.07863e+07	2.46228e+07	2.22537e+07	1.20672e+07	2.65537e+07	3.14058e+07	6.90485e+07	3.58515e+07
trans-3-Indoleacrylic acid	2092435772	959270768	1528143159	1321306543	1.22355e+06	831456	8.15804e+08	6.52895e+08	1821961785	1580040269	2534752492	1861550582	1182575796	1550938052	2168110331	9.28529e+08
trans-beta-Ocimene	4.4169e+06	4.68189e+06	1.21133e+06	6.86511e+06	930213	1.99397e+06	5.62514e+06	4.20268e+06	4.92822e+06	1.70643e+06	4.32401e+06	2.74907e+06	7.85943e+06	3.81904e+06	2.83993e+06	6.84188e+06
Traumatic Acid	2.96772e+06	1.68407e+06	481306	241051461	328235	1.85452e+06	975881	1.45305e+06	2.29561e+06	1.21112e+06	1.74572e+06	3.83961e+06	2.83758e+06	2.65139e+06	1.17417e+06	894944
Tridemorph	259011	253463	327297	264685	292597	252537	243940	250307	251778	244839	243155	262488	298844	245042	242000	262986
Triethylamine	1.11079e+06	6.09332e+06	2.82072e+06	5.52756e+06	4.32624e+06	4.93572e+06	1.39893e+06	3.23803e+06	3.90104e+06	6.5342e+06	3.08046e+06	2.45232e+06	4.86476e+06	1.50575e+06	4.14079e+06	5.9426e+06
Trigonelline	757781	313801	1.14456e+06	532846	1.32683e+06	1.26751e+07	2.46722e+06	352433	887800	832131	1.769e+06	6.94181e+08	4570413225	5.04878e+06	4.91435e+06	2.23624e+06
Trimethylamine N-oxide	1.61716e+07	4.13601e+06	6.68753e+07	1.18727e+06	32075314	9.73982e+06	3.57069e+07	6.97182e+06	5.4208e+07	1.90038e+06	3.80859e+07	2.50961e+06	1.8637e+08	9.77318e+06	2.96547e+07	1.89973e+07
trp-asn	513558	219574	973884	82127.5	298491	880450	157058	344278	422759	206790	352512	825390	369017	265306	1.27443e+06	1.33225e+06
trp-lys	350793	324753	390825	1.0185e+06	365011	381206	343908	331028	338025	425751	382991	369334	384712	369764	427852	360435
Tryptophol	287529	243844	313608	341451	242368	268856	304586	304320	3.37099e+06	253955	262625	297271	529916	246151	275471	281386
Typhasterol	2.88932e+07	2.11993e+06	1.20866e+07	1.89631e+07	2.63867e+07	1.604e+07	2.46818e+07	4.02759e+06	2.17972e+07	6.01601e+06	2.89909e+07	1.75111e+07	1.9976e+07	2.49989e+07	9.44807e+06	2.47608e+07
tyramine sulfate	5.03644e+06	2.90136e+06	3.54247e+06	1.57749e+08	4.94523e+06	9.92094e+06	3.54999e+08	2005326624	8.00453e+06	1.02874e+07	1.80041e+07	4.48694e+06	1.04856e+07	1.18611e+07	2.37101e+08	1.12416e+07
Tyrosyltyrosine	486516	500261	425481	700244	472583	330446	557578	395939	537040	6.02115e+06	762040	383668	560338	349108	956556	655035
Tyr-Phe	507746	113634	184116	320668	142261	494530	272741	270726	151053	798982	269886	174212	292179	162237	628844	104455
tyr-val	564868	3.8738e+07	3.55139e+07	666256	482583	583333	1.82574e+06	583466	4.6387e+07	4.33455e+06	3.26201e+07	546526	3.40007e+06	584092	604248	3.44115e+06
ubiquinol-6	1.49088e+07	9.9153e+06	1.2204e+07	3.34629e+07	2.10812e+07	7.24938e+06	3.12128e+07	1.78685e+07	2.29482e+07	1.90846e+07	2.65276e+07	2.52327e+07	3.04925e+07	3.46546e+07	1.48237e+07	4.6003e+07
Uracil	1.45498e+07	9.30697e+06	3.04505e+07	1.04525e+07	4.12635e+07	3.50065e+07	2.24137e+07	1.95655e+07	7.15864e+07	5.93157e+06	4.71321e+07	3.12879e+07	3.01877e+07	2.38829e+07	3.53224e+07	2.81983e+07
Uric acid	1024302584	7.58624e+08	1650379777	1156937546	9.07323e+08	9.45843e+08	718144317	7.65285e+08	9.32882e+08	1084701820	1312806405	1495138716	9.5516e+08	9.55399e+08	1157379336	1008827395
Urobilin	1.80508e+07	87439.1	3.07836e+07	299702	4.25279e+06	5.08611e+06	8.49616e+06	1.61688e+06	2.50106e+07	2.89305e+07	2.7319e+06	331883	3.86541e+07	1.07877e+07	6.41421e+07	6.7481e+06
urobilinogen	5.44966e+07	279916	3.81037e+07	340632	1.06406e+07	2.1082e+07	1.3415e+07	1.24401e+06	2.26666e+07	50417276	4.23049e+06	293407	3.03894e+07	1.10899e+07	151637842	6.99886e+06
Urocanic acid	1.22686e+08	7.6957e+07	9.12979e+07	5.77299e+07	3.42141e+07	4.68768e+07	150974492	1.41432e+08	8.35832e+07	9.40363e+07	1.12465e+08	6.04477e+08	3.55111e+07	5.65252e+07	9.16444e+07	1.17242e+08
val-asn	1.04015e+06	1.12771e+06	1.1022e+06	606015	531264	461625	1.3512e+06	553766	1.32521e+06	392777	1.02612e+06	1.26954e+06	1.23528e+06	766315	903829	1.40241e+06
Valeric acid	9.78846e+06	5.93133e+06	4.3827e+06	3.83089e+06	7.2935e+06	6.42716e+06	7.10737e+06	4.09402e+06	6.9864e+06	4.40854e+06	5.46788e+06	7.07206e+06	4.74695e+06	7.71039e+06	8.12554e+06	7.00645e+06
Valerophenone	197285	175745	190732	298550	198502	188972	181055	184233	295858	195832	184543	220861	189650	197743	235522	207242
Valine	1.87306e+08	5.07819e+07	1.20012e+08	4.93417e+06	5.19676e+06	2.58414e+06	1.15285e+08	7.07341e+07	2.85309e+08	1.09782e+08	1.80169e+08	300118615	3.8548e+07	1.62083e+08	8.7783e+07	2.66813e+07
Val-Ser	1.31603e+07	7.00599e+06	2.19609e+07	1.46776e+07	1.11652e+07	7.18241e+06	1.35176e+07	1.41094e+07	1.99532e+07	1.34561e+07	4.62903e+06	1.6961e+07	1.62286e+07	1.44309e+07	1.49878e+07	2.02576e+07
Valylvaline	3.00011e+06	4.75493e+06	6.07698e+06	1.27912e+07	4.04707e+06	3.7767e+06	1.53162e+07	3.10453e+06	5.15647e+06	5.10948e+06	4.4652e+07	1.51698e+08	4.38503e+06	3.68911e+06	2.98005e+07	7.77049e+06
Varanic acid	8.1652e+06	2.69212e+06	4.20664e+06	5.50198e+06	5.59702e+06	6.57075e+06	5.1906e+06	3.23843e+06	8.32459e+06	5.33575e+06	7.9818e+06	6.33092e+06	1.29282e+07	9.12184e+06	7.13267e+06	1.22276e+07
Vitamin C	3.94623e+06	3.02722e+06	1.37452e+07	5.70941e+06	3.43745e+06	3.98448e+06	4.44351e+06	3.75662e+06	6.50112e+06	3.17131e+07	5.41111e+06	5.81635e+06	4.21391e+06	3.56563e+06	5.16265e+06	4.10181e+06
Dibutyl sebacate	306103	276338	248531	188430	2.1521e+06	259992	278496	279223	233916	258757	273115	248853	241072	220714	225040	231644
Xanthine	7.58963e+07	9.82774e+07	1.63864e+08	1.97092e+08	1.08944e+08	1.61862e+08	8.67034e+07	8.975e+07	2.16412e+08	6.18555e+07	6.71701e+07	1.21828e+08	8.03982e+07	1.11831e+08	1.25536e+08	1.53201e+08
Xanthurenic acid	2.07904e+07	3.14448e+06	7.91385e+06	3.16213e+06	765216	1.25744e+06	1.24893e+07	2.1331e+06	1.31396e+07	3.02078e+06	2.81972e+07	1.20855e+07	7.98662e+06	2.22312e+06	2.55967e+07	8.47739e+06
xanthurenic acid 8-O-sulfate	281317	168723	303840	2.26825e+06	183255	605362	257013	205431	1.07984e+06	310925	329432	797004	635790	305389	1.2608e+06	564963
2-Methyl-4,5-dihydro-1,3-thiazole	1.96241e+06	901907	1.45499e+06	1.38657e+06	2.17368e+06	1.29688e+06	1.72412e+06	1.22801e+06	1.74912e+06	1.12893e+06	1.17843e+06	3.38993e+06	1.45526e+06	1.71296e+06	1.68601e+06	1.63046e+06
1-[1-(5-Fluoropentyl)-1H-indol-3-yl]-3,3,4-trimethyl-4-penten-1-one	794288	470400	1.51771e+06	817120	881910	914373	2.11162e+06	3.13438e+06	2.07214e+06	1.72074e+06	1.82394e+06	743484	786553	1.11007e+06	1.90384e+06	2.24097e+06
3-Aminopropanenitrile	144533553	5.59062e+07	1.08137e+08	1.39083e+08	9.60903e+07	4.01453e+07	1.82146e+08	115015370	1.47831e+08	9.30373e+07	1.21884e+08	1.47059e+08	1.31327e+08	1.39368e+08	1.4756e+08	1.18264e+08
Zearalenone	6.26979e+06	1.03989e+07	1.04662e+07	1.5645e+07	1.49111e+07	1.33127e+07	8.3389e+06	8.82275e+06	8.38887e+06	9.88087e+06	9.7882e+06	6.34423e+06	9.0546e+06	8.83701e+06	8.29666e+06	1.45363e+07
Valeramide	3.97984e+07	1.14948e+07	3.41453e+07	8.53329e+07	4.18837e+07	5.00265e+07	4.33649e+07	2.04923e+07	3.87102e+07	2.03214e+07	4.86126e+07	3.38272e+07	5.30144e+07	4.61195e+07	5.41067e+07	4.67315e+07
α,α-Trehalose	2.30107e+07	2.02546e+07	3.60479e+06	1014819816	4.49852e+06	1.80088e+08	8.61806e+06	6.23016e+06	5.56758e+06	362289521	5.40645e+06	4.94164e+06	1.04635e+07	5.34559e+06	3.16322e+08	6.66836e+06
α-Eleostearic acid	3.70236e+06	595038	1.8696e+06	8.38492e+06	4.11313e+06	1.93108e+06	2.37556e+06	1.16262e+06	1.95087e+06	3.50155e+06	6.24163e+06	2.2895e+06	2.23003e+06	3.16064e+06	1.13029e+06	2.73993e+06
α-Hydroxymidazolam	508473	324979	5.10492e+07	569627	8.9432e+06	4.55659e+06	1.64347e+06	2.55399e+07	1.35228e+07	6.95566e+07	2.66394e+07	2.65674e+06	2.61972e+07	525777	543921	3.09759e+06
α-Lactose	1.02684e+06	772946	1.10551e+07	4.13151e+06	910630	1.95177e+07	1.91895e+06	6.15017e+06	1.49199e+07	1.92725e+07	808374	2.48964e+06	824965	929136	1.17747e+07	887098
β-D-Glucopyranuronic acid	1.68307e+07	1.29131e+07	1.43187e+07	2.69446e+06	902353	2.14535e+07	3.99719e+07	3.16175e+07	1.43055e+07	6.57481e+07	1.15652e+07	1.60367e+07	2.04033e+07	9.56538e+06	5.78971e+07	1.15596e+07
δ-Valerolactam	1271898114	3.83396e+08	808320254	5.61964e+06	3.62835e+08	1.8384e+08	4.11e+08	6.34551e+07	1055848809	1.38696e+07	1.93497e+08	2.61911e+07	6.63048e+08	7.37891e+07	1211484517	4.15496e+08
