# Supplementary material for: Changes of Plasma Tris(hydroxymethyl)aminomethane and 5-Guanidino-3-methyl-2-oxopentanoic Acid as Biomarkers of Heart Remodeling after Left Ventricular Assist Device Support
Source: Metabolites. 2022 Nov 4;12(11):1068. doi: 10.3390/metabo12111068 (PMC9699287; doi:10.3390/metabo12111068)
Supplement: Supplementary file 1 [file metabolites-12-01068-s001.zip › Table. S3 Significantly different metabolites nICF pre LVAD vs ICF pre LVAD.xlsx]

## Sheet: sheet1
Name	Improved	Improved	Improved	Improved	Improved	Improved	Non-improved	Non-improved	Non-improved	Non-improved	Non-improved	Non-improved	Non-improved	Non-improved	Non-improved	Non-improved	Effect_mean	nonEffect_mean	log2(fc)	PValue
tyramine sulfate	5.03644e+06	2.90136e+06	3.54247e+06	1.57749e+08	4.94523e+06	9.92094e+06	3.54999e+08	2005326624	8.00453e+06	1.02874e+07	1.80041e+07	4.48694e+06	1.04856e+07	1.18611e+07	2.37101e+08	1.12416e+07	3.06825e+07	2.6718e+08	3.1223	0.041958
Niacin	235964	202264	302987	201338	290515	209484	655652	295726	335016	391910	298985	332036	6.72756e+06	270184	307251	6.72073e+06	240425	1.6335e+06	2.7643	0.002997
1H-Imidazole-4-carboxylic acid	500827	392443	7.76616e+07	3.68586e+06	697743	131737461	9.49047e+07	1.25894e+08	1.66035e+08	9.7683e+07	2.81884e+08	690420	5.43381e+07	5.44103e+07	1.39451e+08	1.42157e+08	3.57793e+07	1.15745e+08	1.6937	0.041958
Methylmalonic acid	1.82299e+08	2.09227e+08	4.1422e+08	6.98373e+07	2.07115e+08	1.2865e+08	2.10787e+08	2.48414e+08	1374839820	3.05962e+08	3.37776e+08	2255034563	3.79642e+08	1.30998e+08	3.45531e+08	2.56971e+08	2.01891e+08	5.84595e+08	1.5339	0.041958
Estrone	1.46886e+07	8.05446e+06	1.92821e+07	2.36737e+06	8.82087e+06	2.65623e+06	2.73271e+07	8.83248e+06	1.34532e+07	1.89822e+07	1.89109e+07	3.26884e+07	2.7797e+07	3.08329e+07	2.37965e+07	5.51147e+07	9.31162e+06	2.57735e+07	1.4688	0.00749251
(2R)-2,3-Dihydroxypropanoic acid	2.46947e+06	616163	2.09244e+06	538783	266292	1.21336e+06	971202	1.44519e+06	5.64533e+06	2.27218e+06	5.38571e+06	4.51813e+06	1.46855e+06	6.99815e+06	2.25194e+06	1.47408e+06	1.19942e+06	3.24305e+06	1.435	0.041958
2-Methylthiazolidine	2.61897e+06	636180	2.48919e+06	978051	1.53325e+06	914783	2.88288e+06	1.33322e+06	4.93959e+06	4.28048e+06	6.12328e+06	7.93399e+06	1.85158e+06	4.79625e+06	2.6384e+06	1.15008e+06	1.52841e+06	3.79298e+06	1.3113	0.015984
PC(o-16:1(9Z)/16:1(9Z))	3.75264e+06	3.02974e+06	1.70331e+06	3.25254e+06	3.77665e+06	2.56205e+06	4.46029e+06	8.27492e+06	2.64732e+06	7.72702e+06	2.96304e+06	9.31345e+06	2.09862e+07	4.26879e+06	6.35659e+06	7.66263e+06	3.01282e+06	7.46603e+06	1.3092	0.015984
Guanidinoethyl sulfonate	3.25077e+06	1.52128e+06	4.39222e+06	5.38595e+06	2.97231e+06	4.83457e+06	1.17354e+07	1.70071e+06	6.16369e+06	5.67763e+06	1.93847e+07	9.38035e+06	1.58515e+07	6.99474e+06	5.92622e+06	4.47882e+06	3.72618e+06	8.72938e+06	1.2282	0.010989
L-Norleucine	1983188754	1397549345	2469474919	5.01868e+08	9.99864e+07	3.46109e+06	2103926417	1203966653	2885943895	1723547976	2776805796	3739574143	1705954639	2865308695	2558133638	1505155015	1.07592e+09	2.30683e+09	1.1003	0.0312188
1-[1-(5-Fluoropentyl)-1H-indol-3-yl]-3,3,4-trimethyl-4-penten-1-one	794288	470400	1.51771e+06	817120	881910	914373	2.11162e+06	3.13438e+06	2.07214e+06	1.72074e+06	1.82394e+06	743484	786553	1.11007e+06	1.90384e+06	2.24097e+06	899300	1.76477e+06	0.9726	0.041958
(−)-(alpha)-Kainic Acid	162509	163572	321704	168871	198209	2.69973e+06	4.17058e+06	875506	1.26736e+06	819638	532876	2.02742e+06	224067	698701	327100	200533	619100	1.11438e+06	0.848	0.041958
4-(3-pyridyl)-4-oxobutyramide	116670	130788	312782	170397	100960	310641	265303	316408	296574	403920	172604	339027	279954	330166	536231	370395	190373	331058	0.7983	0.015984
Benzaldehyde	1.51934e+07	1.23389e+07	1.67891e+07	1.63556e+07	1.37626e+06	3.80132e+06	1.55294e+07	9.95037e+06	2.11497e+07	1.81796e+07	2.03906e+07	2.82231e+07	1.75848e+07	1.77341e+07	1.71118e+07	1.42922e+07	1.09758e+07	1.80146e+07	0.7148	0.0224775
2-(14,15-Epoxyeicosatrienoyl) glycerol	6.06435e+06	133510	124473	122597	122580	125956	4.37398e+06	3.64513e+06	1.38102e+06	1.75592e+06	403785	140317	1.03345e+06	848917	1.42025e+06	991709	1.11558e+06	1.59945e+06	0.5198	0.0312188
2-(hydroxyimino)- Pentanedioic acid	1.13303e+07	8.74674e+06	1.01175e+07	7.61252e+06	9.25496e+06	1.12356e+07	1.45024e+07	3.67264e+06	1.53389e+07	1.62017e+07	1.67282e+07	1.1981e+07	1.40216e+07	1.42629e+07	9.42388e+06	1.19158e+07	9.71627e+06	1.28049e+07	0.3982	0.0224775
Tridemorph	259011	253463	327297	264685	292597	252537	243940	250307	251778	244839	243155	262488	298844	245042	242000	262986	274932	254538	-0.1112	0.041958
guaiazulene	291089	251690	271210	287286	376900	1.0465e+06	269931	228681	244530	344546	242290	183621	218124	243395	234909	255139	420779	246517	-0.7714	0.00749251
Pyruvic acid	3205135850	3256632339	1924460381	3629532735	5594150323	1669130058	2943773339	417683328	2938412978	7.5218e+08	2812287264	1620429249	2101772372	1338649962	1081394581	1775513208	3.21317e+09	1.77821e+09	-0.8536	0.0224775
3-Deoxy-D-glycero-D-galacto-2-nonulosonic Acid	9.63134e+08	1408563700	8.23864e+08	2.74791e+08	1351675883	2130703568	9.58759e+08	2.80747e+07	5.09278e+08	4.2176e+08	7.44368e+08	3.74277e+08	2.66421e+08	287987829	6.84353e+08	1.6613e+08	1.15879e+09	4.44141e+08	-1.3835	0.015984
Cumene	935072	6.12185e+06	5.13242e+06	1.61121e+06	4.26662e+06	996390	462460	469106	5.82648e+06	1.87515e+06	282925	537466	339964	285691	1.71013e+06	299256	3.17726e+06	1.20886e+06	-1.3941	0.041958
1-Methyl-4-(1-methyl-2-propenyl)-benzene	5.56227e+06	3.27274e+07	2.84323e+07	9.96398e+06	2.29005e+07	5.82889e+06	724497	980796	3.40587e+07	1.19589e+07	2.55113e+06	1.9376e+06	2.8386e+06	527176	9.78704e+06	1.02664e+06	1.75692e+07	6.6391e+06	-1.404	0.041958
DL-Tyrosine	6.12648e+06	5.59501e+06	1.95532e+06	899477	2.15621e+07	1.85706e+06	529369	649750	2.5792e+06	664086	2.61854e+06	1.73336e+06	3.46664e+06	759467	1.39999e+06	781340	6.33257e+06	1.51817e+06	-2.0605	0.041958
6,7-Dimethoxy-2-methyl-1,2,3,4-tetrahydroisoquinoline	8.87736e+06	2.3342e+07	5.9855e+07	1.19604e+07	6.36322e+06	1.77948e+07	522603	2.06796e+06	440101	1.35102e+07	265126	2.87679e+06	426678	481397	5.65184e+06	5.01556e+06	2.13655e+07	3.12583e+06	-2.773	0.00174825
