# Supplementary material for: Changes of Plasma Tris(hydroxymethyl)aminomethane and 5-Guanidino-3-methyl-2-oxopentanoic Acid as Biomarkers of Heart Remodeling after Left Ventricular Assist Device Support
Source: Metabolites. 2022 Nov 4;12(11):1068. doi: 10.3390/metabo12111068 (PMC9699287; doi:10.3390/metabo12111068)
Supplement: Supplementary file 1 [file metabolites-12-01068-s001.zip › Table. S4 Significantly different metabolites pre LVAD vs post LVAD.xlsx]

## Sheet: ICF
Name	log2(fc)	PValue
(−)-(alpha)-Kainic Acid	-1.6242	0.179654
(+)-Cucurbitine	0.9838	0.24026
(2S)-3-(1H-Imidazol-4-yl)-2-({[(3S,4S,5R)-2,3,4-trihydroxy-5-(hydroxymethyl)tetrahydro-2-furanyl]methyl}amino)propanoic acid (non-preferred name)	-0.3225	0.393939
Bacancosin	2.4873	0.179654
Backebergine	1.0834	0.0021645
Baicalin	0.7359	0.0649351
Barnidipine	0.0837	0.937229
Basic Violet 1	-0.7737	0.699134
Belladine	4.7648	0.818182
Bendazac	-0.4334	0.309524
Benproperine	0.1355	0.393939
Benzaldehyde	1.0026	0.0021645
Benzamide	0.7622	0.132035
(2S)-3-Methyl-2-({[(3S,4S,5R)-2,3,4-trihydroxy-5-(hydroxymethyl)tetrahydro-2-furanyl]methyl}amino)butanoic acid (non-preferred name)	0.0217	0.484848
Benzbromarone	1.588	1
Benzeneacetamide-4-O-sulphate	1.6408	0.0649351
Benzenesulfonamide	5.3491	0.309524
Benzenol	0.5932	0.24026
Benzoic acid	-0.1004	0.484848
Benzoxazolone	1.1817	0.179654
benzoylacetic acid	0.7795	0.179654
Benzoyldehydro-2,3-dihydroxy-benzone	-0.6482	0.588745
Benzyl isocyanide	-1.6715	0.937229
Benzylideneacetone	-0.1514	0.393939
(2S)-4-Acetamido-2-aminobutanoic acid	-0.6562	0.24026
beta-Aspartylthreonine	0.2692	0.309524
(9Z)-N-[(2S,3R,4E)-1-{[4-O-(β-D-Galactopyranosyl)-β-D-glucopyranosyl]oxy}-3-hydroxy-4-octadecen-2-yl]-9-octadecenamide	-0.3875	0.937229
Betaine	-0.4556	0.393939
Betazole	0.8872	0.0649351
Betulin	3.521	0.0411255
Bialaphos	-0.8988	0.818182
Bibenzyl	1.6935	0.818182
Bicyclo Prostaglandin E2	0.0773	0.132035
bifenazate	0.2015	0.0021645
Bilirubin	-0.3782	0.393939
(2S)-4-Methyl-2-({[(3S,4S,5R)-2,3,4-trihydroxy-5-(hydroxymethyl)tetrahydro-2-furanyl]methyl}amino)pentanoic acid (non-preferred name)	-3.444	1
biliverdin	-0.9587	0.393939
Biotin sulfone	1.8598	0.699134
Biphenyltriol	-0.6565	0.484848
Bis(2-ethylhexyl) amine	-0.3373	0.0649351
Bis(4-ethylbenzylidene)sorbitol	0.7444	0.132035
Bis(methylbenzylidene)sorbitol	0.2535	0.588745
Bisoprolol	0.2463	0.588745
Bisphenol A	-0.1122	0.132035
Boc-Asn-Oh	-0.1691	0.484848
Bromacil	-0.6323	0.0930736
SM(d18:1/12:0)	-0.2655	1
Bromhexine	1.4918	0.025974
Bromocriptine	1.3009	0.0021645
Bufa-20,22-dienolide	0.705	0.393939
bulldock	0.2741	0.393939
Bumetanide	3.8904	0.025974
butalbital	-0.1592	1
Butenylcarnitine	0.4048	0.818182
Butobarbital	0.6037	0.484848
Butopyronoxyl	-0.0002	0.818182
Butyryl trihexyl citrate	-0.0608	0.818182
(2S,3R,5S)-3-(2-Aminoethyl)-7-oxo-4-oxa-1-azabicyclo[3.2.0]heptane-2-carboxylic acid	-3.5094	0.0649351
Butyryl-L-homoserine lactone	-0.1264	0.132035
C.I. Basic Orange 2	-0.5386	0.484848
LacCer(d18:1/16:0)	-0.4132	0.484848
C7-HSL	-1.7938	0.937229
Caffeine	1.47	0.699134
Calystegin A3	-0.2231	0.393939
Candimine	0.2031	0.484848
Cannabidiolic acid	-1.9277	0.24026
Canrenone	-2.04	0.699134
Cantharidin	0.6841	0.179654
(2S,3S)-2,3-dihydro-3-hydroxyanthranilic acid zwitterion	0.1794	0.0930736
Capryloylglycine	0.5786	0.24026
CAPSO	1.5315	0.0151515
capuride	0.2177	0.484848
Carbocysteine	1.4697	0.309524
3-[(8Z,11Z)-8,11,14-Pentadecatrien-1-yl]phenol	2.8038	0.699134
carisoprodol	-0.6995	0.937229
Carteolol	-0.0269	0.393939
Carvedilol	0.4961	0.309524
carzenide	0.9507	0.818182
castasterone	0.0917	1
(3β,5ξ,9ξ,18α)-3-Hydroxy-11-oxoolean-12-en-30-oic acid	-0.0463	0.699134
Catechin	1.2512	0.393939
Catramilast	0.832	0.818182
Cefoperazone	1.7098	0.309524
cefpodoxime	-3.3229	0.309524
Ceftazidime	-0.3645	1
Cefuroxime	4.3265	0.0649351
Cer(d18:1/20:0)	0.0272	1
Cer(d18:1/24:0)	0.1042	0.588745
Cer(d18:1/25:0)	-0.9819	0.132035
Cetrimonium	1.9767	0.179654
(2S,4S)-4-Amino-2-hydroxy-2-methylpentanedioic acid	1.8667	0.132035
Chenodeoxycholic Acid	-2.1977	0.309524
Chenodeoxycholic acid 3-sulfate	2.9191	0.588745
Chlorfenethol	-0.531	0.588745
Cholic acid	-2.2932	0.699134
Choline	-0.4512	0.309524
Choline O-Sulfate	-0.8443	0.309524
2,2-Dimethyl-N-(2,4,6-trimethoxyphenyl)dodecanamide	0.4966	0.0930736
Ciprofloxacin	0.2966	0.699134
cis-4-Hydroxy-6-decenoic acid lactone	0.2056	0.699134
cis-4-Hydroxy-D-proline	0.8138	0.179654
(2xi)-D-gluco-heptonic acid	-0.1644	0.699134
cis-5-Tetradecenoylcarnitine	0.3549	0.484848
Citiolone	0.2749	0.309524
Citraconic acid	-0.0068	1
Citric acid	-1.0132	0.393939
Citroflex 4	0.3215	0.393939
Cladinose	-0.2021	0.309524
clofibrate	0.7721	0.132035
Clopidogrel	3.7338	0.484848
2-(2-Carboxyethyl)-4-methyl-5-propyl-3-furoic acid	0.1904	1
Codonocarpine	1.8937	0.309524
(+)-peganine	1.0651	0.132035
(2xi,5S)-4,5-Anhydro-5-({(2R,3S,4S)-4-[(2E)-3-carboxy-2-methyl-2-propen-1-yl]-2,3-dihydroxycyclohexyl}methyl)-1,3-dideoxy-3-methyl-D-erythro-pentitol	0.0789	0.699134
Coprine	-0.1505	1
Coronafacic acid	1.0761	0.309524
Cortisol	0.9252	0.0649351
(3E,5E)-2,6-Dimethyl-1,3,5,7-octatetraene	0.5822	0.24026
Coumafuryl	3.0365	0.484848
Coumarone	0.6305	0.309524
Coumatetralyl	-0.2571	0.818182
Creatine	0.0201	0.699134
Creatinine	0.1935	0.484848
Cromakalim	-0.43	0.0930736
(2Z)-2-Benzylidenehexanal	-0.3428	0.588745
Crotanecine	-2.6722	0.937229
Crotetamide	0.4706	0.309524
3-Hydroxybenzaldehyde	0.6895	0.24026
Cumene	-0.1392	1
Cumene, 2,4-dimethyl-	0.5919	0.24026
(9E)-10-Nitro-9-octadecenoic acid	0.4197	0.588745
Cyclamic acid	1.5953	0.309524
Cyclo(leucylprolyl)	-0.123	0.309524
cyclo(L-leucyl-L-leucyl)	1.1255	0.588745
CYCLO(-SER-TYR)	1.2767	0.132035
(2Z)-N-(3-Aminopropyl)-N-{4-[(3-aminopropyl)amino]butyl}-3-(4-hydroxy-3,5-dimethoxyphenyl)acrylamide	-0.1758	0.484848
cyclobutyrol	-0.2186	0.588745
Cyclohexylamine	0.4098	0.0930736
cylindrospermopsin	3.0674	0.179654
cypendazole	0.1832	0.393939
Cyprodenate	-0.058	0.699134
Cys-pro	0.5738	0.24026
cys-ser	-0.6521	1
cys-thr	0.8511	0.937229
cystophorene	0.9115	0.025974
Cytosine	-2.3594	0.24026
(3β,22R,23R,24S)-Ergost-5-ene-3,22,23-triol	-0.0558	0.818182
D-(-)-Glutamine	-0.4007	0.699134
D-(-)-Mannitol	1.7381	0.24026
D-(-)-Quinic acid	1.7845	0.484848
D-(+)-Camphor	0.4035	0.24026
D-(+)-Galactose	-0.0541	0.588745
D-(+)-Glucose	-0.5199	0.699134
D-(+)-Maltose	0.593	0.484848
D(+)-Phenyllactic acid	0.347	0.179654
D-(+)-Pipecolinic acid	-0.083	1
D-(+)-Proline	-0.2393	0.393939
(3β,24R,28R)-24,28-Epoxystigmast-5-en-3-ol	1.0529	0.132035
D-(+)-Pyroglutamic Acid	-0.578	0.0411255
D-(+)-Tryptophan	0.1859	0.588745
1,1'-Sulfinyldibenzene	0.0318	0.937229
Daidzein	-0.1652	0.937229
D-Alanyl-D-alanine	-0.2346	0.818182
Dambonitol	2.2288	0.937229
Dantrolene	0.4701	0.179654
dapdiamide A	-1.0235	1
Deanol	0.617	0.588745
Decanoic acid	0.421	0.588745
(3β,4α,5α)-3-Hydroxy-4,14-dimethylcholest-8-en-7-one	0.311	0.588745
Decanoylcarnitine	0.4401	0.484848
Dehydroacetic acid	-3.2941	0.0649351
Dehydrocholic acid	-0.5588	0.937229
delta-guanidinovaleric acid	0.0525	0.937229
delta-Nonalactone	0.5468	0.0930736
Deoxycholic acid	-0.1759	0.818182
deoxyuridine	0.497	0.309524
Deoxyvasicinone	0.5825	0.393939
(2S,3R,4E)-2-Amino-3-hydroxy-4-octadecen-1-yl dihydrogen phosphate	0.1462	0.937229
Desomorphine	1.3564	0.588745
(3β,4α,5α)-3-Hydroxyergosta-7,24(28)-diene-4-carbaldehyde	0.2625	0.393939
(6S)-6-(Propylamino)-5,6,7,8-tetrahydro-1-naphthalenol	-0.1395	0.937229
deterryle stearate	0.54	0.24026
Dexmedetomidine	-0.0433	0.818182
D-Glucono-delta-lactone	0.2658	0.24026
D-Glucopyranuronic acid	1.0243	0.179654
D-Glucosamine	-0.6745	0.937229
Dibenzylamine	1.2569	0.132035
Dibutyl malate	-0.319	0.699134
Dibutyl phosphate	-0.7429	0.00865801
dictyoquinazol B	0.7427	0.179654
(3β,5β)-3-{[6-Deoxy-4-O-(β-D-glucopyranosyl)-α-L-mannopyranosyl]oxy}-5,14-dihydroxy-19-oxocard-20(22)-enolide	-0.0315	0.132035
Didecyldimethylammonium	0.3791	0.393939
Diethanolamine	0.2724	0.699134
diethyl 2-[(4-benzhydrylpiperidino)methylidene]malonate	-0.178	0.484848
Diethyl phosphate	-0.8294	0.00865801
Diethyl tartrate	0.0518	1
Diethylamine	-1.1553	0.24026
diethylcarbamazine	0.1238	0.937229
Diethylene glycol	1.0799	0.0411255
Diethylpyrocarbonate	-0.4905	0.937229
difenoxuron	0.8113	0.588745
(3β,9ξ)-3-(β-D-Glucopyranosyloxy)-14-hydroxycard-20(22)-enolide	2.9502	0.132035
Difenoxurone	1.3793	0.0649351
Diheptyl phthalate	-0.4002	0.588745
Dihexyl phthalate	0.2271	0.004329
dihomomethionine	0.6492	0.132035
dihydroergocristine	0.1499	0.937229
Dihydromorphine	-0.2348	0.937229
Dihydrothymine	0.3006	0.0930736
DiisopropylSulfate	-0.4863	0.484848
dilauroyl peroxide	0.3998	0.179654
dimethylformamide	3.2492	0.24026
(3E)-1,1'-Dimethoxy-3,4-didehydro-1,1',2,2',7',8'-hexahydro-ψ,ψ-caroten-2-one	0.6082	0.179654
Dimetridazole	0.5473	0.484848
Dinocton 6	1.1895	0.484848
dinoflagellate luciferin	0.3465	0.179654
Bis(7-methyloctyl) phthalate	-0.3077	0.937229
Diosgenin	-0.553	0.309524
Dioxohongdenafil	2.2566	0.393939
Diphenhydramine	4.8486	0.309524
Diphenyl ether	0.0319	0.937229
Diprenorphine	0.2013	0.937229
disophenol	-0.0708	1
(+)-Retronecine	-1.7977	0.24026
(3E)-4,8-Dimethyl-1,3,7-nonatriene	-1.0777	0.0930736
2-(6-Cyano-3-{[2,2-difluoro-2-(2-pyridinyl)ethyl]amino}-2-fluorophenyl)-N-(2-{[(diaminomethylene)amino]oxy}ethyl)acetamide	1.3054	0.0021645
DL-2,6-Diaminopimelic acid	-0.0544	0.818182
DL-3-Aminoisobutyric acid	-0.271	0.818182
DL-4-Hydroxyphenyllactic acid	2.2445	0.0411255
DL-Ala-DL-Phe	0.0126	0.818182
DL-Alanine	0.2877	0.484848
DL-Alanylglycine	-0.068	0.937229
DL-Arginine	-0.5706	0.179654
DL-Carbocysteine	3.0164	0.0649351
DL-Carnitine	-0.1206	0.937229
(3E,5E)-3,5-Octadien-2-one	0.5625	0.132035
DL-Cerulenin	0.2975	1
DL-Citrulline	-0.5217	0.588745
DL-Dipalmitoylphosphatidylcholine	0.3722	0.179654
DL-Glutamine	-0.884	0.0411255
DL-Histidine	-1.4764	0.0649351
DL-Lactic Acid	0.4999	0.24026
dl-laudanidine	-1.1549	0.393939
DL-Lysine	0.0501	1
DL-Malic acid	0.4114	0.24026
DL-Metanephrine	1.074	0.309524
(3R,4S,6R)-N-Isopropyl-6-({4-[4-(2-methyl-2-propanyl)phenyl]-1H-1,2,3-triazol-1-yl}methyl)quinuclidine-3-carboxamide	0.7836	0.484848
DL-Stachydrine	0.3134	0.484848
DL-Tryptophan	0.8634	0.132035
DL-Tyrosine	-2.0305	0.132035
DL-β-Leucine	0.6124	0.179654
(2R)-2,3-Bis(tetradecanoyloxy)propyl 2-(trimethylammonio)ethyl phosphate	1.5518	0.179654
Dobutamine	6.7641	0.393939
Docosahexaenoic acid	0.1323	1
Docosahexaenoic acid ethyl ester	-0.7771	0.699134
Docosahexaenoyl PAF C-16	-0.3396	1
Dodecanedioic acid	0.8694	0.818182
(3R,4S,9R,11R)-29-(4-Hydroxyphenyl)-4-methyl-3,9,11-nonacosanetriol	0.5962	0.24026
Dodecenoic acid	-0.2441	0.588745
Dodecyl sulfate	-0.6878	0.393939
Dodecylamine	-1.0135	0.393939
Dodecyltrimethylammonium	0.2368	0.818182
dopamine	0.1202	0.24026
Dopamine 3-O-sulfate	-0.1743	0.818182
Dopgal	-2.843	0.0649351
D-Pantethine	-2.127	0.309524
D-Pantothenic acid	-0.2768	0.818182
D-Raffinose	1.2633	0.0021645
(3R,5R)-1,3,5-Trihydroxy-4-{[(2E)-3-(4-hydroxy-3-methoxyphenyl)-2-propenoyl]oxy}cyclohexanecarboxylic acid	0.1765	0.818182
D-Saccharolactone	-0.6538	0.309524
D-Sedoheptulose 7-phosphate	1.4188	0.025974
D-Serine	0.4518	0.818182
D-Urobilin	0.4683	0.0411255
Dutasteride	0.1924	0.818182
D-α-Tocopherol	0.0742	0.818182
Ecgonine	0.4209	0.484848
Ecgonine methyl ester	0.3351	0.393939
Ectoine	0.1503	0.588745
Edaravone	1.4316	0.484848
(3R,5S)-1-[(1-Methyl-1H-benzimidazol-2-yl)methyl]-5-(3-{[(4-methylphenyl)sulfonyl]methyl}-1,2,4-oxadiazol-5-yl)-3-pyrrolidinol	0.5873	0.309524
Efloxate	1.515	0.0930736
Eglumetad	-0.5815	0.309524
Egualen	2.3906	0.24026
Eicosapentaenoic acid	-0.8023	0.818182
Eicosapentanoic acid	-1.1673	0.393939
N-Butyl-N-nitroso-1-butanamine	-0.7345	0.309524
4-Phenyl-2-butanone	4.1659	0.24026
Elaeokanine C	-0.1859	0.588745
4-Amino-5-fluoro-1-[(2S,5R)-5-(hydroxymethyl)-2,5-dihydro-2-furanyl]-2(1H)-pyrimidinone	-0.0378	0.937229
elymoclavine	-0.0867	0.818182
(3R,6'R)-3',4',5',18'-Tetradehydro-5',6'-dihydro-beta,beta-caroten-3-ol	-0.5678	0.937229
Emblicanin B	-0.6652	0.588745
emiglitate	5.0012	0.937229
enoxolone	0.5135	0.24026
entadamide A	-0.5195	0.699134
2'-Deoxy-5-isopropyluridine	0.4786	0.588745
Ephedrine	4.1159	0.24026
Epicatechin-3'-sulfate	3.1022	0.0151515
Epinephrine 4-sulfate	1.9364	0.24026
Epithienamycin B	1.1327	0.0930736
epi-Tulipinolide diepoxide	-0.8996	0.24026
(3S)-3-(Pentanoyloxy)-4-(trimethylammonio)butanoate	0.5065	0.132035
epsilon-(gamma-Glutamyl)-lysine	-0.4614	1
eremanthin	0.0281	0.818182
Erucamide	0.3219	0.588745
Eslicarbazepine	0.4784	0.818182
Estazolam	0.8822	0.393939
Estrone	0.4539	1
Estrone sulfate	1.8168	1
Butyronitrile	-0.5086	0.0930736
Ethanal tetramer	-0.9822	0.0930736
Ethephon	-2.0172	0.0021645
(3S)-3-{(Z)-[(3S)-3-{(Z)-[(3R)-3-Amino-1-hydroxy-4-methylpentylidene]amino}-1-hydroxybutylidene]amino}-5-methylhexanoic acid	4.0823	0.004329
Ethopabate	0.2445	0.24026
Ethosuximide	0.1241	0.588745
ethyl 1-{[1-benzyl-3-(tert-butyl)-1H-pyrazol-5-yl]carbonyl}-4-piperidinecarboxylate	1.1354	0.818182
ethyl 2-(pyridin-4-ylamino)-1,3-thiazole-4-carboxylate	2.1142	0.937229
Ethyl 2,4-dioxohexanoate	1.0515	0.0649351
ethyl 2-[2-(2,4-difluorophenyl)-1,3-thiazol-4-yl]acetate	-0.0352	0.132035
Ethyl 2-Mercaptopropionate	-0.1803	0.937229
ethyl 3-oxo-3-(1H-pyrazol-5-ylamino)propanoate	1.3396	0.0930736
ethyl 4-[2-(4-methylbenzoyl)hydrazino]-2-(trifluoromethyl)pyrimidine-5-carboxylate	-0.3136	0.393939
Ethyl 4-{[(5-chloro-2-thienyl)sulfonyl]amino}tetrahydro-1(2H)-pyridinecarboxylate	-0.1666	1
(3S,6S)-3-(Hydroxymethyl)-6-{4-[(3-methyl-2-buten-1-yl)oxy]benzyl}-2,5-piperazinedione	0.8395	0.588745
Ethyl acetate	0.9352	0.179654
Ethyl caproate	0.802	0.179654
Ethyl violet	2.3148	0.309524
Ethylbenzene	0.703	0.24026
Ethyldiphenylphosphine oxide	-0.6788	0.484848
Ethylenediaminetetraacetic acid	-0.3551	0.393939
Ethylenediaminetetraacetic acid (EDTA)	-0.3973	0.00865801
Ethyl-β-D-glucuronide	0.3012	0.393939
Etoricoxib	0.9898	0.0411255
Etretinate	1.0346	0.588745
(+)-Riboflavin	2.3559	0.0411255
(3S,6S,9S,12R)-3-butan-2-yl-6-[(1-methoxy-3-indolyl)methyl]-9-(6-oxooctyl)-1,4,7,10-tetrazabicyclo[10.4.0]hexadecane-2,5,8,11-tetrone	2.9528	0.0930736
eugenol sulfate	0.0891	0.818182
1,5-Dideoxy-3-C-({[(1S,7aR)-1-hydroxy-2,3,5,7a-tetrahydro-1H-pyrrolizin-7-yl]methoxy}carbonyl)-4-C-methyl-2-O-methyl-L-arabinitol	1.0621	0.179654
Exemestane	-0.2131	0.937229
Fasoracetam	-0.2131	0.937229
Ferulic acid 4-sulfate	1.5964	0.588745
Fesoterodine	2.5543	0.699134
Fipronil sulfone	0.0572	1
Fleroxacin	0.7551	0.393939
Fluconazole	0.2917	0.309524
Fluocinonide	1.1563	0.309524
(3xi)-3'-[(N-Acetyltyrosyl)amino]-3'-deoxy-N,N-dimethyladenosine 5'-(dihydrogen phosphate)	1.4824	0.179654
Flusilazole	3.3748	0.309524
Fluvastatin	-0.1237	0.309524
Formiminoglutamic Acid	0.8407	0.0649351
Formoterol	0.0593	0.937229
Formyl-5-hydroxykynurenamine	-0.4401	0.179654
Formylaniline	1.0944	0.179654
Formylkynurenine	0.644	0.179654
Forskolin	1.6811	0.0649351
Fructoselysine	-0.0989	0.699134
fructosylglycine	-0.2839	0.699134
(3Z,5Z)-6-(3,4-Dihydroxyphenyl)-4-hydroxy-3,5-hexadien-2-one	-0.1739	0.818182
Fuberidazole	0.6819	0.818182
Fumaric acid	0.2496	0.818182
Furfuranol	-0.0693	0.937229
Furomine	-0.4144	0.179654
Furosemide	4.5139	0.179654
Fusicoccin H	0.5274	0.24026
Gabapentin	0.639	0.309524
4-[6-Imino-3-(4-methoxyphenyl)-1(6H)-pyridazinyl]butanoic acid	1.3032	0.309524
Galactosylsphingosine	-0.7254	0.588745
gamma-Glu-gln	-0.6348	0.393939
(3Z,6E)-N-Hydroxy-2,4,4,7-tetramethyl-6,8-nonadien-3-imine	-0.1959	0.937229
gamma-Glutamyl-3-[(1E)-1-propen-1-ylsulfinyl]alanine	1.2183	0.0021645
gamma-L-glutamyl-L-tyrosine	-0.8602	0.937229
g-Butyrobetaine	-0.1516	0.937229
Genistein	-0.5863	0.484848
Gentian violet	-0.5741	0.588745
Gentianadine	1.0148	0.0151515
Gentioflavine	0.7043	0.393939
gitogenin	0.0581	0.484848
Gluconic acid	2.4711	0.179654
Glucosamine	-0.6553	0.818182
(4aS,9aR)-7-(1,3-Benzodioxol-5-ylmethyl)-2-[(4-methoxyphenyl)acetyl]decahydro-6H-pyrido[3,4-d]azepin-6-one	2.7677	0.818182
Glucuronolactone	1.1046	0.0411255
glu-leu	0.9494	0.0649351
glu-ser	-0.4425	0.484848
Glutaurine	-0.1672	0.309524
glu-thr	-2.0815	0.937229
Glycerol 5-hydroxydodecanoate	0.433	0.484848
Glycerophosphoglycerol	0.8736	0.0649351
Glycine anhydride	1.35	0.132035
Glycochenodeoxycholic acid	0.227	0.937229
Glycochenodeoxycholic Acid (sodium salt)	1.2024	0.818182
(4aS,9aR)-7-[2-(2,3-Dimethoxyphenyl)ethyl]-2-[(4-methoxyphenyl)acetyl]decahydro-6H-pyrido[3,4-d]azepin-6-one	3.2091	0.699134
Glycocholic acid	2.0499	0.937229
Glycodeoxycholic Acid (hydrate)	0.3064	0.937229
glycyclamide	0.2186	0.699134
Glycylglutamic acid	0.3923	0.0930736
Glycylglutamine	0.8915	0.24026
Glycylglycine	0.6267	0.132035
Glycylprolylhydroxyproline	-2.2415	0.309524
Gly-Leu	0.1935	0.699134
Gly-l-pro	-1.5075	0.484848
Gly-Phe	-0.2285	0.309524
(4E)-1,7-Bis(4-hydroxyphenyl)-4-hepten-3-one	2.8184	0.588745
Gly-thr	0.0258	1
GMH	1.4459	0.00865801
guaiacol sulfate	0.3914	0.818182
guaiazulene	1.3594	0.818182
guaietolin	0.0595	0.818182
Gualenic acid	1.5053	0.937229
Guanethidine	-2.5685	0.818182
Guanidinoethyl sulfonate	0.014	1
Guanidinosuccinic acid	-1.2791	0.0649351
Guanine	0.1623	0.818182
(4E)-2-Amino-3-oxo-4-nonenoic acid	2.1006	0.309524
Guanosine	-0.2723	0.937229
Guvacine	0.2978	0.393939
Guvacoline	1.4755	0.0151515
Harmalol	1.3733	0.0649351
Harmane	1.8235	0.0649351
hasubanonine	4.5019	0.132035
Hecogenin	-0.2516	0.393939
hercynine	1.4424	0.484848
Hexadecanamide	-0.0273	0.818182
Hexadecanedioic acid	1.1757	0.0151515
(4E)-2-Methoxy-4-(2-propen-1-ylidene)-2,5-cyclohexadien-1-one	-1.0032	0.393939
Hexadecanedioic acid mono-L-carnitine ester	2.5321	0.179654
hexahydro-2-oxo-1h-thieno(3,4-d)imidazole-4-pentanoic acid	1.2259	0.132035
Hexanoylcarnitine	0.5708	0.0649351
Hexitol	-0.1604	0.132035
Hexose	-0.6498	0.393939
Hexyl 2-furoate	0.2025	1
Hexylbenzene	-0.3789	0.699134
(5-Hydroxy-1H-indol-3-yl)acetic acid	-0.8493	0.179654
Hippuric acid	-3.9011	0.309524
N,N'-1,6-Hexanediyldiacetamide	0.3482	0.24026
(4E,6E)-2-Hydroxy-1,7-diphenyl-4,6-heptadien-3-one	-0.2131	0.937229
Homocarnosine	0.6179	0.484848
Homocitrulline	0.2054	0.24026
homomethionine	2.0166	0.393939
Homovanillic acid	0.2449	0.588745
Homovanillic acid sulfate	2.2656	0.588745
Hopantenic acid	-1.0011	0.484848
Hostmaniane	0.8218	0.179654
Hydantoin-5-propionic acid	1.3831	0.0649351
Hydroxyamphetamine	0.1042	0.699134
Hydroxyhexanoycarnitine	0.7398	0.393939
(+/-)-Camphoric acid	0.2165	0.818182
(4E,9R,11R)-9,11-Dihydroxy-29-(4-hydroxyphenyl)-4-methyl-4-nonacosen-3-one	0.1564	0.818182
Hydroxynorleucine	-0.1822	0.937229
hydroxyprogesterone caproate	-0.4715	0.937229
Hydroxypropionylcarnitine	-0.1221	0.24026
hypaphorine	-0.3531	0.699134
Hypoglycine A	0.0885	0.484848
Hypoxanthine	-0.4309	0.818182
1H-Indol-3-ylacetonitrile	1.4048	0.309524
Iclaprim	0.7723	0.132035
Idanpramine	3.548	0.0151515
Inosine 5'-(trihydrogen diphosphate)	-0.2769	1
(4S)-4-[(2E)-2-Octenoyloxy]-4-(trimethylammonio)butanoate	0.0249	0.699134
ile-phe	0.5814	0.0930736
Imagabalin	0.2677	0.309524
Imidazole	-0.263	0.818182
Imidazoleacetic acid riboside	-0.3354	0.818182
Imidazolelactate	1.5068	0.484848
Imipenem	5.9964	0.0151515
Indane	-0.3763	0.179654
Indole	1.0774	0.025974
Indole-3-acetic acid	0.7541	0.179654
Indole-3-acryloylglycine	1.8072	0.0930736
(4S)-4-[(2E,4Z)-2,4-Decadienoyloxy]-4-(trimethylammonio)butanoate	0.0016	0.699134
Indole-3-lactic acid	-0.0661	0.588745
Indole-3-pyrubate	1.0133	0.0649351
Indoleacetyl Glutamic Acid	0.1881	0.588745
Indoleacrylic acid	-0.4998	0.699134
Indomethacin	1.2874	0.699134
Inosine	-0.2629	0.24026
Iomeprol	-0.198	1
Iprofenin	-0.0039	0.937229
Iprovalicarb	0.1624	0.132035
Irbesartan	-3.7818	0.179654
(4S)-4-[(6-Carboxyhexanoyl)oxy]-4-(trimethylammonio)butanoate	0.8915	0.179654
Isocaffeine	2.8145	0.0649351
Isopropyl 2-{[ethoxy(isopropylamino)phosphorothioyl]oxy}benzoate	-0.7651	0.0649351
Isoniazid alpha-ketoglutaric acid	2.0299	0.179654
Isoprene	0.7581	0.179654
Isopropyl 6-O-[(2R,3R,4R)-3,4-dihydroxy-4-(hydroxymethyl)tetrahydro-2-furanyl]-D-glucopyranoside	3.7355	0.00865801
Isoquinoline	1.4763	0.0649351
Isoxicam	2.9032	0.309524
Istamycin C1	1.2711	0.588745
Itaconic acid	0.1687	0.699134
N'-Acetylisonicotinohydrazide	0.4145	0.393939
(4S)-4-[(9Z)-9-Octadecenoyloxy]-4-(trimethylammonio)butanoate	-0.9288	0.025974
Juniperic acid	0.3651	0.818182
Kanosamine	-0.3576	0.484848
Kasugamycin	-2.7713	0.393939
2,2'-({4-[(2-Hydroxyethyl)amino]-3-nitrophenyl}imino)diethanol	-0.6881	0.699134
Kynurenic acid	0.301	0.937229
Kynurenine	-0.333	0.699134
L(-)-Carnitine	-0.0094	1
L-(-)-Methionine	1.8432	0.0411255
L(-)-Pipecolinic acid	0.5876	0.699134
L-(-)-Serine	-1.1613	0.0649351
(4S)-4-{[(9Z)-3-Hydroxy-9-hexadecenoyl]oxy}-4-(trimethylammonio)butanoate	0.7514	0.0649351
L-(-)-Threonine	0.7303	0.588745
L(+)-2-Aminobutyric acid	-0.4887	0.24026
L-(+)-Alanine	0.0903	1
L-(+)-Citrulline	-1.1	0.132035
L-(+)-Penicillamine	0.0446	0.818182
L-(+)-Tartaric acid	-0.6891	0.484848
L-3-nitrotyrosine	5.9917	0.0930736
Lactaroviolin	-0.2205	1
L-Alanyl-3-{[(2E)-4-amino-4-oxo-2-butenoyl]amino}-L-alanine	-0.8633	0.484848
L-Alanyl-L-glutamine	-2.1874	0.393939
(4S)-4-{[(9Z)-3-Hydroxy-9-octadecenoyl]oxy}-4-(trimethylammonio)butanoate	0.4775	0.24026
L-alpha-Aspartyl-L-phenylalanine	0.2191	1
L-alpha-Glycerylphosphorylcholine	-0.4628	0.588745
LPC(14:0/0:0)	0.5266	0.393939
Lanost-8-ene-2,3,12,21,24,25-hexol	0.2443	0.484848
L-Ascorbic acid 2-sulfate	0.7875	1
Laudanosine	-0.301	0.484848
Lauramide	0.1305	0.699134
Laurolactam	-0.2118	0.937229
L-Cysteine-S-sulfate	-0.5018	0.588745
L-Cysteinylglycine disulfide	0.0089	0.937229
(4S,9R,11R)-9,11-Dihydroxy-27-(4-hydroxyphenyl)-4-methyl-3-heptacosanone	0.3074	0.588745
L-Cystine	-0.0104	0.937229
L-dihydroanticapsin	0.5078	0.0930736
Lenalidomide	2.5577	0.0151515
leucyl-4-hydroxyproline	0.3912	0.588745
Leucylproline	0.6561	0.937229
leu-ile	-0.1847	0.937229
Leu-Val	1.0629	0.0649351
Levalbuterol	-0.6511	0.132035
Levetiracetam	-0.0717	0.588745
Levofloxacin	8.3059	0.179654
(5α,6α,22R,23R,24S)-6,22,23-Trihydroxyergostan-3-one	0.0913	0.937229
Levoglucosan	-0.1454	1
L-Glutamic acid	-0.5566	0.393939
L-Histidine	1.3815	0.179654
Lidocaine	1.1724	0.179654
Lidocaine N-oxide	0.7417	0.309524
Linamarin	0.6645	0.484848
Linezolid	2.249	0.24026
Linoleamide	1.8057	0.393939
Linoleic Acid	-1.0628	0.937229
Linoleyl carnitine	-1.0454	0.937229
(5-Benzyl-3,6-dioxo-2-piperazinyl)acetic acid	2.0094	0.025974
L-Kynurenine	2.0475	0.00865801
L-Norleucine	1.1736	0.0411255
L-Phenylalanine	1.5377	0.0021645
L-Pyroglutamic acid	-0.2833	0.484848
LSD-d3	0.4919	0.484848
L-Serine	-0.4373	0.309524
L-Serine O-phosphate	-0.4387	0.309524
L-Theanine	-1.8911	0.0151515
L-Threonic acid	0.7252	0.24026
L-Threonic acid-1,4-lactone	-0.668	1
(+/-)-Cotinine	0.0088	0.818182
(5E)-7,7-Dimethyl-4-oxa-8-thia-2,5-diazanon-5-en-3-one	0.2348	0.309524
L-Tyrosine	0.8168	0.132035
2(5H)-Furanone	0.4364	0.309524
Luciduline	-0.2566	0.937229
lufironil	0.1535	0.937229
[4-(4-Methyl-1-piperazinyl)-10H-thieno[2,3-b][1,5]benzodiazepin-2-yl]methanol	-1.1149	0.393939
LysoPC(18:0e/0:0)	-0.3151	0.818182
LPC(18:3/0:0)	0.1728	0.699134
LPC(20:5/0:0)	-0.3681	0.699134
LPC(18:0/0:0)	-0.3634	0.818182
LPE(22:6/0:0)	0.0177	0.588745
(5-Oxotetrahydro-2-furanyl)acetic acid	0.7329	0.0649351
LPE(0:0/20:4)	-0.3957	1
Maculosin	2.0691	0.0649351
Maleic acid	1.9715	0.24026
Marini	-0.21	0.937229
Maxacalcitol	-0.1255	0.937229
m-cresidine	0.0386	0.818182
1-(1,3-Benzodioxol-5-yl)-2-(1-pyrrolidinyl)-1-pentanone	1.3036	0.588745
Medronic Acid	-0.1195	0.179654
meglumine	0.1881	0.309524
Melamine	-0.5637	0.588745
(5R)-5-[(1R)-1,2-Dihydroxyethyl]-4-hydroxy-2-oxo-2,5-dihydro-3-furanyl hydrogen sulfate	0.6271	0.818182
Melatonin	-0.1739	0.937229
Melosatin A	-0.1909	0.132035
meprednisone	0.3376	0.132035
meprobamate	0.0494	0.818182
Mesalamine	0.5095	0.484848
Metalaxyl	0.2659	0.937229
Metaproterenol	1.2152	0.393939
methadone-d9	-0.0554	0.179654
Methaqualone	0.5091	0.309524
metharbital	2.7369	0.132035
(5R)-5-[(1S)-1,2-Dihydroxyethyl]-alpha-D-lyxopyranose	-0.1241	1
Methionylleucine	0.2687	0.699134
Methocarbamol	2.6408	0.484848
Methoxamine	0.3967	0.004329
Methyl (17Z)-3,11-dioxopregna-4,17-dien-21-oate	-0.21	0.937229
Methyl (2R,3S)-3-hydroxy-8-methyl-8-azabicyclo[3.2.1]octane-2-carboxylate	2.1562	0.588745
Methyl (2R,4S,6S,12bS)-2-[(2-acetamidoethyl)amino]-4-(3,4-difluorophenyl)-1,2,3,4,6,7,12,12b-octahydroindolo[2,3-a]quinolizine-6-carboxylate	3.1409	0.588745
methyl 2-(acetylamino)-4-amino-4-oxobutanoate	-0.2434	0.484848
Methyl 2-(acetylamino)-5-nitrobenzoate	-0.3668	0.588745
Methyl 5-{(3aS,5R,6R,6aS)-5-hydroxy-6-[(1E,3R)-3-hydroxy-1-octen-1-yl]-1,3a,4,5,6,6a-hexahydro-2-pentalenyl}pentanoate	-0.0007	0.699134
methyl 5-{[(benzoylamino)carbothioyl]amino}-2-morpholinobenzoate	1.2635	0.24026
(5R,6Z,8E,10E,12S,14Z)-5,12,20,20,20-Pentahydroxy-6,8,10,14-icosatetraenoic acid	0.0563	0.0930736
Methyl acetyl ricinoleate	0.0033	1
methyl aminolevulinate	0.8128	0.484848
Methyl indole-3-acetate	0.2214	0.484848
methyl N-cyano-4-(5-nitropyridin-2-yl)tetrahydropyrazine-1(2H)-carbimidothioate	0.2537	0.484848
Methyl O-sulfo-L-tyrosinate	-0.2932	0.937229
Methyl palmitate	-0.7075	0.393939
METHYL PALMOXIRATE	-0.1811	0.818182
Methyl pyruvate	0.3354	0.309524
methylguanidine	1.2153	0.0930736
Methylimidazoleacetic acid	-0.1933	0.818182
(5Z)-3-aminonon-5-enoic acid	2.1985	1
Methylmalonic acid	-0.0653	1
Methylprednisolone	0.3384	0.24026
Methylripariochromene A	0.1167	1
Methyprylon	0.2818	0.588745
4-[2-Hydroxy-3-(isopropylamino)propoxy]-2,3,6-trimethylphenyl acetate	1.0369	0.937229
metominostrobin	-0.233	0.588745
Metoprolol	-2.2466	0.588745
Metribolone	1.1783	0.937229
Metronidazole	-0.2792	0.699134
Mexacarbate	0.451	0.0649351
(5Z,8Z)-5,8-Tetradecadienoic acid	0.3668	0.393939
Mexiletine	0.2919	0.699134
(3,4-Dihydroxyphenyl)(hydroxy)acetic acid	-0.593	0.393939
L-Phenylalanyl-L-phenylalanine	0.8027	0.24026
Alanylleucine	0.8948	0.309524
L-γ-Glutamyl-L-alanine	0.1574	0.818182
(1Z)-N-Butylethanimidic acid	0.9865	0.0930736
2-Methylphenyl acetate	-0.8185	0.937229
3-Hydroxytetradecanoic acid	0.3746	0.588745
3,4-Diphenyltetrahydrofuran	0.0337	0.699134
3-Hydroxydodecanoic acid	-0.5673	0.393939
(6aR,11aR)-10-(3-Hydroxy-3-methylbutyl)-6a,11a-dihydro-6H-[1]benzofuro[3,2-c]chromene-3,9-diol	3.5041	0.179654
5-Ethyl-5-(4-hydroxyphenyl)-3-methyl-2,4-imidazolidinedione	0.8472	0.0649351
6,7-Dimethoxy-2-methyl-1,2,3,4-tetrahydroisoquinoline	1.0781	0.588745
4-Hydroxy-3-(2-hydroxy-3-oxo-1-phenylbutyl)-2H-chromen-2-one	0.182	0.24026
4-[(Butylcarbamoyl)sulfamoyl]benzoic acid	0.0658	1
1-O-[2-(4-Isobutylphenyl)propanoyl]-β-D-glucopyranuronic acid	-0.0505	0.818182
N,N-Dimethyl-L-histidine	0.8977	0.309524
3,3'-Methylenebis(4-hydroxy-1-methyl-2(1H)-quinolinone)	1.4581	0.24026
3-Oxo-N-[(3S)-2-oxotetrahydro-3-furanyl]octanamide	1.9082	0.0930736
(1Z)-N-(4-Aminobutyl)ethanimidic acid	0.0921	0.588745
(2R)-2,8-Dimethyl-2-[(3E,7E)-4,8,12-trimethyl-3,7,11-tridecatrien-1-yl]-6-chromanol	-0.0541	0.588745
(6E,8R,10Z)-8-Hydroxy-3-oxo-6,10-hexadecadienoic acid	0.5723	0.309524
3,4-Dihydroxybenzenesulfonic acid	-0.8251	0.393939
3-Methoxy-α-methyl-L-tyrosine	0.7809	0.179654
(3R)-3-[(9Z)-9-Octadecenoyloxy]-4-(trimethylammonio)butanoate	-0.5535	0.937229
Midazolam	-0.0344	1
Midodrine	-0.3645	1
Miglitol	0.0703	0.309524
Milrinone	-3.1979	0.179654
Minoxidil	-0.2504	0.24026
Mitomycin	0.2663	0.309524
molecular iodine	-0.2764	0.937229
(6R,10S)-13-[(2R)-6-Hydroxy-2,7,8-trimethyl-3,4-dihydro-2H-chromen-2-yl]-2,6,10-trimethyltridecanoic acid	-0.351	0.484848
Mono(2-ethylhexyl) phthalate (MEHP)	0.9474	0.179654
Monoolein	-0.1037	0.0649351
Morphine-3-glucuronide	-0.5636	0.393939
Mosapride citrate	2.3809	0.025974
Moxestrol	0.2479	0.179654
Moxonidine	0.4214	1
m-tyramine	1.3697	0.179654
Mucronine B	0.3371	0.484848
Mukaadial	-0.2802	0.818182
musk ambrette	0.3756	0.393939
(+/-)-Metanephrine	0.5988	0.24026
(6R,8Z)-6-Hydroxy-3-oxo-8-tetradecenoic acid	1.6563	0.588745
myricetin 3-O-beta-D-galactopyranoside	0.0343	0.818182
Myriocin	0.5411	0.0649351
Myristoleic acid	-0.0305	0.818182
Myristyl sulfate	-0.2737	0.699134
Myrmicacin	-0.6356	0.393939
Myxalamid A	0.9484	0.484848
Myxalamid C	-0.6559	0.818182
N-[(4-Amino-2-methyl-5-pyrimidinyl)methyl]formamide	-0.0637	0.937229
N-({(2R,4S,5R)-5-[1-Methyl-3-(2-naphthyl)-1H-pyrazol-5-yl]-1-azabicyclo[2.2.2]oct-2-yl}methyl)methanesulfonamide	-1.3894	0.393939
N-({(2R,4S,5R)-5-[2-Methyl-6-(2-thienyl)-4-pyrimidinyl]-1-azabicyclo[2.2.2]oct-2-yl}methyl)cyclobutanecarboxamide	3.5231	0.24026
(6S,7R)-2-Azaspiro[5.5]undecan-7-ol	-0.313	0.699134
N-({(2R,4S,5R)-5-[3-(3,4-Dimethoxyphenyl)-1-methyl-1H-pyrazol-5-yl]-1-azabicyclo[2.2.2]oct-2-yl}methyl)-2,2-dimethylpropanamide	2.0475	0.393939
N-({(2R,4S,5R)-5-[6-(3,4-Dimethoxyphenyl)-2-methyl-4-pyrimidinyl]-1-azabicyclo[2.2.2]oct-2-yl}methyl)cyclobutanecarboxamide	0.8333	0.24026
N-({(2R,4S,5S)-5-[(4-Phenyl-1-piperazinyl)methyl]-1-azabicyclo[2.2.2]oct-2-yl}methyl)-4-(trifluoromethyl)benzamide	-0.4111	0.818182
N'-({[5-(tert-butyl)-3-methylthieno[3,2-b]thiophen-2-yl]carbonyl}oxy)-4-(trifluoromethyl)benzenecarboximidamide	-1.0695	0.484848
N(1)-acetylspermidine	1.6334	0.393939
N-(1,3-benzodioxol-5-ylmethyl)-2-[(1-benzothiophen-3-ylmethyl)sulfanyl]acetamide	0.032	0.818182
N-(1,3-benzodioxol-5-ylmethyl)-3,4-dihydro-2H-1,5-benzodioxepine-6-carboxamide	1.2406	0.179654
N-(1-Benzothiophen-3-yl)-N'-(3-cyclopropyl-1-methyl-1H-pyrazol-5-yl)urea	2.0145	0.0930736
N-(1-Benzothiophen-3-yl)-N'-[(1,3,5-trimethyl-1H-pyrazol-4-yl)methyl]urea	1.6514	0.0930736
N-(1-Benzylpiperidin-4-yl)-6-phenylthieno[3,2-d]pyrimidin-4-amine	2.696	0.0649351
(6Z)-6-Tetradecene-1,3-diyne-5,8-diol	-0.7977	0.0930736
N-(1H-Indol-3-ylcarbonyl)glycine	1.6133	0.0151515
N-(1H-Pyrrol-2-ylcarbonyl)glycine	0.6789	0.179654
N(2)-succinyl-L-ornithine	2.9225	0.699134
N-(2,3,4-Trimethoxybenzoyl)glycine	-3.1113	0.0930736
N-(2,3-Dihydro-1H-inden-2-yl)-1-methyl-4-nitro-1H-imidazol-5-amine	-3.8135	0.937229
N-(2,4-dimethoxyphenyl)-5-phenyl[1,2,4]triazolo[1,5-a]pyrimidin-7-amine	0.2954	0.393939
N-(2-Aminopropanoyl)glutamine	-3.5533	0.588745
N-(2-Cyanoethyl)-L-glutamine	-0.8917	0.0649351
N-(2-hydroxyphenyl)acetamide	0.6015	0.588745
N-(3,4-Dihydroxyphenyl)glutamine	-0.1279	0.818182
PE(18:2/20:4)	0.1124	0.818182
N-(3,5-Dimethoxybenzoyl)glycine	-3.2386	0.0411255
N-(3,7,12-Trihydroxy-24-oxocholan-24-yl)glycine	2.4642	0.699134
N-(3-acetamidopropyl)pyrrolidin-2-one	0.099	0.699134
N-(3-Chlorobenzoyl)glycine	0.1318	0.588745
N-(3-cyano-6-methyl-4,5,6,7-tetrahydro-1-benzothiophen-2-yl)-2-(diethylamino)acetamide	-0.1641	0.309524
N-(4-{[(5R)-7-Chloro-5-hydroxy-2,3,4,5-tetrahydro-1H-1-benzazepin-1-yl]carbonyl}-3-methylphenyl)-2-methylbenzamide	-0.4537	0.818182
N-(4-Amino-1-carboxybutyl)glutamic acid	-1.1185	0.699134
N-(4-Aminobutyl)-3-(3,4-dihydroxyphenyl)propanamide	-1.2857	0.937229
N-(4-Fluorophenyl)adamantane-1-carboxamide	0.6347	0.309524
N-(4-Hydroxy-3,5-dimethoxybenzoyl)glycine	-1.3487	0.132035
PE(20:2/20:4)	0.3626	0.393939
N'-(4-methoxybenzoyl)-2-[(1-naphthylmethyl)thio]acetohydrazide	3.4164	0.937229
N(5)-Acetyl-L-ornithine	0.5161	0.818182
N-(6-Oxo-6H-dibenzo[b,d]pyran-3-yl)maleamic acid	0.6278	0.179654
N-(9-oxodecyl)acetamide	-0.2171	0.699134
N-(indol-3-ylacetyl)glutamine	1.1006	0.588745
N-(tert-Butoxycarbonyl)-L-leucine	1.2447	0.0649351
N,5-diphenyl-1,3,4-oxadiazole-2-carboxamide	-1.2788	0.393939
N,N-Bis(2-hydroxyethyl)dodecanamide	0.1382	0.937229
N,N-Diethylglycine	0.462	0.699134
N,N-Dihydroxy-L-tryptophan	2.1043	0.24026
PE(18:1(11Z)/18:1(9Z))	0.6255	0.24026
N,N-Diisopropylethylamine (DIPEA)	-0.1322	0.393939
N,N-dimethyl-9H-purin-6-amine	0.283	0.699134
N,N-Dimethyladenosine	0.162	0.484848
N,N'-Diphenylguanidine	0.8862	0.179654
SM(d18:1/22:1(13Z))	-0.163	0.309524
SM(d18:0/24:1(15Z)(OH))	-4.1377	0.699134
SM(d18:1/24:1(15Z))	-0.0552	0.937229
N-[(1S,3aS,5S,7aR)-5-Hydroxy-7a-{3-[4-(2-methoxyphenyl)-1-piperazinyl]-3-oxopropyl}-3,3,5-trimethyloctahydro-1H-inden-1-yl]nicotinamide	0.6862	0.588745
N-[(1S,3aS,5S,7aR)-7a-{3-[(2-Furylmethyl)amino]-3-oxopropyl}-5-hydroxy-3,3,5-trimethyloctahydro-1H-inden-1-yl]benzamide	-0.3497	1
N-[(2S)-2-Hydroxypropanoyl]-L-leucine	1.6445	0.0411255
(8E)-2-Amino-8-octadecene-1,3,4-triol	0.6545	0.309524
N-[(2S)-2-Hydroxypropanoyl]-L-tryptophan	3.3642	0.0151515
N-[(2S)-2-Hydroxypropanoyl]methionine	0.4979	0.818182
N-[(3α,5β,12α,17α,20S)-3,12-Dihydroxy-24-oxocholan-24-yl]glycine	2.5517	0.484848
N-[(3α,7α,12α,20R)-3,7,12-Trihydroxy-24-oxocholan-24-yl]glycine	1.3596	0.025974
N-[(4S)-2-Hydroxy-1-methyl-5-oxo-4,5-dihydro-1H-imidazol-4-yl]-N,N'-dimethylcarbamimidic acid	0.5549	0.179654
N-[(9-beta-D-ribofuranosylpurin-6-yl)carbamoyl]threonine	0.9439	0.0649351
SM(d18:0/16:1(9Z)(OH))	-0.0517	1
N-[2-(3,4-Dihydroxyphenyl)ethyl]-1-adamantanecarboxamide	4.6489	0.818182
N-[2-(3,4-Dimethoxyphenyl)ethyl]-3-(3-hydroxy-4-methoxyphenyl)propanamide	3.3394	0.0151515
N-[3-(2-Amino-5-methoxyphenyl)-3-oxopropyl]acetamide	0.5651	0.818182
(8Z,11Z,14Z)-heptadecatrienoic acid	-0.0194	1
N-[4-(2-methyl-1,3-thiazol-4-yl)phenyl]-2-thiophenecarboxamide	0.3784	0.484848
N-[4-(5-Amino-2,2-dimethyl-4-oxo-3,4-dihydro-2H-chromen-6-yl)-1-hydroxy-4-oxo-2-butanyl]formamide	0.2097	0.179654
N-[4-(diethylamino)phenyl]-N'-phenylurea	0.9998	0.309524
N-[4,5-dihydroxy-2-({4-[hydroxy(phenyl)methyl]-5-oxo-3-phenyl-2,5-dihydrofuran-2-yl}oxy)-6-(methoxymethyl)oxan-3-yl]acetamide	0.2632	0.393939
N^5^-formyl-N^5^-hydroxy-L-ornithine	-0.0499	0.818182
N-{(1S,2S,8S,8aS)-7-[(2S)-1-(Benzylamino)-1-oxo-2-propanyl]-8-hydroxy-1,4a-dimethyldecahydro-2-naphthalenyl}-2-pyridinecarboxamide	0.1856	0.818182
N-{[(2R,3S,4R,5S)-3,4-Dihydroxy-5-{2-oxo-2-[4-(2-pyridinyl)-1-piperazinyl]ethyl}tetrahydro-2-furanyl]methyl}-4-methylbenzamide	2.1029	0.393939
N-{[(2R,4S,5R)-5-{2-Methyl-6-[4-(trifluoromethyl)phenyl]-4-pyrimidinyl}-1-azabicyclo[2.2.2]oct-2-yl]methyl}methanesulfonamide	-0.7561	0.132035
N-{[(2R,4S,5R)-5-Ethyl-1-azabicyclo[2.2.2]oct-2-yl]methyl}-2-furamide	1.1415	0.484848
N-{3-[(4-Acetamidobutyl)amino]propyl}acetamide	0.6962	0.393939
(9E)-11-Hydroxy-9-tridecenoic acid	-0.1234	0.937229
N-{4-[(2R,3R)-3-(Hydroxymethyl)-5-oxo-2-morpholinyl]phenyl}-3-methylbutanamide	1.3281	0.179654
N-{6-[3-(trifluoromethyl)phenoxy]-3-pyridinyl}-2,3-dihydro-1-benzofuran-5-carboxamide	2.507	0.588745
N-{6-[4-(tert-butyl)phenoxy]-3-pyridinyl}-N'-(2-thienyl)urea	3.4733	0.699134
(Z)-N2-(1-Hydroxyethylidene)-L-ornithine	0.0646	0.818182
N6-(2,3-Dihydroxybenzoyl)-N2-[(2,3-dihydroxyphenyl)(hydroxy)methyl]lysine	1.9147	0.025974
N1-(2,6-dichlorobenzoyl)-2-(2-cyano-3-fluorophenyl)-2-methylhydrazine-1-carboxamide	0.0261	0.937229
N1-(2-amino-2-oxoethyl)-2-(isopropylthio)acetamide	2.1452	0.818182
N1-(4-{[(ethylamino)carbothioyl]amino}phenyl)-2-hydroxybenzamide	1.774	0.0930736
N1-(4-chlorophenyl)-2-cyano-4,4-dimethyl-3-oxopentanamide	0.2886	0.699134
N1-(4-cyclohexylphenyl)-2-[(4-methylphenyl)thio]acetamide	0.2337	0.0649351
(9E)-13-Oxo-9-octadecenoic acid	0.2579	0.132035
N1-(5-methylisoxazol-3-yl)-2-morpholinoacetamide	3.2612	0.393939
N1-[1-(2-furylcarbonyl)-4-piperidyl]benzamide	-0.3922	0.484848
N'1-[1-(2-hydroxyphenyl)ethylidene]-3-methoxybenzene-1-carbohydrazide	0.222	0.818182
N1-[3-Chloro-5-(trifluoromethyl)-2-pyridyl]-N2-quinoxalin-2-ylethane-1,2-diamine	0.7307	0.179654
N1-[4-({[4,6-di(4-methoxyphenyl)pyrimidin-2-yl]amino}sulfonyl)phenyl]acetamide	2.7361	0.588745
N1-[4-(2-thienylthio)phenyl]-4-chlorobenzamide	-0.2192	0.818182
N1-{2-[(1,3-dimethyl-4-nitro-1H-pyrazol-5-yl)thio]phenyl}-2,2-dichloroacetamide	1.1856	0.132035
N'2-(2,5-Dichlorophenyl)tetrahydrothiophene-2-carbohydrazide	-1.4994	0.0021645
N2-[4-(trifluoromethyl)phenyl]-3-amino-6-(dimethoxymethyl)thieno[2,3-b]pyridine-2-carboxamide	0.7163	0.393939
N2-Dimethylguanosine	0.3484	0.699134
(+/-)-pantetheine	1.2501	0.699134
MMPE(16:0/16:0)	1.0129	0.132035
N3,N4-Dimethyl-L-arginine	0.3505	0.309524
N4-[2-({[4-(trifluoromethyl)phenyl]sulfonyl}amino)ethyl]morpholine-4-carboxamide	2.3072	0.0151515
N4-Acetylcytidine	0.1849	0.699134
N4-Acetylsulfamethoxazole	11.2423	0.484848
N'4-methyl-N'4-[2-nitro-4-(trifluoromethyl)phenyl]pyridine-4-carbohydrazide	0.2418	0.588745
N4-phenethylmorpholine-4-carbothioamide	-0.1892	0.818182
N6,N6,N6-Trimethyl-L-lysine	0.0986	0.588745
N6-Me-Adenosine	0.7219	0.0930736
N6-Methyladenine	0.6189	0.0649351
N6-Methyl-L-lysine	-0.657	0.484848
(9Z)-9-Cycloheptadecen-1-ol	0.0731	0.937229
N8-Acetylspermidine	0.5719	0.588745
N-Acetyl-4-aminosalicylic acid	-2.522	0.937229
N-Acetylalanine	0.5262	0.24026
N-Acetyl-b-D-glucosamine	-0.1967	0.588745
N-Acetylcadaverine	-0.4817	0.484848
N-Acetylcytidine	0.3125	0.393939
N-Acetyl-D-galactosamine 4-sulfate	0.7471	0.132035
N-Acetyl-D-glucosaminitol	-0.3679	0.179654
N-Acetyl-D-lactosamine	1.3213	0.0930736
N-Acetyl-DL-serine	0.7781	0.0930736
PE(18:1/18:3)	0.3681	0.309524
N-Acetyl-DL-tryptophan	1.3077	0.0930736
N-Acetyldopamine	-0.2456	0.588745
N-Acetyl-D-quinovosamine	3.7641	0.818182
N-Acetylhistamine	-2.1391	0.0151515
N-acetyl-L-2-aminoadipic acid	-0.4248	0.484848
N-Acetyl-L-aspartic acid	0.2467	0.393939
N-Acetyl-L-carnosine	0.3457	0.179654
N-Acetylleucylleucine	-0.3239	0.699134
N-Acetyl-L-glutamine	0.1398	0.937229
N-Acetyl-L-histidine	0.4706	0.818182
(βS)-β-Hydroxy-L-tryptophan	1.0982	0.0649351
N-Acetyl-L-leucine	0.7654	0.588745
N-Acetyltyramine	0.408	0.24026
N-Acetylvaline	0.8043	0.588745
N-Acetylvanilalanine	1.7542	0.24026
N-Aceyl-L-tyrosine	1.1683	0.0930736
Nadolol	0.2848	0.588745
n-Amylbenzene	0.6037	0.393939
Naphthalene	0.7163	0.937229
N-Arachidonoyl-L-serine	0.1534	0.818182
Nα-Acetyl-L-tryptophanamide	0.2057	0.393939
(D)-fagomine	-0.3142	0.393939
N-Benzylformamide	-0.0561	0.699134
N-Butyl-N'-(2-phenoxyphenyl)urea	5.5303	0.309524
N-Butyrylhomoserine	0.2848	0.309524
N-cyclopropylammelide	1.3041	0.818182
N-Desmethyl sildenafil	6.724	0.0411255
5-(4-{2-[(3-Hydroxy-2-pyridinyl)amino]ethoxy}benzyl)-1,3-thiazolidine-2,4-dione	3.5535	0.818182
1-[1-(4-Methoxyphenyl)-2-(methylamino)ethyl]cyclohexanol	-2.0577	0.309524
(2S,3S,4R,5R)-5-(6-Amino-9H-purin-9-yl)-N-ethyl-3,4-dihydroxytetrahydro-2-furancarboxamide (non-preferred name)	-1.0258	0.24026
Neopterin	0.4459	0.24026
Nepafenac	0.5242	0.393939
(E)-5-(methylsulfanyl)pentanal oxime	-0.5854	0.00865801
Nervonic ceramide	-0.2639	0.588745
N-Formyl-L-glutamic acid	-0.0335	0.484848
N-Formylmethionine	-0.2133	0.937229
N-hexadecanoylsphinganine	-0.0231	0.588745
Niacin	0.7222	0.179654
N-(1,2-Diphenylethyl)nicotinamide	4.0543	0.179654
Nicotinamide	0.2089	0.937229
Nicotinuric acid	1.4991	0.0411255
Nifedipine	0.1112	1
Nifenazone	0.9066	0.179654
(E)-butocarboxim	0.2092	0.484848
nifuradene	0.2788	0.937229
nifurquinazol	0.2823	0.588745
Nigakilactone B	0.0033	0.309524
Nigakilactone F	0.9468	0.132035
Nikethamide	0.1486	0.0649351
Nilvadipine	-0.2251	0.484848
N-Isopropyl-N-methyl-N-{2-[(9H-xanthen-9-ylcarbonyl)oxy]ethyl}-2-propanaminium	-0.2741	0.937229
N-isovaleryl-L-homoserine lactone	0.4796	0.393939
Nitrendipine	0.1192	0.588745
Nitroxoline	1.0806	0.132035
(E)-Calamene	2.3039	0.24026
N-lauroylglycine	0.1465	1
N-Methyl-2-AI	3.5123	0.818182
N-Methylcaprolactam	-1.4251	0.588745
SM(d18:1/14:0)	-0.216	0.588745
N-Nitrosodiethylamine	-0.2937	0.699134
N-Nitrosoguvacoline	-0.4378	0.393939
N-Methyl-N-nitrosoethenamine	0.4808	0.0649351
N-Nitrosoproline	-0.3586	0.179654
nocardicin E	2.272	0.818182
N-octodecanoylsphinganine	0.0388	0.937229
(E)-Chalcone	-0.0975	0.484848
4-[(9Z)-9-Octadecenoylamino]butanoic acid	-0.005	1
SM(d18:1/18:1(9Z))	-0.1661	0.588745
noradrenaline	-0.2131	0.937229
Norcapillene	-0.2131	0.937229
Norcodeine	-0.7471	0.309524
norcotinine	0.521	0.393939
Norepinephrine sulfate	0.5762	0.699134
Norfentanyl	0.0005	0.937229
norhaman	1.7318	0.818182
Norlidocaine	-0.0791	0.0930736
(E)-Nitrofurazone	-0.0208	0.818182
Norpseudopelletierine	-0.1528	0.699134
N-p-Coumaroyltyramine	-0.7098	0.699134
N-Phenylacetylglutamine	0.1311	0.588745
NPPB	0.7909	0.937229
n-Propyl GalIate	1.9597	0.0151515
N-stearoylsphingomyelin	-0.0332	0.818182
N-Stearoyltyrosine	-1.1209	0.937229
N-succinyl-LL-2,6-diaminopimelic acid	-1.0119	0.309524
N-tricosanoylsphingosine	-0.2779	0.393939
N-Tridecanoylglycine	-0.1964	1
(+/-)-threo-4-Fluoromethylphenidate	-0.1447	0.309524
(E)-p-coumaric acid	-0.0594	0.818182
N-Undecanoylglycine	-0.4184	0.699134
Nutty oxaline	0.5358	0.393939
O-(3-Carboxypropanoyl)homoserine	0.0958	0.393939
O-(4,8-dimethylnonanoyl)carnitine	-0.0207	0.818182
O-{[(2R)-2-[(13Z)-13-Docosenoyloxy]-3-(pentadecanoyloxy)propoxy](hydroxy)phosphoryl}-L-serine	0.1385	0.937229
PS(15:0/20:0)	0.5447	0.0649351
O-3-methylglutarylcarnitine	0.5774	0.484848
Obeticholic acid	-2.187	0.937229
Obscurolide A1	3.4804	0.0930736
octadec-9-ynoic acid	-0.5043	0.699134
(E)-Prontosil	7.5009	0.0649351
Octadecanamine	-0.3952	0.025974
Octylamine	0.022	0.588745
2-Hydroxy-N-(2-hydroxyethyl)propanamide	5.2024	0.132035
O-Ethyl (4-hydroxyphenyl)carbamothioate	7.1776	0.132035
Oglufanide	1.3603	0.132035
O-glutaroyl-L-carnitine	1.1085	0.588745
O-heptadecanoylcarnitine	-0.4029	0.818182
O-heptanoylcarnitine	0.0997	0.699134
Olanzapine	-2.2473	1
N-(2-Hydroxyethyl)-3-methyl-2-quinoxalinecarboxamide 1,4-dioxide	0.5801	0.24026
(R)-1-Aminopropan-2-yl phosphate	-0.7261	0.179654
Oleamide	2.5104	0.393939
Oleanolic acid	4.0823	0.484848
Oleic Acid	0.1674	0.937229
Oleoyl ethanolamide	-0.5643	0.24026
Oleoyl tyrosine	1.5386	0.0930736
Omeprazole	7.7578	0.24026
Omeprazole sulphone	1.4128	0.24026
O-pentadecanoylcarnitine	-0.2603	0.818182
OPEO	-0.2051	0.699134
Ornithine	0.7484	0.132035
(R)-3-hydroxybutyrylcarnitine	1.1821	0.132035
Orotidine	1.5821	0.0930736
(3R,5R)-7-{2-(4-Fluorophenyl)-4-[(2-hydroxyphenyl)carbamoyl]-5-isopropyl-3-phenyl-1H-pyrrol-1-yl}-3,5-dihydroxyheptanoic acid	0.4401	0.179654
O-tiglyl-L-carnitine	0.4935	0.484848
o-Toluic acid	-0.1216	0.818182
O-ureido-D-serine	0.1889	0.588745
Oxagrelate	1.0712	0.0411255
oxazolidinone	2.0122	0.0649351
Oxibendazole	-0.5147	0.393939
Oxindole	0.3408	0.393939
oxiracetam	-0.0988	0.484848
(R)-Salsolinol	2.773	0.0649351
oxoguanine	1.3703	0.484848
Oxohongdenafil	3.7446	0.699134
Oxycodone	0.2699	0.309524
o-Xylene	0.4368	0.484848
Ozagrel	1.1661	0.309524
palmatine	0.1366	0.309524
Palmitic Acid	0.1062	0.699134
Palmitoleic acid	0.0686	1
Palmitoyl sphingomyelin	-0.0892	0.699134
Palmitoylcarnitine	-0.1267	0.937229
(S)-(+)-2-Amino-1-propanol	-0.2357	0.937229
Palmitylethanolamide	-0.9965	0.393939
Panthenol	-0.722	0.818182
Panthenyl ethyl ether	-0.7309	1
Pantoprazole	1.328	0.179654
Pantothenic acid	-0.0391	1
Papaverine	2.6227	0.24026
Paracetamol	5.5002	0.0649351
paracetamol sulfate	1.6441	0.0930736
Paraldehyde	0.1194	0.818182
pargyline	0.6246	0.24026
(2Z)-2-Benzylidene-1-heptanol	-0.2384	0.699134
PC	0.1764	0.309524
PC(18:3/18:2)	0.0627	0.588745
PC(20:4/16:0)	-0.9493	0.699134
PC(20:5/18:1)	-0.2455	0.937229
PC(16:1/20:0)	-0.3284	0.393939
PC(16:1/22:0)	-0.3023	0.937229
PC(22:0/18:3)	-0.1966	0.699134
PC(22:2/22:3)	-0.0616	0.937229
PC(16:0/16:0)	0.0938	0.818182
GPC(P-16:0/16:0)	0.2082	0.818182
(Z)-dehydrobutyrine	-0.5247	0.0930736
p-Cresylsulfate	0.5861	0.699134
2-(Dimethylamino)ethyl dihydrogen phosphate	-0.4306	0.484848
pemoline	0.4707	0.588745
Pentoxyverine	-0.4215	0.309524
Perfluoro-1-hexanesulfonic acid (PFHxS)	0.0144	0.818182
Perfluoro-1-octanesulfonic acid (PFOS)	-0.0314	1
Perfluorononanoic acid (PFNA)	-0.2383	0.699134
Perfluorooctanoic acid (PFOA)	-0.2822	0.818182
Petromyzonol	-0.1193	0.818182
P-Gal	-0.0741	1
(3α,5β,12α)-3,12-Dihydroxychol-8(14)-en-24-oic acid	0.0745	0.309524
phe-asp	1.2042	0.179654
Phenacetin	0.0703	0.937229
Pheneturide	0.1643	0.699134
Phenmedipham	-0.5554	0.393939
Phenmetrazine	-0.0998	0.309524
Phenobarbital	1.2461	0.588745
Phenobarbital-d5	-0.5765	0.132035
Phenol	0.0066	0.699134
Phenylacetylglycine dimethylamide	0.7891	0.0411255
Phenylalanylglycine	0.0226	0.699134
2-Ethoxynaphthalene	0.3382	0.818182
Phenylbutazone	0.0235	0.937229
Phenylbutyric acid	0.0195	0.818182
Phenylisocyanate	0.6358	0.24026
Phenylmethylsulfonyl fluoride	-1.0772	0.24026
phenylpropiolic acid	0.9529	0.132035
Phenylpyruvic acid	0.3734	0.0649351
Phloretin	1.2129	0.179654
Phosphoric acid	-0.7991	0.00865801
Phthalic acid	0.3492	0.937229
p-Hydroxyphenylacetothiohydroximate	1.6817	0.24026
(±)13-HpODE	0.2909	0.393939
[(3R,4S)-1-[(4-Fluorophenyl)carbamoyl]-3-{2-[4-(2-pyridinyl)-1-piperazinyl]ethyl}-4-piperidinyl]acetic acid	1.7516	0.699134
Phytosphingosine	2.5658	0.484848
Picolinamide	-1.0967	0.937229
Picrasin C	-0.7311	0.818182
Pilosine	0.2078	0.699134
Pipecolic acid	-0.0188	0.588745
Piperidione	0.5624	0.588745
Piperine	-4.9118	0.937229
Piperonylonitrile	0.4201	0.0649351
Piracetam	2.2546	0.0411255
Piromidic acid	1.5135	0.0151515
[1,1'-biphenyl]-2,2'-dicarboxylic acid	-0.4203	0.24026
piroximone	1.6934	0.0649351
Pivagabine	0.2949	0.309524
Platelet-activating factor	-0.4257	0.699134
Plinabulin	0.3601	0.179654
Plumbagin	-0.2208	0.0930736
p-methoxybenzylisothiocyanate	3.6995	0.0930736
porphobilinogen	0.8705	0.588745
Pregabalin	0.0731	0.937229
Pregnane-3,3-diol	-0.2778	0.699134
Prilocaine	-0.1485	0.393939
[3-({3-[(Cyclopropylmethyl)amino]-3-oxetanyl}methyl)-1,2-oxazol-5-yl]methanol	-0.166	0.699134
primary fluorescent chlorophyll catabolite	0.405	0.24026
Progesterone	2.2528	0.132035
pro-gln	-1.1579	0.132035
Pro-Hyp	0.2413	0.818182
Prolylglycine	-1.2692	0.588745
Prolylleucine	0.4155	0.0930736
Pro-Lys	0.1884	0.699134
Promethazine	-2.9242	1
Promethazine sulfoxide	-2.5006	0.0930736
2-Hydroxypropyl dihydrogen phosphate	-0.2357	0.818182
[3-(2-Hydroxyphenyl)-2-oxiranyl]methyl hydrogen sulfate	2.2666	0.484848
Propenidazole	0.0419	0.699134
Propionylcarnitine	0.3777	0.484848
Propofol	0.0409	0.937229
Propranolol	0.4552	0.0649351
Pro-Pro	-0.3645	1
pro-pro-pro	-0.21	1
Propyl gallate	4.0631	0.393939
Propylparaben	-1.9608	0.818182
Propyphenazone	-0.07	0.937229
Prostaglandin A2	0.3376	0.132035
[3-(Sulfooxy)phenyl]acetic acid	0.1178	0.393939
Prostaglandin A3	0.2368	0.179654
Prostaglandin F3?	0.9458	0.309524
Pseudouridine	1.0091	0.0649351
Psilocin	0.5694	0.484848
p-sulfooxyphenylpyruvic acid	1.3943	0.393939
Pulcherriminic acid	-0.0223	0.818182
p-Xylene	-0.2714	0.937229
Pyridine	0.0322	0.588745
Pyridostigmine	0.6568	0.484848
Pyridoxal	1.4406	0.132035
[5-(1-Pyrrolidinylmethyl)-2-furyl]methanol	-1.5445	0.937229
Pyridoxylamine	-0.218	0.818182
Pyrogallol	-0.3177	0.24026
Pyrogallol-2-O-sulphate	0.322	0.818182
pyroglutamine	0.1819	0.699134
pyroglutamylglycine	-0.2492	0.0411255
Pyrone	-0.0821	0.309524
Pyrrole-2-carboxylic acid	0.244	0.393939
Pyruvic acid	0.5544	0.24026
Quassin	0.2024	0.818182
Rabeprazole	3.0666	0.699134
[6,7-dimethoxy-1-methyl-3,4-dihydro-2(1H)-isoquinolinyl](5-methyl-3-phenyl-4-isoxazolyl)methanone	-0.0459	0.699134
Rebamipide	-0.0281	0.588745
resmethrin	-0.21	0.937229
Reticuline	0.4063	0.0930736
8-(3-Octyl-2-oxiranyl)octanoic acid	0.2308	0.818182
2-Aminooctanoic acid	-1.0209	1
Riboflavin Tetrabutyrate	0.5714	0.179654
Ricinine	1.2954	0.179654
Rifampicin	-0.2037	0.393939
Rilmenidine	0.0523	1
Rimantadine	-0.3789	0.588745
{3-Oxo-2-[(2E)-2-penten-1-yl]-1-cyclopenten-1-yl}acetic acid	1.3718	0.132035
Ritodrine	0.1031	0.484848
Ropivacaine	0.4509	0.132035
Rosuvastatin	0.8269	0.818182
Roxatidine	-0.1544	0.393939
Rutacridone	1.1464	0.0151515
S(6)-acetyldihydrolipoamide	-1.0632	0.0411255
S-3-oxodecanoyl cysteamine	-0.1318	0.699134
S-adenosyl-4-methylthio-2-oxobutanoate	0.2867	0.484848
S-Adenosylmethionine	2.1298	0.0649351
Salicylaldoxime	0.4813	0.484848
{4-[2-(benzylideneamino)ethyl]piperazino}(4-chlorophenyl)methanone	0.282	0.309524
salicylamide	0.4449	0.588745
Salicylic acid	6.0211	0.0649351
S-Allyl-L-cysteine	-0.5704	1
Samandarin	0.4246	0.0930736
(3α,13α,14β,17α,20S,23R,24R)-23-Hydroxy-21,24-epoxylanost-7-ene-3,25-diol	-0.2776	0.818182
Saphenic acid methyl ester	0.0467	0.818182
Saxitoxin	-1.8545	0.484848
1-Pentyl-N-phenyl-1H-indole-3-carboxamide	1.3851	0.132035
Sebacic acid	0.4088	0.818182
Sedanolide	-0.288	0.818182
{4-Ethyl-6-[(3E)-2-ethyl-3-hexen-1-yl]-6-methyl-1,2-dioxan-3-yl}acetic acid	0.7412	0.393939
Serotonin	-0.6318	0.484848
Serratanidine	0.8139	0.0649351
ser-val	-1.3366	0.818182
Seryl-4-hydroxyproline	1.7659	0.393939
shrimp shell	0.6164	0.24026
Sildenafil	6.9101	0.0649351
Sildenafil N-oxide	4.5964	0.0930736
Simazine	-0.188	0.699134
2-Amino-4-nitrophenol	0.1982	0.393939
SM(d18:0/18:0)	-0.1819	0.588745
(-)-Camphor	0.4907	0.24026
(±)15-HETE	-0.7647	1
{N'-[(2R,3R,4S,5R)-3,4-Dihydroxy-5-(hydroxymethyl)tetrahydro-2-furanyl]-N-methylcarbamimidamido}acetic acid (non-preferred name)	1.7959	0.025974
5'-Acetyl-4-{[(2,4-dimethylphenyl)sulfonyl]amino}-2,2'-bithiophene-5-carboxylic acid	-0.1732	0.818182
Sodium [dodecanoyl(methyl)amino]acetate	0.1275	0.179654
soyasapogenol A	0.3914	0.699134
sphinganine	0.0157	0.937229
Sphingosine (d18:1)	-0.9052	0.309524
Sphingosine 1-phosphate	0.0651	0.818182
spinacine	0.3763	0.132035
Spirostan	0.5038	0.24026
spirotetramat	-2.608	0.818182
Nα-[(3R)-3-(1,3-Benzodioxol-5-yl)-3-{[(6-methoxy-2-naphthyl)sulfonyl]amino}propanoyl]-4-{[(2R,6S)-2,6-dimethyl-1-piperidinyl]methyl}-N-isopropyl-N-methyl-D-phenylalaninamid	0.4844	0.699134
1-(14-methylhexadecanoyl)pyrrolidine	-0.0449	1
4-Nitro-1,2-benzenediamine	-0.0655	0.937229
Stachydrine	0.2199	0.937229
Stearidonic acid	0.1753	0.588745
stearoylcarnitine	-0.7085	0.699134
Stercobilin	2.7117	0.818182
Styrene	0.6569	0.179654
Styrene oxide	0.5649	0.588745
Suberic acid	-0.2474	0.699134
Sufentanil	-2.9112	0.937229
Sulbactam	-0.5124	0.818182
PC(16:0/18:2)	-0.2005	0.484848
Sulfadiazine	10.9668	0.0411255
Sulfafurazole	4.6559	0.00865801
Sulfamethizole	0.4385	0.24026
Sulfamethoxazole	11.0449	0.132035
Sulfanilic acid	2.5362	0.0411255
Sulfinpyrazone	2.2506	0.309524
Sulfosalicylic Acid	0.9732	0.179654
Sulfurol propionate	0.6397	0.309524
sulukast	-0.2014	0.699134
Supinine	-1.1769	0.818182
LPC(16:0/0:0)	-0.4908	0.588745
Tadalafil	0.7279	0.0411255
Tasimelteon	0.7431	0.0930736
Taurine	-0.0513	0.393939
Taurochenodeoxycholic acid	0.8262	1
Taurochenodeoxycholic Acid (sodium salt)	0.2008	0.937229
Taurocholic acid	1.3917	0.588745
Taurodeoxycholic Acid	1.4593	0.132035
Taurodeoxycholic Acid (sodium salt)	0.2984	0.484848
Taurolithocholic acid 3-sulfate	0.0303	0.699134
Tauropine	2.3375	0.179654
PE(18:0/22:6)	-0.4752	0.818182
Tazobactam	-0.1384	0.0649351
Tazobactam sodium	0.1491	0.699134
N-[4-(5-Amino-2,2-dimethyl-4-oxo-3,4-dihydro-2H-chromen-6-yl)-1-hydroxy-4-oxo-2-butanyl]acetamide	0.9305	0.0930736
Testosterone sulfate	-0.3696	0.699134
Tetraacetylethylenediamine	-0.0739	0.393939
Tetradecanedioic acid	1.7446	0.0151515
Tetrahydro-11-deoxy cortisol	-0.1976	0.588745
Tetrahydrofuran	0.4461	0.393939
Tetralin	0.6985	0.132035
Tetramethylene sulfoxide	-5.4792	0.179654
PE(18:0/20:3)	-1.2512	0.588745
tetranor-12(R)-HETE	-0.0773	0.937229
Theophylline	1.7108	0.309524
thr-pro	2.4318	0.025974
Thymidine	-0.0368	0.588745
Thymidine 5'-monophosphate	-0.2636	0.818182
Thymine	0.0538	0.588745
thymol sulfate	-0.8751	0.309524
ticalopride	4.9455	0.179654
tilisolol	1.9077	0.484848
Toloxatone	0.7076	0.0649351
PE(18:0/20:4)	0.5353	0.24026
Tolperisone	0.4282	0.588745
Toluene	-1.451	0.937229
Torsemide	2.4348	0.484848
Tranexamic acid	-1.813	0.484848
Tranilast	0.8597	0.179654
trans-2-Dodecenoylcarnitine	0.4476	0.309524
trans-3-Indoleacrylic acid	0.9037	0.0930736
trans-3-Phenylglycidic acid	-0.0239	0.818182
trans-beta-Ocimene	0.7077	0.179654
trans-caffeic acid	0.5773	0.132035
1-(2,2-Dimethylpropanoyl)pyrrolidine-2-carboxylic acid	-0.0267	1
Traumatic Acid	-3.6166	0.818182
tretoquinol	3.473	0.132035
tribenuron-methyl [ANSI]	-0.4558	0.818182
Tributyl phosphate	-0.7597	0.0151515
Trideca-1,3,5-triene-7,9,11-triyne	3.721	0.0151515
Tridemorph	0.0508	0.309524
Triethylamine	-0.8994	0.0930736
Triethyleneglycol bis(2-ethylhexanoate)	0.7041	0.588745
Triethylenephosphoramide	-2.9565	0.937229
Trigonelline	-1.5638	0.937229
1-(2,3-Dihydro-1H-pyrrolizin-5-yl)-1,4-pentanedione	0.2859	0.309524
Triisopropanolamine cyclic borate	-0.1617	0.937229
Trimebutine	3.1726	0.132035
Trimetazidine	-1.278	0.699134
Trimethoprim	11.773	0.484848
Trimethoprim impurity C	4.5299	0.132035
Trimethylamine N-oxide	0.118	0.699134
Trimetrexate	5.0624	0.818182
Triphenylphosphine oxide	-0.9519	0.937229
Tris(2-butoxyethyl) phosphate	0.0442	0.588745
Tris(hydroxymethyl)aminomethane	-3.5359	0.025974
1-(2,4-dihydroxyphenyl)-2-(3,5-dimethoxyphenyl)propan-1-one	-0.0195	0.818182
trithionic acid	-1.8367	0.132035
Tropicamide	-1.7374	0.937229
Tropinone	0.4414	0.24026
trp-asn	-0.0257	1
trp-lys	-0.3848	0.393939
Trp-Phe	-0.4661	0.309524
Tryptophol	0.3865	0.588745
Tussilagine	-0.1092	0.818182
Tymazoline	0.8425	0.0649351
Typhasterol	0.157	0.699134
(±)19(20)-DiHDPA	-0.1874	0.588745
1-(2-Chlorobenzyl)-2,4-dioxo-1,2,3,4-tetrahydro-5-pyrimidinecarbonitrile	0.795	0.818182
tyramine sulfate	1.8121	0.484848
Tyrosyltyrosine	0.6883	0.0930736
Tyr-Phe	0.8166	0.484848
tyr-val	-1.55	0.818182
ubiquinol-6	0.7144	0.24026
(5S,8S)-5-(3,4-Dichlorophenyl)-8-(methylamino)-5,6,7,8-tetrahydro-2-naphthalenesulfonamide	2.0764	0.818182
Uplandicine	0.2354	0.588745
Uracil	-0.5542	0.24026
Urapidil	7.7552	0.484848
Uric acid	0.0418	0.818182
1-(2-Furylmethyl)-5-oxopyrrolidine-3-carboxylic acid	-5.1666	0.588745
Urobilin	0.9381	0.818182
urobilinogen	0.9652	0.937229
Urocanic acid	0.2973	0.818182
Uroerythrin	0.3527	0.484848
2,5-Dimethyl-1H-pyrrole	1.2947	0.025974
val-asn	0.2394	0.818182
Valclavam	1.2065	0.00865801
Valeric acid	0.3156	0.24026
Valerophenone	0.0425	0.699134
Valine	1.7695	0.0411255
1-(3,4-dichlorophenyl)-2-(3,4-dihydro-1-isoquinolinylsulfanyl)-1-ethanone hydrobromide	-0.8286	0.0411255
Valiolone	2.4401	0.132035
Valproic acid	0.3342	0.588745
Valrocemide	-0.7624	0.393939
Valsartan	0.3558	0.393939
Val-Ser	-0.382	0.484848
Valyl-4-hydroxyproline	-0.0962	0.818182
Valylvaline	0.9343	0.132035
Varanic acid	0.081	0.818182
Vardenafil oxopiperazine	3.0486	0.025974
Vasicinone	-0.1876	0.588745
1-(3,4-dimethoxyphenyl)ethan-1-one oxime	0.1524	0.818182
Victoria Pure Blue BO	0.3507	0.699134
Vigabatrin	0.6038	0.309524
Vitamin C	0.4515	0.24026
Voglibose	2.5608	0.393939
Voriconazole	0.3417	0.132035
Dibutyl sebacate	1.6693	0.588745
Warfarin	0.1947	0.132035
2-(4-Methyl-1-piperazinyl)-5,6,7,8-tetrahydro-4(1H)-quinazolinone	2.4795	0.818182
1-(4-{2-[(6-{4-[2-(Dimethylamino)ethoxy]phenyl}furo[2,3-d]pyrimidin-4-yl)amino]ethyl}phenyl)-3-phenylurea	-0.21	0.937229
Xanthine	-0.0292	0.937229
1-(3-Amino-2,3-dideoxypentofuranosyl)-5-methyl-2,4(1H,3H)-pyrimidinedione	0.8347	0.179654
Xanthurenic acid	2.0814	0.0649351
xanthurenic acid 8-O-sulfate	2.6582	0.0649351
2-Methyl-4,5-dihydro-1,3-thiazole	0.2219	0.309524
2,4-Dimethyl-1,3-thiazole	-0.3214	0.937229
1-[1-(5-Fluoropentyl)-1H-indol-3-yl]-3,3,4-trimethyl-4-penten-1-one	0.7941	0.937229
1-Ethynyl-4-methylbenzene	0.0852	0.588745
1,2,3-Propanetriyl tripropanoate	0.0629	0.818182
3-Aminopropanenitrile	0.9957	0.00865801
Zalcitabine	0.1261	0.818182
Zearalenone	-0.4522	0.0411255
1-(3-Furyl)-1,4-pentanediol	0.7623	0.179654
4-(3-Hydroxybutyl)-2-methoxyphenol	0.7675	0.818182
Valeramide	-0.0708	0.937229
α,α-Trehalose	0.3527	0.484848
α-Cyano-3-hydroxycinnamic acid	0.7868	0.393939
α-Eleostearic acid	0.0178	0.484848
α-Hydroxyhippuric acid	4.2484	0.0649351
α-Hydroxymidazolam	-0.8751	0.937229
α-Lactose	-0.0251	0.818182
β-D-Glucopyranuronic acid	1.9125	0.0151515
β-Estradiol-17β-glucuronide	1.5105	0.0930736
1-(4-Acetyl-1-piperazinyl)-2-[(3R,4S)-3-({5-[4-(2-methyl-2-propanyl)phenyl]-1,2-oxazol-3-yl}methyl)-4-piperidinyl]ethanone	0.198	0.0649351
δ-Gluconic acid δ-lactone	-0.1353	0.179654
δ-Valerolactam	-1.6336	0.179654
1-(4-benzylpiperazino)-2-(pyridin-2-ylamino)propan-1-one	2.8717	0.699134
1-(4-chlorophenyl)-4-[(3-pyridinylmethylene)amino]tetrahydro-2,5-pyrazinedione	2.1646	0.00865801
1-(4-Methyl-1-piperazinyl)-2-[(3R,4S)-3-({5-[4-(2-methyl-2-propanyl)phenyl]-1,2-oxazol-3-yl}methyl)-4-piperidinyl]ethanone	-0.7231	1
(±)5(6)-DiHET	-1.6084	0.937229
1-(4-Methyl-1-piperazinyl)-2-[(3R,4S)-3-{[5-(phenoxymethyl)-1,2-oxazol-3-yl]methyl}-4-piperidinyl]ethanone	3.8242	0.937229
1-(4-nitrophenyl)piperidine	-0.3199	0.818182
LPC(22:6/0:0)	0.4756	0.484848
1-(5-{5-[(2S)-1-(1-Acetyl-4-piperidinyl)-2-pyrrolidinyl]-1,2,4-oxadiazol-3-yl}-2-pyridinyl)-4-piperidinecarboxamide	1.0094	0.179654
1-(5-Methoxy-3,8-dihydropyrrolo[2,3-b]indol-1(2H)-yl)ethanone	-0.9068	0.937229
1-(6-hydroxy-3-pyridyl)-4-(methylamino)butan-1-one	0.3861	0.309524
1-(6-Hydroxy-5-methoxy-3,8-dihydropyrrolo[2,3-b]indol-1(2H)-yl)ethanone	0.2384	0.937229
1-(9H-β-Carbolin-1-yl)-1,4-butanediol	1.1553	0.0151515
1-(beta-D-Ribofuranosyl)-1,2-dihydropyrimidine	0.7791	0.818182
1-(Decanoyloxy)-3-(octanoyloxy)-2-propanyl tridecanoate	0.655	0.132035
(±)9(10)-EpOME	0.7032	0.24026
1,1,6-Trimethyl-1,2-dihydronaphthalene	-0.2103	0.937229
1,1-Diethyl-3-oxo-2-triazanolate	-0.8136	0.132035
1,2,3,4-tetrahydro-beta-carboline-3-carboxylic acid	-3.5602	0.588745
1,2,3-cyclopropanetricarboxylic acid	0.0827	0.937229
1,2:4,5-Dianhydro-1-(7-carboxyheptyl)-3-deoxy-5-pentylpentitol	2.2709	0.309524
1,2-Benzoquinone	-0.1185	0.818182
1,2-dihydrophthalic acid	-0.7215	0.484848
1,2-Dihydroxy-5-(methylsulfanyl)-1-penten-3-one	0.6675	0.699134
PE(18:1n9/18:1n9)	0.5862	0.24026
DMPE(18:1(9Z)/18:1(9Z))	2.6488	0.484848
(±)9-HpODE	1.3661	0.0649351
PC(16:1(9Z)/16:1(9Z))	0.5385	0.132035
1,3,3-Trimethyl-2-oxabicyclo[2.2.2]octane-4,6-diol	0.3256	0.309524
1,3,3-Trimethyl-2-oxabicyclo[2.2.2]octane-6,7-diol	-0.1124	0.309524
1,3,4,5-Tetrahydroxycyclohexanecarboxylic acid	1.3538	0.484848
1,3,4-Trihydroxy-5-oxocyclohexanecarboxylic acid	0.2172	0.588745
1,3,5-Heptatriene	-1.6814	0.588745
1,3,5-Heptatriynyl-benzene	0.0319	0.937229
1,3-benzothiazol-2-ol	0.5039	0.179654
1,3-Dihydroxy-2-propanyl (13Z)-13-docosenoate	0.2803	0.484848
MAG(0:0/22:2)	0.1993	0.588745
Methyl (2E,6E,10S)-10,11-dihydroxy-3,7,11-trimethyl-2,6-dodecadienoate	2.0931	0.025974
MAG(0:0/22:4)	0.3394	0.179654
MAG(0:0/14:1)	0.6706	0.24026
1,3-Dihydroxy-2-propanyl tetracosanoate	0.273	0.484848
1,3-Dimethyluric acid	1.4476	0.393939
1,3-Diphenylacetone	0.0319	0.937229
1,4:3,6-Dianhydro-2-(benzoylamino)-2,5-dideoxy-5-{[4-(3-fluorophenyl)-2-pyrimidinyl]amino}-L-iditol	3.4639	0.588745
1,4:3,6-Dianhydro-2-{[4-(3-cyanophenyl)-2-pyrimidinyl]amino}-2,5-dideoxy-5-[(methoxyacetyl)amino]-L-iditol	0.0295	0.937229
1,4-cholestadien-3-one	1.579	0.132035
1,4-dihydroxyheptadec-16-en-2-yl acetate	0.3189	0.484848
1,4-D-xylobiose	0.5324	0.588745
(11α,17β)-11-Hydroxy-3-oxoandrost-4-ene-17-carboxylic acid	1.0751	0.0649351
2-[(2E,6E,10E,14E,18E,22E,26E,30E,34E)-3,7,11,15,19,23,27,31,35,39-Decamethyl-2,6,10,14,18,22,26,30,34,38-tetracontadecaen-1-yl]-3-methyl-1,4-naphthoquinone	-0.1087	0.484848
1,5,6,7-tetrahydropteridin	0.3099	0.588745
1,5-Anhydro-6-deoxy-D-threo-hex-1-en-3-ulose	0.1876	0.484848
1,5-DAN	0.4193	0.132035
1,5-Dihydroxy-3,4-dimethoxy-10-methyl-9(10H)-acridinone	1.1357	0.393939
1,5-Naphthalenediamine	1.2732	0.0411255
1,7-bis(4-hydroxyphenyl)-5-methoxyheptan-3-one	0.8708	0.937229
1,7-Dihydroxy-6,6-dimethyl-3,5,5a,6,7,8,9a,9b-octahydronaphtho[1,2-c]furan-9(1H)-one	0.9806	0.0930736
1,7-Dimethyluric acid	1.7296	0.179654
LPC(18:1n7/0:0)	-0.403	0.818182
(11bR)-4,4,6a,9-Tetramethyl-1,2,3,4,4a,5,6,6a,11b,13b-decahydrobenzo[a]furo[2,3,4-mn]xanthen-11-ol	-0.817	0.24026
PC(P-18:0/20:4(5Z,8Z,11Z,14Z))	-0.144	0.818182
LPC(18:1n9/0:0)	-0.5725	0.818182
1-[(2E,4E)-2,4-dodecadienoyl]pyrrolidine	0.395	0.309524
PC(18:3/24:1)	0.1742	0.818182
TG(18:4/22:6/18:0)	-0.2068	0.699134
LPC(16:1/0:0)	0.0159	0.699134
PC(o-16:1(9Z)/16:1(9Z))	0.1177	1
PC(18:1/22:6)	-0.0259	0.937229
1-[4-(1,2,3,4-Tetrahydroxybutyl)-1H-imidazol-2-yl]ethanone	1.4712	0.0411255
1-[5-(4-Hydroxy-2-butanyl)-2-methyltetrahydro-2-furanyl]-4-methyl-2-pentanone	-0.128	0.309524
(12E)-9,10-Dihydroxy-12-octadecenoic acid	0.278	0.699134
1-{[(2R,3S,4R,5S)-3,4-Dihydroxy-5-{2-[4-(2-methoxyphenyl)-1-piperazinyl]-2-oxoethyl}tetrahydro-2-furanyl]methyl}-3-isopropylurea	4.0113	0.309524
1-{[(2R,3S,4R,5S)-3,4-Dihydroxy-5-{2-oxo-2-[4-(2-pyridinyl)-1-piperazinyl]ethyl}tetrahydro-2-furanyl]methyl}-3-phenylurea	-0.1205	0.699134
1-{[(3R,4S)-3-({5-[4-(2-Methyl-2-propanyl)phenyl]-1,2-oxazol-3-yl}methyl)-4-piperidinyl]acetyl}-4-piperidinecarboxamide	1.8715	0.699134
10-(3,4-Dihydroxy-5,6-dimethyl-2-heptanyl)-5,6-dihydroxy-7a,9a-dimethylhexadecahydro-3H-benzo[c]indeno[5,4-e]oxepin-3-one	-0.2064	0.699134
10,16-Dihydroxyhexadecanoic acid	0.3019	0.309524
10-Deoxymethymycin	2.1088	0.484848
10-HDA	-0.5358	0.937229
10-Hydroxydecanoic acid	-0.2046	0.818182
10-oxo-8-decenoic acid	-0.7547	0.937229
10-Undecenoic acid	-1.4226	0.484848
(14R)-20-Amino-1-(3,4-dimethyl-5-propyl-2-furyl)-17-hydroxy-17-oxido-11-oxo-12,16,18-trioxa-17λ5-phosphaicosan-14-yl 11-(3,4-dimethyl-5-pentyl-2-furyl)undecanoate	-0.1977	0.179654
11,11'-Carbonylbis(7,11-diazatricyclo[7.3.1.02,7]trideca-2,4-dien-6-one)	0.0477	0.937229
11-Hydroxy-6,20-epoxyabieta-7,9(11),13-triene-12,20-dione	0.2668	0.309524
11-Hydroxy-9,15,16-trioxooctadecanoic acid	-0.8123	0.818182
11-Nor-9-carboxy-thc	0.2308	0.179654
12(13)Ep-9-KODE	-0.1945	0.937229
12a-Hydroxy-3-oxo-4,6-choladien-24-oic acid	-0.0551	0.588745
12-Aminododecanoic acid	-0.2898	0.179654
12-HSA	0.5458	0.699134
12-Hydroxylauric acid	0.6181	0.588745
12-Tridecene-4,6,8,10-tetraynal	0.0556	0.699134
(−)-nabilone	-2.3142	0.699134
(3β,6β,14S)-3,5,6,10,16-Pentahydroxygrayanotoxan-14-yl acetate	0.9839	0.179654
(9α,11α,15S)-9,11,15-Trihydroxyprostan-1-oic acid	0.5151	0.24026
13,14-Dihydroretinol	-0.2122	0.393939
13-oxotrideca-9,11-dienoic acid	0.3158	0.818182
13S-hydroxyoctadecadienoic acid	0.7271	0.179654
14(S)-HDHA	0.3442	0.937229
16-feruloyloxypalmitic acid	-0.1158	0.937229
16-Hydroxyhexadecanoic acid	0.3853	0.309524
16-Hydroxykaurane-17,19-diyl diacetate	-0.3047	0.937229
17-(Cyclopropylmethyl)-4,5-epoxymorphinan-3,6,14-triol	0.5329	0.132035
19(R)-hydroxy Prostaglandin A2	0.1115	0.699134
(1α)-10-Methoxy-3,12-didehydrogalanthan-1,9-diol	-1.4834	0.393939
19-Noretiocholanolone	0.5509	0.179654
1a,1b-Dihomo prostaglandin F2α	-0.1592	0.937229
1-Amino-2-oxo-6-phenyl-4-(trifluoromethyl)-1,2-dihydro-3-pyridinecarbonitrile	3.5392	0.588745
1-aminobutylphosphonic acid	1.1288	0.0930736
1-Aminocyclohexanecarboxylic acid	0.3071	0.818182
1-Aminopyrene	-0.0051	0.699134
LPC(20:4/0:0)	-0.3887	0.937229
LPE(20:4/0:0)	0.1901	1
(3aR,4R,5S,6S,7R,7aS)Hexahydro-1,3,2-benzodioxaphosphole-2,4,5,6,7-pentol 2-oxide	0.6815	0.309524
1-Dodecyl-2-pyrrolidinone	5.2944	0.393939
(1β,2β)-1-Hydroxy-7-methoxycrinan-2-yl acetate	3.2876	0.0649351
PC(20:0/22:5)	-0.7783	0.132035
PE(20:5/24:1)	-0.2194	0.699134
LPC (17:0/0:0)	-0.2416	0.588745
PE(17:0/0:0)	0.3237	0.588745
PE(16:0/22:1)	-0.0301	0.699134
PC(16:0/22:6)	-0.2943	0.132035
PE(16:0/22:6)	0.1725	0.484848
1-Hexadecanoylpyrrolidine	-0.3232	0.818182
PC(16:0e/18:2(9Z,12Z))	-0.2805	0.818182
1H-Imidazol-2-ol	-0.7921	0.937229
(1E)-N-Hydroxy-4-(methylsulfanyl)-1-butanimine	-0.8622	0.309524
1H-Imidazole-4-carboxylic acid	-3.6233	0.818182
LPC(20:0/0:0)	-0.9269	0.588745
LPE(20:0/0:0)	-0.5014	0.818182
1-Indanol	-0.2104	1
1-Isopropenyl-3-isopropylbenzene	0.8272	0.309524
1-Linoleoyl glycerol	0.1021	1
LPC(18:2/0:0)	-0.2326	0.937229
LPE(18:2/0:0)	0.1921	0.818182
1-linoleoyl-sn-glycerol	-0.5553	0.309524
1-Methyl-1-benzylidene-acetone	-0.2131	0.937229
(1R)-1-Benzyl-4-(hydroxymethyl)-2,3-dithia-5,7-diazabicyclo[2.2.2]octane-6,8-dione	0.2508	0.484848
1-Methyl-4-(1-methyl-2-propenyl)-benzene	-0.1976	0.937229
1-Methyl-4-[(8E)-10-methyl-6-methylene-8-undecen-2-yl]benzene	-1.5238	1
1-Methyladenine	0.3057	0.484848
1-Methylhistidine	-0.4207	0.588745
1-methylhypoxanthine	0.2746	0.484848
1-Methylimidazoleacetic acid	-0.9609	0.937229
1-Methylinosine	1.2777	0.0930736
1-methyl-N-(3-oxo-1,3-dihydro-2-benzofuran-5-yl)-1H-imidazole-4-sulfonamide	2.4509	0.937229
1-Methylnicotinamide	-0.5699	1
1-Naphthol	0.0868	0.818182
(1R)-3-Ethyl-1-methyl-2-phenyl-1H-inden-6-ol	-0.2205	1
1-Nitrosopyrrolidine (NPYR)	0.8025	0.24026
1-O-Arsonopentofuranose	0.4121	0.393939
PE(18:0/22:5)	1.0652	0.0649351
1-O-Hexadecyl-lyso-sn-glycero-3-phosphocholine	-0.4826	0.937229
PE(18:1/20:4)	0.4102	0.393939
LPE(18:1/0:0)	-0.0375	0.818182
PC(18:1/18:2)	-0.071	0.818182
PE(18:1/18:2)	0.6432	0.393939
PE(18:1/16:1)	0.6037	0.24026
PC(O-18:0/20:4(5Z,8Z,11Z,14Z))	-0.3901	0.393939
(1R)-6-Hydroxy-7-methoxy-1-methyl-1,2,3,4-tetrahydro-1-isoquinoliniumcarboxylate	1.4211	0.0411255
LPE(16:0/0:0)	0.3062	0.588745
PE(16:0/18:2)	0.5949	0.309524
1-Phenyl-2-butanone	3.0628	0.179654
1-Phenyl-2-hexanone	1.3575	0.818182
1-Phenyl-3-methyl-5-pyrazolone	0.8105	0.0930736
1-Piperideine	-0.4311	0.484848
PC(22:6/18:0)	0.1518	0.588745
GPEtn(22:6/18:0)	0.3676	0.393939
LPE(18:0/0:0)	-0.0734	0.937229
PE(18:0/18:1)	0.3235	0.179654
(1R,7R,10R)-4,10,11,11-Tetramethyl-3-methylenetricyclo[5.3.1.01,5]undec-4-ene	3.6446	0.0411255
1-stearyl estercitric acid	-0.0826	1
LPC(24:0/0:0)	-0.6562	0.818182
PC(14:0/18:1)	0.5195	0.0411255
PC(14:0/16:0)	0.493	0.588745
1-Tetradecylamine	-0.0955	0.393939
2-((4-Nitrophenoxy)methyl)oxirane	0.1844	0.699134
2-({[4-(6-methyl-1,3-benzothiazol-2-yl)phenyl]imino}methyl)phenol	0.9427	0.24026
2-(14,15-Epoxyeicosatrienoyl) glycerol	-2.7766	0.0649351
2-(Adamantan-1-yl)-5H-thieno[3',2':5,6]thiopyrano[4,3-d]pyrimidine	2.4045	0.818182
2-(2,6-difluorophenyl)-5-methyl-1,3-thiazol-4-ol	2.6987	0.937229
(1S,2R,5S)-2-Isopropyl-5-methylcyclohexyl 3-oxobutanoate	1.1159	0.484848
2-(2-Carboxyethyl)-2,5,7,8-tetramethyl-3,4-dihydro-2H-chromen-6-yl hexopyranosiduronic acid	0.1296	0.0649351
2-(2-Carboxyethyl)-4-methyl-5-pentyl-3-furoic acid	0.2894	0.699134
2-(2-Furfuryl)Furan	-0.2247	0.393939
2-(2-Furyl)piperidine	1.9207	0.484848
2-(2-Oxo-8,9-dihydro-2H-furo[2,3-h]chromen-8-yl)-2-propanyl beta-D-glucopyranoside	0.7982	0.179654
2-(2-pyridyl)-2-{2-[4-(trifluoromethoxy)phenyl]hydrazono}acetonitrile	-0.9503	0.24026
2-(3-Phenylpropyl)phenol	2.1763	0.699134
2-(3-Phenylpropyl)tetrahydrofuran	-0.237	0.937229
2-(4-Isopropyl-4-methyl-5-oxo-4,5-dihydro-1H-imidazol-2-yl)-4-methylbenzoic acid	0.4058	0.393939
2-(5-Methyl-1,3-thiazol-4-yl)ethyl 2-methylpropanoate	2.2777	0.484848
(1S,2S)-3-Phenoxy-3,5-cyclohexadiene-1,2-diol	-1.8089	0.484848
2-(5-Methyl-5-vinyltetrahydro-2-furanyl)propanal	0.7158	0.179654
2-(6-Hydroxy-1H-indol-3-yl)acetamide	0.7745	0.588745
2-(8-Hydroxy-4a,8-dimethyldecahydro-2-naphthalenyl)acrylic acid	1.5446	0.24026
2-(acetylamino)-3-(1H-indol-3-yl)propanoic acid	1.1074	0.0930736
2-(acetylamino)-4-(methylthio)butanoic acid	0.4257	1
2-(Acetylamino)hexanoic acid	0.5529	0.025974
2-(Cyclohexylmethylidene)-1,2,3,4-tetrahydronaphthalen-1-one	0.2762	0.179654
2-(Diethylamino)ethanol	-0.0849	0.24026
2-(dimethylamino)-5,6-dimethylpyrimidin-4-ol	-3.6732	0.588745
2-(hydroxyimino)- Pentanedioic acid	0.2842	0.24026
(-)-Rhododendrin	0.0515	0.393939
(1S,2S,3R,6S,1'S,2'S,3'R,6'S)-6,6'-Iminobis[4-(hydroxymethyl)-4-cyclohexene-1,2,3-triol]	2.8144	0.699134
2-(Hydroxymethyl)-1-methyl-3,4,5-piperidinetriol	-2.5805	1
2(N)-Methyl-norsalsolinol	-0.1157	0.937229
2,12-Dimethoxypicrasa-2,12-diene-1,11,16-trione	-0.0365	0.588745
2,2,6,6-Tetramethyl-1-piperidinol (TEMPO)	0.1794	1
2,2'-Iminodipropan-1-ol	1.0732	0.818182
2,2'-Methylenebis(4-methyl-6-tert-butylphenol)	1.6141	0.393939
2',3,4,4',6'-Pentamethoxychalcone	2.6421	0.0411255
2,3,4,9-Tetrahydro-1H-β-carboline-1,3-dicarboxylic acid	1.9173	0.132035
2,3-Bis(octanoyloxy)propanimidic acid	0.5599	0.818182
2,3-Bis(octanoyloxy)propyl 10-methyldodecanoate	0.1481	0.937229
(1S,4S)-4-Hydroxy-3-oxocyclohexanecarboxylic acid	0.4105	0.588745
2,3-Dihydroxypropyl 3,4,5-trihydroxybenzoate	0.0517	0.393939
2,3-dinor Prostaglandin E1	0.1607	0.484848
5-{(1R,2R,3R,5S)-3,5-Dihydroxy-2-[(1E,3S)-3-hydroxy-1-octen-1-yl]cyclopentyl}-4-oxopentanoic acid	0.4788	0.0021645
2,4,5-Trimethoxypropiophenone	0.495	0.588745
2,4,6-Octatriyn-1-ol	-0.624	0.818182
2,4-Bis(2-phenyl-2-propanyl)phenol	0.5798	0.818182
2,4-Dichlorobenzaldehyde	-1.2521	0.699134
2,4-dihydroxyheptadec-16-enyl acetate	-1.0847	0.699134
2,4-dihydroxyheptadec-16-ynyl acetate	0.0444	1
2,4-Dimethyl-1H-indole	0.0425	0.699134
(1S,6S)-6-Aminooctahydro-1-indolizinyl acetate	-1.5821	0.699134
2,4-Dimethylbenzaldehyde	-0.2476	0.179654
2,4-Dimethylphenol	-0.2426	0.818182
2,4-Dinitrophenylhydrazine	0.3179	0.818182
2,4-Quinolinediol	3.2138	0.025974
2,5,5,8a-Tetramethyl-3,5,6,8a-tetrahydro-2H-chromene	-0.0425	0.699134
2,5-diamino-6-(5-phosphono)ribitylamino-4(3H)-pyrimidinone	1.387	0.025974
2,5-di-tert-Butylhydroquinone	-0.6471	0.132035
2,6-Diamino-4-hexenoic acid	-0.1702	1
2,6-Diaminopyridine	-0.1784	0.588745
2,6-Dideoxy-3-O-methyl-L-arabino-hexopyranose	0.8846	0.24026
(1Z)-N-[(2S,3R,8E)-1,3-Dihydroxy-8-octadecen-2-yl]hexadecanimidic acid	-0.3163	0.699134
2-[(1,3-thiazol-2-ylamino)methylidene]malononitrile	-0.3548	0.309524
LPE(0:0/20:2)	-0.6935	0.588745
2-[(2E,6E,10E,14E,18E,22E,26E,30E)-3,7,11,15,19,23,27,31,35-Nonamethyl-2,6,10,14,18,22,26,30,34-hexatriacontanonaen-1-yl]-1,4-naphthoquinone	-0.1566	0.309524
2-[(2S,3R,4S,5R)-5-(Aminomethyl)-3,4-dihydroxytetrahydro-2-furanyl]-N-(4-methoxybenzyl)acetamide	1.1786	0.937229
2-[(2Z)-2-({4-[(3-Aminopropyl)amino]butyl}imino)-2-hydroxyethyl]-2-hydroxysuccinic acid	0.3037	0.588745
2-[(3-Cyano-4,6-dimethyl-2-pyridinyl)sulfanyl]-N-(4-cyano-1-phenyl-1H-pyrazol-5-yl)acetamide	0.8088	0.132035
2-[(3E)-4,8-Dimethyl-3,7-nonadien-1-yl]-2-methyl-2H-chromene-6-carboxylic acid	-0.1656	0.588745
2-[(3R,4S)-3-{[5-(Cyclohexylmethyl)-1,2-oxazol-3-yl]methyl}-4-piperidinyl]-N-(4-methoxybenzyl)acetamide	1.0234	0.699134
2-[(4-chlorophenyl)sulfonyl]-N,N-dimethylacetamide	0.9233	0.132035
2-[(4S,4aR,7R,8R,8aS)-7-Hydroxy-8-(hydroxymethyl)-4a,8-dimethyl-2-(3-pyridinyl)-4,4a,5,6,7,8,8a,9-octahydronaphtho[2,3-d][1,3]thiazol-4-yl]-N-[(1R)-1-phenylethyl]acetamide	1.649	0.937229
(1Z,2S)-N-[(2S,3R,4E,8E)-1,3-Dihydroxy-4,8-octadecadien-2-yl]-2-hydroxytridecanimidic acid	-0.111	0.699134
2-[(5E,8E)-5,8-Tetradecadien-1-yl]cyclobutanone	1.7449	0.0649351
2-[(5Z)-5-Tetradecen-1-yl]cyclobutanone	2.1169	0.393939
2-[2-(2,3-dihydro-1,4-benzodioxin-6-yl)-1,3-thiazol-4-yl]-1,3-benzothiazole	-0.3027	0.484848
2-[2-(3,4-dimethoxyphenyl)acetyl]-1,2,3,4-tetrahydrophthalazine-1,4-dione	0.1043	0.937229
2-[2-(4-Pyridinyl)-1-butenyl]phenol	1.0356	0.0649351
2-[3-(4-pyridyl)-1H-1,2,4-triazol-5-yl]pyridine	-1.6688	0.588745
2-[4-(methylsulfonimidoyl)phenoxy]-5-nitropyridine	2.2107	1
2-[4-(morpholinosulfonyl)phenoxy]isophthalonitrile	4.9773	0.588745
2-[6-(1H-benzo[d]imidazol-2-yl)-2-pyridyl]-1H-benzo[d]imidazole	4.5911	0.393939
2-[amino(3-chloroanilino)methylene]malononitrile	2.5895	0.309524
(2,4,4-Trimethyl-2-pentanyl)benzene	0.5344	0.24026
2-[Amino(carboxy)methyl]cyclopropanecarboxylic acid	-0.2084	0.484848
2-{(3R,4S)-3-[(5-Butyl-1,2-oxazol-3-yl)methyl]-4-piperidinyl}-N-(4-fluorobenzyl)acetamide	0.2668	0.24026
2-{(3R,4S)-3-[(5-Butyl-1,2-oxazol-3-yl)methyl]-4-piperidinyl}-N,N-diethylacetamide	-0.4858	0.818182
2-{(4S,5S,5aS,9aS)-4-Methoxy-6,6,9a-trimethyl-5-[(2E,4E,6E)-2,4,6-octatrienoyloxy]-1-oxo-1,3,4,5,5a,6,7,8,9,9a-decahydro-2H-benzo[e]isoindol-2-yl}pentanedioic acid	2.2304	0.937229
2-{[(Z)-2-(1-benzofuran-2-yl)-2-hydroxyethenyl]sulfanyl}-6-phenyl-4-(trifluoromethyl)nicotinonitrile	-1.8449	0.484848
2-{[4-allyl-5-(2-thienyl)-4H-1,2,4-triazol-3-yl]sulfanyl}-N-[4-(aminosulfonyl)phenyl]acetamide	1.3849	0.132035
2-{2-[(6-methoxy-2-morpholinopyridin-3-yl)amino]-2-oxoethoxy}acetic acid	4.5279	0.393939
20 β-Dihydrocortisol	2.1482	0.0930736
20S-Protopanaxatriol	0.0053	0.699134
(6E)-6-[(2E,4E,6E)-3,7-Dimethyl-2,4,6,8-nonatetraen-1-ylidene]-1,5,5-trimethylcyclohexene	-0.1412	0.588745
(2,7-Dimethyloctahydro-1H-cyclopenta[c]pyridin-4-yl)methanol	-0.1555	1
(3S)-3-Piperidinecarboxylic acid	2.4506	0.699134
2-(Methylsulfanyl)-1,3-benzothiazole	1.5098	0.309524
27-Nor-5beta-cholestane-3alpha,7alpha,12alpha,24,25-pentol	-0.0721	0.699134
2a,4-Dihydroxy-3-(hydroxymethyl)-6,6,7b-trimethyldecahydro-1H-cyclobuta[e]inden-2-yl 2,4-dihydroxy-5-methylbenzoate	0.2034	0.484848
2-Acetamido-1,5-anhydro-2-deoxy-4-O-beta-D-galactopyranosyl-D-arabino-hex-1-enitol	2.2321	1
2-Acetyl-6-hydroxy-7-(hydroxymethyl)-1,5,6,7-tetrahydro-4H-azepin-4-one	-0.0039	0.0930736
2-Acetylcyclohexanone	-1.6565	0.484848
2-Amino-1,3,4-octadecanetriol	1.3849	0.818182
2-amino-2,3,7-trideoxy-D-lyxo-hept-6-ulosonic acid	2.5513	0.025974
2-Amino-3-butenoic acid	-0.1442	0.484848
(21R)-27-Amino-24-hydroxy-24-oxido-18-oxo-19,23,25-trioxa-24λ5-phosphaheptacosan-21-yl (5Z,8Z,11Z,14Z,17Z)-5,8,11,14,17-icosapentaenoate	0.4437	0.393939
2-Amino-4-methylpyrimidine	1.0157	0.309524
2-Amino-5-[2-(4-formylphenyl)hydrazino]-5-oxopentanoic acid	-0.0245	0.699134
2-Amino-6-({[2,3,4-trihydroxy-5-(hydroxymethyl)tetrahydro-2-furanyl]methyl}amino)hexanoic acid (non-preferred name)	-0.2413	0.699134
2-Amino-6-methylmercaptopurine	2.3852	0.179654
2'-Aminoacetophenone	0.0868	0.699134
2-Aminoacetophenone	0.7138	0.132035
2-Aminobutyric acid	-0.1758	0.699134
PE(P-16:0e/0:0)	-0.6607	0.484848
2-Aminomuconic acid	1.1802	0.393939
2-aminoquinoline-3-carbonitrile	1.2108	0.484848
(21R)-27-Amino-24-hydroxy-24-oxido-18-oxo-19,23,25-trioxa-24λ5-phosphaheptacosan-21-yl (9Z,12Z,15Z)-9,12,15-octadecatrienoate	0.6743	0.393939
2-Arachidonoyl glycerol	0.1567	0.0411255
2-arachidonoylglycerol	-0.0313	0.484848
2-Arachidonyl Glycerol ether	0.0252	1
LPE(0:0/20:4)	0.0706	0.818182
2-beta-D-glucosyle anthranilate	-0.361	0.588745
2-Decylfuran	0.4984	0.179654
2'-Deoxyinosine	-2.331	0.484848
2'-Deoxyinosine 5'-monophosphate	-0.0057	0.937229
2-Ethyltoluene	0.5778	0.24026
2-Hexenoylcarnitine	0.114	0.699134
(25R)-3-Oxocholest-4-en-26-al	1.2007	0.0649351
2-Hexyl-3-methyl-2-cyclopenten-1-one	-0.2124	0.699134
2-Hydroxy-1-(1-oxo-1H-isochromen-3-yl)butyl hydrogen sulfate	-0.685	0.309524
2-Hydroxy-1-(6-hydroxy-2-isopropenyl-2,3-dihydro-1-benzofuran-5-yl)ethanone	-0.1744	0.588745
DG(17:0/0:0/8:0)	0.1901	0.393939
2-Hydroxy-5-[(5-oxotetrahydro-2-furanyl)methyl]phenyl hydrogen sulfate	-0.5166	0.0930736
2-Hydroxy-5-[(E)-(6-hydroxy-3-oxo-1-benzofuran-2(3H)-ylidene)methyl]phenyl hydrogen sulfate	0.298	0.393939
2-Hydroxy-5-vinylphenyl hydrogen sulfate	0.1874	1
2-hydroxy-6-[(8Z,11Z)-pentadeca-8,11,14-trien-1-yl]benzoic acid	-1.9905	0.0151515
2-Hydroxybenzothiazole	1.6398	0.484848
2-Hydroxyhippuric acid	7.0178	0.00865801
(+)-(S)-Clopidogrel	3.1633	0.393939
(2E)-2-{[(1E,4S)-4-Ammonio-4-carboxy-1-buten-1-yl]imino}-5-[(1R)-1-(1H-indol-3-yl)ethyl]-4-oxo-1,3-oxazolidin-5-ide	0.6166	0.132035
2-Hydroxymyristic acid	-0.7795	0.309524
2-Hydroxyvaleric acid	-0.1574	0.588745
2-Isobutyl-4-methyl-5-ethylthiazoline	0.0418	0.818182
2-Isopropyl-9H-thioxanthen-9-one	0.224	0.0021645
2-Keto-6-aminocaproic acid	0.5736	0.24026
2-linoleoyl-sn-glycero-3-phosphoethanolamine	0.1378	0.818182
2-Methoxy-1-(3-methyl-2-buten-1-yl)-4-[(Z)-2-phenylvinyl]benzene	0.0269	0.818182
2-Methoxy-5-methylaniline	2.5464	0.309524
2-methoxyacetaminophen sulfate	1.245	0.179654
2-Methoxynaphthalene	-0.1544	0.393939
(2E)-2-Cyclotetradecen-1-one	-0.4588	0.393939
2-Methyl-1,2,3,4-tetrahydro-4,6,7-isoquinolinetriol	0.2561	0.24026
2-methyl-1,3-thiazolidine-2-carboxamide	0.5988	0.0649351
2-methyl-2,3,4,5-tetrahydro-1,5-benzoxazepin-4-one	0.0664	0.937229
2-Methylbenzoic acid	-0.2288	0.393939
2-Methylbutyl beta-D-glucopyranoside	2.694	0.393939
2-methylbutyrylcarnitine	1.4679	0.0411255
2-Methylhexahydro-4-pyrimidinecarboxylic acid	0.6496	0.0930736
4-(Methylsulfanyl)-L-isovaline	0.7303	0.818182
2-Methyl-N-(3-morpholinopropyl)-1,5-diphenyl-1H-pyrrole-3-carboxamide	1.3244	1
2-Methylnaphthalene	2.3853	0.179654
(2E)-2-Tridecene-4,6,8-triyn-1-ol	-0.1877	0.937229
2-Methylnicotinamide	0.0066	0.937229
2-Methylthiazolidine	1.4622	0.0649351
2-morpholinoacetic acid	0.6634	0.0649351
2-morpholino-N-[5-(2-thienyl)-1,3,4-thiadiazol-2-yl]acetamide	1.5254	0.484848
2-morpholinophenyl 2-furoate	1.7717	0.0411255
2-O-ethyl-L-Ascorbic acid	2.9374	0.393939
2-Oxa-4-azatetracyclo[6.3.1.16,10.01,5]tridecan-3-one	0.6465	0.309524
2-Oxindole	-0.0495	0.937229
2-oxindole-3-acetic acid	-0.5504	0.132035
2-Oxobutyric acid	0.1535	0.699134
(2E)-3-(3,4-Dimethoxyphenyl)-N-[2-(1-hydroxy-3-methoxy-4-oxo-2,5-cyclohexadien-1-yl)ethyl]acrylamide	2.2013	0.025974
PC(0:0/16:0)	-0.3088	0.699134
2-phenanthrol	0.0319	0.937229
2-phenyl-1-(2-pyridylmethyl)-1,4,5,6,7,8-hexahydroquinazoline-4-thione	0.0656	0.588745
2-Phenyl-3,4-dihydro-2H-1,4-benzothiazin-3-one	-1.1177	0.179654
2-phosphinomethylmalic acid	0.722	0.699134
2-pyridone	1.5321	0.484848
2-pyridylacetylglycine	0.2278	0.937229
2-Pyrrolidone	0.792	0.818182
2-tert-Butyl-4-ethylphenol	0.5932	0.309524
3-(1H-benzo[d]imidazol-2-yl)-6-ethyl-7-hydroxy-4H-chromen-4-one	0.2255	0.588745
(2E)-decenoic acid	-0.4979	0.484848
3-(1-pyrrolidinyl)-5-(trifluoromethyl)pyridine-2-carbothioamide	0.3478	0.179654
3-(2,4-Cyclopentadien-1-ylidene)-5alpha-androstan-17beta-ol	1.6563	0.484848
3-(2,6-Dioxocyclohexyl)propanenitrile	0.6236	0.179654
3-(2-Amino-4-pyrimidinyl)alanine	-0.0655	0.393939
3-(2-Deoxy-beta-D-erythro-pentofuranosyl)-4,6,7,8-tetrahydropyrimido[1,2-a]purin-10(3H)-one	-0.6963	0.818182
3-(2-Hydroxyethyl)-1H-indol-5-yl alpha-D-glucopyranoside	4.9833	0.00865801
3-(2-thienyl)-1,2,4-oxadiazole-5-carbohydrazide	0.1806	0.937229
3-(3,4,5-trimethoxyphenyl)propanoic acid	0.1578	1
3-(3,4-Dimethoxyphenyl)-N-[2-(1-hydroxy-3-methoxy-4-oxo-2,5-cyclohexadien-1-yl)ethyl]propanamide	2.7345	0.393939
3-(3,4-Dimethyl-5-pentyl-2-furyl)propanoic acid	-0.6428	0.588745
(2E)-hexadecenoylcarnitine	-0.1028	0.818182
3-(3,5-dimethyl-1H-pyrrol-2-yl)-2-(2-thienylcarbonyl)acrylonitrile	-0.1698	0.937229
3-(3-pyridinyl)propanoic acid	0.611	0.588745
3-(4-Hydroxy-3-methoxyphenyl)-2-oxiranecarboxylic acid	-1.0374	0.179654
3-(4-Methoxyphenyl)propyl hydrogen sulfate	0.9311	0.0649351
3-(6,7-Dimethoxy-1,3-benzodioxol-5-yl)-2-propen-1-ol	0.0114	0.937229
3-(Benzylsulfinyl)alanine	2.1368	0.937229
3-(Decanoyloxy)-2-hydroxypropyl tridecanoate	1.6223	0.393939
3-(Icosanoyloxy)-4-(trimethylammonio)butanoate	-0.6284	0.699134
3-(phosphoacetamido)-L-alanine	0.6378	0.00865801
3-(propan-2-yl)-octahydropyrrolo[1,2-a]pyrazine-1,4-dione	-0.8499	0.393939
(2E,4E)-2,4-Dodecadienal	0.0518	0.818182
3, 5-Tetradecadiencarnitine	0.3553	0.484848
3,3'-(2,2'-Dihydroxy-4,4'-biphenyldiyl)bis(2-aminopropanoic acid) (non-preferred name)	0.9539	0.24026
3,3'-(3,8,13,17-Tetramethyl-7,12-divinyl-2,3,6,7,8,11,12,13,14,17,22,24-dodecahydroporphyrin-2,18-diyl)dipropanoic acid	1.2749	0.0930736
3,3,6,6-tetramethyl-9-(2-thienyl)-1,2,3,4,5,6,7,8,9,10-decahydroacridine-1,8-dione	3.6513	0.24026
3,3'-[7,12-Bis(1-hydroxyethyl)-3,8,13,17-tetramethyl-2,18-porphyrindiyl]dipropanoic acid	1.1835	0.24026
3,4,5-trimethoxyhydrocinnamic acid	0.6219	0.937229
3,4-dehydrothiomorpholine-3-carboxylic acid	1.1983	0.179654
3,4-dihydroxybenzylamine	1.9402	0.0411255
3,4-Dihydroxyphenylglycol O-sulfate	1.1264	0.699134
3,4-dihydroxystyrene	-0.1055	0.699134
(2E,4E,7Z)-2,4,7-Tridecatrienal	-0.1941	0.937229
3',4'-Dimethoxyacetophenone	0.2221	1
3,4-Dimethoxybenzyl alcohol	0.798	0.179654
3,4-Methylenesebacic acid	0.2396	0.484848
3',5'-Cyclic IMP	-0.0423	0.937229
3,5-dibenzylpyridine-2,6-diamine	0.9397	0.818182
3,5-Dibromo-4-hydroxybenzamide	3.3974	0.00865801
3,5-Dihydroxybenzoic acid	-0.5836	0.699134
3,5-Dimethoxy-4-(sulfooxy)benzoic acid	2.0043	0.588745
3,5-Dimethoxyaniline	0.5933	0.24026
3,6,9,12-tetraoxatridecan-1-ol	-0.0634	0.699134
(2E,4Z)-N-Isobutyl-2,4-octadecadienamide	0.0207	0.179654
3,6-Dideoxy-3-[(Z)-(1-hydroxyethylidene)amino]-α-D-glucopyranose	-0.443	1
3,6-Dihydronicotinic acid	0.7782	0.0151515
3-[(12-Hydroxyoctadecanoyl)oxy]-4-(trimethylammonio)butanoate	0.5766	0.132035
3-[(1S)-2-Cyclohexen-1-yl]-L-alanine	-1.0139	0.0411255
3-[(2,6-Dimethylheptanoyl)oxy]-4-(trimethylammonio)butanoate	0.0151	0.818182
3-[(2-fluorophenyl)sulfonyl]propanenitrile	0.1272	0.699134
3-[(2Z)-1-Oxo-2-buten-2-yl]pentanedioic acid	0.2314	0.484848
3-[(3-Hydroxydecanoyl)oxy]-4-(trimethylammonio)butanoate	0.6214	0.937229
PC(22:6/18:1)	-0.3159	1
3-[(6-Oxodecanoyl)oxy]-4-(trimethylammonio)butanoate	0.7045	1
(2E,6E)-9-[(2R)-6-Hydroxy-2,5,7,8-tetramethyl-3,4-dihydro-2H-chromen-2-yl]-2,6-dimethyl-2,6-nonadienoic acid	-0.086	0.484848
3-[2-(1,3-Benzodioxol-5-yl)-7-methoxy-1-benzofuran-5-yl]-3-hydroxypropyl hexopyranoside	1.9899	0.484848
3-[3-(3-Furyl)-7-(2-hydroxy-2-propanyl)-3a,6,9a-trimethyl-1,9-dioxododecahydrobenzo[f]oxireno[d]isochromen-6-yl]-3-hydroxypropanoic acid	-0.2534	0.484848
3-[3-Methoxy-4-(sulfooxy)phenyl]propanoic acid	-2.6576	0.0930736
3-[4-(tert-butyl)anilino]-2-(3-thienylcarbonyl)acrylonitrile	0.334	0.179654
3-[4-Hydroxy-3-(sulfooxy)phenyl]propanoic acid	-1.0388	0.937229
3-[6-(tert-butyl)-1,1-dimethyl-2,3-dihydro-1H-inden-4-yl]-5-(trifluoromethyl)-4,5-dihydro-1H-pyrazol-5-ol	0.6827	0.24026
3-acetamidopropanal	2.4014	0.179654
3-Acetoxyurs-12-en-23-oic acid	0.0896	0.588745
3-Allylcyclohexene	0.6504	0.132035
3-Amino-4-hydroxybenzaldehyde	0.7899	0.24026
(+)-[6]-Gingerol	-0.6451	0.0649351
(2E,6Z)-N-Cyclopropyl-2,6-nonadienamide	2.8958	0.179654
3-Aminopropane-1-sulfonic acid	-2.1247	0.588745
3-Anisic acid	2.1117	0.309524
3-Benzoyl-1-[4-(trifluoromethyl)phenyl]-1,4-dihydropyridazin-4-one	0.0613	0.937229
(3β,5α,17β)-Androstane-3,17-diyl diacetate	0.0336	0.484848
(3β,5α)-3,21-Dihydroxy-4,4,14-trimethylpregn-8-en-20-one	-1.3604	0.699134
(3β,4α,5α)-3-Hydroxy-4-methylcholest-7-ene-4-carbaldehyde	-0.0777	0.937229
3-Buten-1-amine	0.1112	0.484848
3-Carboxy-1-methylpyridinium	1.0169	0.0930736
3-Chloropropiophenone	0.2935	0.179654
3-Deoxy-D-glycero-D-galacto-2-nonulosonic Acid	-0.2837	0.588745
(2-Pyridinyloxy)methanesulfonic acid	-0.3395	0.309524
3-deoxy-D-manno-2-octulosonic acid	4.1568	0.025974
3-ethoxy-4-(1,4-thiazinan-4-yl)cyclobut-3-ene-1,2-dione	4.802	0.699134
3-Ethylphenol	-2.1844	0.484848
3-hydroxy-1,5-diphenylpentan-1-one	-1.9387	0.937229
3-Hydroxy-2,4,5-pyridinetrimethanol	0.4884	0.588745
3-hydroxy-3,4-bis[(4-hydroxy-3-methoxyphenyl)methyl]oxolan-2-one	-0.3783	0.484848
3-Hydroxy-3-[(3-methylbutanoyl)oxy]-4-(trimethylammonio)butanoate	-0.0726	0.699134
3-Hydroxy-5, 8-tetradecadiencarnitine	0.786	0.179654
3-hydroxy-6-methoxy-2-phenyl-4H-chromen-4-one	0.178	0.0649351
3-Hydroxybutyric acid	1.455	0.025974
PI(16:0/20:4)	0.0382	0.699134
3-Hydroxy-cis-5-tetradecenoylcarnitine	1.0145	0.0930736
3-Hydroxydetomidine	1.2007	0.179654
3-hydroxydodecanoylcarnitine	0.8752	0.393939
3-Hydroxyhexadecadienoylcarnitine	0.4491	0.179654
3-hydroxyhexadecanoylcarnitine	0.8218	0.132035
3-Hydroxylidocaine	-0.1757	0.484848
3-hydroxyoctanoylcarnitine	1.1178	0.818182
3-Hydroxypyridine	0.1411	1
3-Hydroxysebacic acid	0.9943	0.393939
3-Hydroxytetradecanedioic acid	0.5506	0.484848
PI(18:0/22:6)	-0.0465	0.818182
3-hydroxytetradecanoylcarnitine	1.0097	0.025974
3-Indoleacetamide	0.3461	0.484848
3-Indoxyl sulphate	-0.0943	0.937229
3-Isopropylmalic acid	-1.4838	0.588745
3-Methoxy prostaglandin F1α	0.646	0.0021645
3-Methoxy-1-(4-methoxy-1-benzofuran-5-yl)-3-phenyl-1-propanone	-0.2632	0.393939
3-Methoxy-4-hydroxyphenylethyleneglycol sulfate	0.6837	0.484848
3-Methoxy-5-{7-methoxy-3-methyl-5-[(1E)-1-propen-1-yl]-2,3-dihydro-1-benzofuran-2-yl}-1,2-benzenediol	4.2593	0.0930736
3-Methoxyestra-1,3,5(10),16-tetraene	1.4646	0.699134
3-Methoxytyramine	-0.0621	1
PI(18:0/18:2)	-0.0989	1
3-Methyl-19-nor-17alpha-pregna-1,3,5(10)-trien-17-ol	1.7712	0.699134
3-Methyl-1-phenyl-2-butene	-0.0125	0.937229
3-Methyl-5-(5,5,8a-trimethyl-2-methylene-7-oxodecahydro-1-naphthalenyl)pentyl acetate	-0.3697	0.699134
3-Methylcyclopentene	0.58	0.24026
3-Methylsulfolene	1.7237	0.0930736
3-Morpholino-4-tetrahydro-1H-pyrrol-1-ylcyclobut-3-ene-1,2-dione	0.0319	0.937229
3'-O-Methylguanosine	0.2709	0.484848
3-Oxalomalic acid	-1.8249	0.24026
3-oxo-C12-HSL	-1.2695	0.484848
3-oxolauric acid	0.7763	0.937229
(2R)-1-[(Hydroxy{[(2R,3R,5S,6R)-2,3,4,5,6-pentahydroxycyclohexyl]oxy}phosphoryl)oxy]-3-(palmitoyloxy)-2-propanyl (9Z,12Z)-9,12-octadecadienoate	0.3593	0.309524
3-oxopalmitic acid	0.3009	0.24026
3-Oxotetradecanoic acid	0.3762	0.484848
3-Phenyllactic acid	0.4671	0.24026
3-Phenylpropanoic acid	-0.259	0.699134
3-Phenylpropionitrile	0.5188	0.24026
3-Thiomorpholinecarboxylic acid	-0.4071	0.588745
3-Ureidopropionic acid	0.2855	0.699134
4-(2-Aminopropoxy)-3,5-dimethylphenol	0.2448	0.24026
4-(2-Furyl)-6-(methylthio)-2-tetrahydro-1H-pyrrol-1-ylpyrimidine-5-carbonitrile	-0.046	0.699134
4-(2-Hydroxyethyl)phenyl hydrogen sulfate	-1.2522	0.24026
LPE(0:0/22:5)	0.6384	0.937229
4-(3,4-dimethylphenyl)-1-thia-4-azaspiro[4.5]decan-3-one	1.0408	0.179654
4-(3-Hydroxybutyl)-2-methoxyphenyl hydrogen sulfate	-0.2426	0.818182
4-(3-pyridyl)-4-oxobutyramide	1.1915	0.132035
4-(4-benzhydrylpiperidino)-8-chloro-2-(trifluoromethyl)quinoline	3.3832	0.24026
4-(4-methoxyphenyl)-4,5-dihydropyrrolo[1,2-a]quinoxaline	3.1919	0.025974
4-(5,7-Dihydroxy-4-oxo-4H-chromen-3-yl)phenyl hydrogen sulfate	-0.2426	0.818182
4-(5-Hydroxy-2-methyl-2-azabicyclo[2.2.2]oct-5-yl)-3-methylbutanoic acid	-0.2109	0.937229
4-(allylsulfanyl)-1-phenyl-1H-pyrazolo[3,4-d]pyrimidine	-0.1484	0.937229
4-(Aminomethyl)cyclohexanecarboxylic acid	-1.4694	0.0151515
4-(Dimethylsulfonio)-2-hydroxybutanoate	0.181	1
LPE(0:0/18:3)	0.0888	0.699134
4-(Hydroxymethyl)-6,7a-dihydro-1H-spiro[cyclopenta[c]pyran-7,2'-oxirane]-1,6-diol	1.7624	0.0411255
4-(Nitrosoamino)-1-(3-pyridinyl)-1-butanone	0.6407	0.24026
4-(Stearoylamino)butanoic acid	0.3317	0.588745
4-(trimethylammonio)but-2-enoate	0.4127	0.393939
4,4'-Bipyridine	0.7699	0.0649351
4,4'-Diisocyanatodicyclohexylmethane	0.2634	0.025974
4,4'-dimethoxy[1,1'-biphenyl]-2-carbonitrile	0.2993	1
Cholesta-4,6-dien-3-one	0.2786	0.393939
4,6-Diamino-5-formamidopyrimidine	0.1875	0.699134
4,6-Dimethyl-2(1H)-pyrimidinone	3.3477	0.132035
LPE(0:0/22:0)	-0.6804	0.588745
4,7-dimethylbenzofuran	0.109	0.0930736
4,8a-dimethyl-decahydronaphthalen-4a-ol	-0.3386	0.699134
4,8-Quinolinediol	0.5762	0.025974
4-[(1E)-4-Methyl-3-oxo-1-penten-1-yl]phenyl hydrogen sulfate	0.3332	0.818182
4-[(3-Acetamidopropyl)amino]butanoic acid	0.5474	0.484848
4-[(3-Aminopropyl)amino]butanoic acid	0.4529	0.24026
4-[(4E,7Z,10E,13E,16Z,19Z)-4,7,10,13,16,19-Docosahexaenoylamino]butanoic acid	-0.1432	0.937229
4-[(Cyclohexylcarbamoyl)amino]-1-[(methylsulfanyl)acetyl]prolyl-N2-methylglycinamide	0.1245	0.818182
4-[(E)-2-{[2-(4-Hydroxyphenyl)ethyl]amino}vinyl]-2,3-dihydro-2,6-pyridinedicarboxylic acid	1.1995	0.0930736
4-[(Z)-(6-Hydroxy-3-oxo-1-benzofuran-2(3H)-ylidene)methyl]phenyl hydrogen sulfate	-1.3438	0.588745
(2R)-2,3-Dihydroxypropanoic acid	0.0774	0.588745
4-[1,2,4]triazolo[4,3-b]pyridazin-6-ylthiomorpholine	-1.8207	0.588745
1-[2-(1,1-Dioxido-4-thiomorpholinyl)ethyl]-2-imidazolidinone	-0.1463	0.818182
4-[4-phenyl-3,6-dihydro-1(2H)-pyridinyl]butanoic acid hydrochloride	0.3747	0.937229
4-[5-(1,3-Benzodioxol-5-yl)-3,4-dimethyltetrahydro-2-furanyl]-2-methoxyphenol	3.8544	0.132035
4-[5-(5-anilino-1,2,4-thiadiazol-3-yl)-4-methylpyrimidin-2-yl]benzamide	2.4717	0.179654
4-[Amino(carboxy)methyl]-5-oxoproline	0.5875	0.588745
4-{(Z)-[(4E,7Z,16Z,19Z)-1-Hydroxy-4,7,10,13,16,19-docosahexaen-1-ylidene]amino}butanoic acid	1.5493	0.937229
4-{[(morpholinosulfonyl)methyl]sulfonyl}morpholine	0.2261	0.24026
4-{[3-(Hydroxymethyl)phenyl]amino}-N-(isopropylcarbamoyl)-3-pyridinesulfonamide	4.281	0.588745
4-{2-[(2-chlorophenoxy)methyl]-1,3-thiazol-4-yl}benzonitrile	-1.3033	0.0021645
(+)-10-Deoxymethynolide	0.4253	0.393939
(2R)-2-[(4S,8R)-13-Hydroxy-4,8,12-trimethyltridecyl]-2,7,8-trimethyl-6-chromanol	-0.224	0.818182
4-Acetamido-3-hydroxyphenyl hydrogen sulfate	0.4388	0.818182
4-Acetamidobenzoic acid	-3.4082	0.0930736
4-acetyl-4-(ethoxycarbonyl)heptanedioic acid	2.5571	0.393939
4-Allyl-2-methoxyphenyl palmitate	1.0053	0.0649351
(3β,4α,5α)-3-Hydroxy-4-methylcholest-8-ene-4-carbaldehyde	0.6103	0.179654
4-Amino-2-(4-pyridyl)pyrimidine-5-carbothioamide	-2.7758	0.309524
4-amino-2-{[5-(4-pyridinyl)-1,3,4-oxadiazol-2-yl]sulfanyl}-5-pyrimidinecarbonitrile	2.4426	0.588745
4-Amino-4-deoxypentopyranose	2.1551	0.025974
4-Aminobenzoic acid	1.4227	0.484848
4-Amino-N-[5-(hydroxymethyl)-1,2-oxazol-3-yl]benzenesulfonamide	3.4589	0.588745
PC(22:0/22:6)	-0.0929	0.937229
4-Aminophenol	1.54	0.937229
4-Benzoylbiphenyl	0.0621	0.818182
4-benzyl-5-{[(2-methyl-1,3-thiazol-4-yl)methyl]thio}-4H-1,2,4-triazol-3-ol	0.2772	0.393939
4beta-methylzymosterol-4-carbaldehyde	0.9378	0.393939
4-Carboxy-2-[(5-oxidanidyl-5-oxidanylidenenorvalyl)amino]butanoate	-0.2444	0.588745
4-chloro-2-(2,4-dichlorophenyl)-5-[methyl(1H-pyrrol-1-yl)amino]-2,3-dihydropyridazin-3-one	-0.3179	0.937229
4-Chloroindole-3-acetic acid	-0.9925	1
4-Dimethylaminoantipyrine	0.1246	0.24026
4-Ethyl-2,6-dihydroxyphenyl hydrogen sulfate	0.3632	0.588745
4-Ethyl-2-hydroxy-6-methoxyphenyl hydrogen sulfate	0.1634	1
PC(22:1/20:4)	0.0924	0.937229
4-Ethyl-2-methoxyphenyl hydrogen sulfate	-0.536	0.309524
4-ethylphenylsulfonic acid	-1.3862	1
4-Ethynylaniline	0.7511	0.132035
4-Formyl-2-methoxyphenyl hydrogen sulfate	1.6289	0.818182
4-guanidinobutanal	0.7883	0.588745
4-Heptylphenol	0.1044	1
4-Hydroxy-3-(3-methyl-3-butene-1-ynyl)benzaldehyde	-0.4681	1
4-Hydroxy-3-(sulfooxy)benzoic acid	0.8609	0.699134
4-Hydroxy-3-nitrophenylacetic acid	-2.1613	0.00865801
4-Hydroxy-4-(3-methoxyphenyl)-2-butanone	0.3387	0.699134
PC(22:2/22:6)	-0.4486	0.588745
4-hydroxy-4-(indol-3-ylmethyl)glutamic acid	1.6368	0.24026
4-Hydroxybenzaldehyde	-0.6333	0.132035
4-Hydroxybenzamide	-0.0992	0.818182
4-Hydroxycoumarin	0.2981	0.132035
4-Hydroxy-L-threonine	3.3214	0.132035
4,8-Dihydroxy-3-methyl-3,4-dihydro-1H-isochromen-1-one	3.8681	0.309524
4-Hydroxyprolylalanine	-0.0777	0.818182
4-Hydroxyprolylleucine	-0.0472	1
4-Imino-1-(beta-D-ribofuranosyl)-1,4-dihydro-3-pyridinecarboxylic acid	0.942	0.0411255
4-Indolecarbaldehyde	1.2352	0.0649351
PC(20:4/24:1)	-0.4171	0.937229
4-Isopropyl-1,6-dimethyl-1,2-dihydronaphthalene	0.2162	1
4-Methoxy-3-(sulfooxy)benzoic acid	-0.3603	0.818182
4-Methoxy-6-(2-methyl-1,3-thiazol-4-yl)-1,3,5-triazin-2-amine	0.8109	0.025974
4-Methoxy-butyryl fentanyl	1.6321	0.0649351
4-Methoxy-N'-({[4-methyl-5-(3-pyridinyl)-4H-1,2,4-triazol-3-yl]sulfanyl}acetyl)benzohydrazide	-0.3325	0.588745
4-Methyl-5,6,7,8-tetrahydroquinoline	2.3202	1
4-methyl-5-{[5-(2-pyridinyl)-2-thienyl]sulfonyl}-1,3,4,5-tetrahydro-2H-1,5-benzodiazepin-2-one	1.1576	0.179654
4-Methyl-6-[(1-methyl-2-piperidinyl)methyl]-5,6-dihydro-2H-pyran-2-one	-0.2457	0.818182
4-Methyleneglutamic acid	-0.3997	0.004329
4-Methylene-L-glutamine	0.119	0.937229
PE(18:1/18:0)	-0.9192	0.309524
4-methyl-N-{[4-(5-propylpyrimidin-2-yl)-1,4-diazepan-1-yl]carbonyl}benzenesulfonamide	-1.5813	0.0649351
4-Methylphenol	0.4824	1
4-Morpholinepropanesulfonic acid	-4.3826	0.699134
4-nitrobenzaldehyde N-(5-methyl-3-phenyl-2-thioxo-2,3-dihydro[1,3]thiazolo[4,5-d]pyrimidin-7-yl)hydrazone	-1.6649	0.309524
4-Nitrosobiphenyl	0.1144	0.309524
4-Octyl-1,3-cyclopentanedione	-0.0115	0.937229
4-Octylphenol	0.2372	0.818182
4-Oxoproline	-0.3171	0.393939
4-Phenethylphenol	-0.2205	1
4-Phenolsulfonic acid	-0.1619	0.699134
PE(18:3/18:0)	-1.0561	0.588745
4-phenoxyphenyl 4-hydroxypiperidine-1-carboxylate	0.9855	0.025974
4-Phenylbutyric acid	0.0674	0.818182
4-Pyridoxic acid	0.3057	0.484848
4-Sulfobenzoic acid	-0.825	0.24026
4-tert-Octylphenol monoethoxylate	-0.6902	0.937229
4-Undecylbenzenesulfonic acid	-0.8572	0.0649351
4-Vinylcyclohexene	0.5506	0.24026
4-vinylphenol sulfate	-0.6699	0.24026
4-Vinylpyridine	-1.5935	0.937229
5-({[3-chloro-5-(trifluoromethyl)-2-pyridyl]methyl}thio)-4-pentyl-4H-1,2,4-triazol-3-ol	0.7561	0.393939
PE(20:1/18:1)	0.6259	0.309524
5-(2,2-diethoxyethyl)-4-methyl-4H-1,2,4-triazole-3-thiol	-3.5271	0.393939
5-(2-Carboxyethyl)-2-hydroxyphenyl beta-D-glucopyranosiduronic acid	0.2889	0.937229
5-(3-hydroxypropionyl)-2,3-dihydro-1H-pyrrolizine	1.8195	0.0649351
5-(3-Methoxyphenyl)-4-(sulfooxy)pentanoic acid	0.663	0.818182
5-(5-(4-(4,5-dihydro-2-oxazoly)phenoxy)pentyl)-3-methyl osoxazole	0.841	0.0411255
5-(5-Hydroxy-7,7-dimethyl-7H-furo[2,3-f]chromen-2-yl)-1,3-benzenediol	0.8642	0.132035
5-(5-Hydroxy-8-methyl-7,10-dihydrofuro[2,3-g][1]benzoxepin-2-yl)-1,3-benzenediol	1.0222	0.132035
5-(6-hydroxy-6-methyloctyl)-2,5-dihydrofuran-2-one	-0.3497	0.699134
5-(hydroxymethyl)-4-methoxy-2,5-dihydrofuran-2-one	-0.1627	1
5-(N,N-Dimethylcarbamimidamido)-2-oxopentanoic acid	0.8865	0.588745
PE(22:6/18:1)	-0.5463	0.937229
5,6-Dihydrophenanthridin-6-one	-0.5002	0.484848
5,6-Dihydrothymidine	1.6372	0.0411255
(3α,5α,17β)-Androstane-3,17-diyl dipropanoate	-0.0309	0.818182
5-[({[4-(4-chlorophenyl)-1,3-thiazol-2-yl]methyl}thio)methyl]-4-methyl-4H-1,2,4-triazole-3-thiol	0.0344	0.484848
5-[4-(tert-Butyl)-1,3-thiazol-2-yl]-3-methyl-1-phenyl-1,2,3,4-tetrahydropyrimidine-2,4-dione	1.1991	0.0411255
5-[5-(2-chlorophenyl)-2-(trifluoromethyl)-3-furyl]-3-(2-thienyl)-1,2,4-oxadiazole	-0.3728	0.588745
5-[8,10-Dihydroxy-11-(hydroxymethyl)-4,7-dimethyltridecyl]-6-ethyl-4-hydroxy-4,5-dimethyl-2-cyclohexen-1-one	0.0507	0.818182
5-acetyl-2,6-dimethyl-1,2,3,4-tetrahydropyridin-4-one	-0.1695	0.937229
5-Allyl-3-methoxy-1,2-benzenediol	-1.9127	1
5-Amino-6-(3-hydroxy-4-methoxybutanoyl)-2,2-dimethyl-2,3-dihydro-4H-chromen-4-one	-0.1709	0.818182
PE(20:4/18:1)	-0.5959	0.818182
5-Aminovaleric acid	1.1693	0.00865801
5-Benzyl-4-hydroxy-6H-pyrido[3,2,1-jk]carbazol-6-one	1.7215	0.0930736
(3α,5β,17β)-Estrane-3,17-diol	0.0318	0.937229
5-chloro-1-isopropyl-2-[(1-methyl-4-nitro-1H-imidazol-5-yl)sulfanyl]-1H-benzimidazole	1.6064	0.0930736
5-Chloro-3-fluoro-1,2-benzenediol	0.1703	0.393939
5-Chloro-N,6-dimethyl-2-pyridin-2-ylpyrimidin-4-amine	-0.1813	0.484848
5-cyano-3,4-dimethylthiophene-2-carboxamide	3.1217	0.588745
5-formyl-2,3-dihydro-1H-pyrrolizine	1.6948	0.699134
5-Formyl-6-methyl-2,3-dihydro-1H-pyrrolizine	-0.2911	0.179654
5-guanidino-3-methyl-2-oxopentanoic acid	-0.8044	0.0411255
(+)-castanospermine	1.4863	0.0649351
PE(20:5/18:1)	-0.6513	0.309524
5-Heptyl-2-oxotetrahydro-3-furancarboxylic acid	-4.9005	1
5-heptyl-4-hydroxy-6H-pyrido[3,2,1-jk]carbazol-6-one	1.3531	0.309524
5-Hexyl-2-oxotetrahydro-3-furancarboxylic acid	-0.0745	0.937229
5-hydroxy-2-oxo-4-ureido-2,5-dihydro-1H-imidazole-5-carboxylic acid	-0.3305	0.179654
5-Hydroxy-3a,4,5,7a-tetrahydro-1H-isoindole-1,3(2H)-dione	1.6913	0.0649351
5-Hydroxy-8-(2-hydroxy-2-propanyl)-6-(3-methylbutanoyl)-4-propyl-8,9-dihydro-2H-furo[2,3-h]chromen-2-one	0.2476	0.179654
(5-Hydroxy-1H-benzimidazol-2-yl)[(4-methoxy-3,5-dimethyl-2-pyridinyl)methyl]sulfoniumolate	0.8155	0.0649351
5-Hydroxyindole-3-acetic acid	2.209	0.004329
5-hydroxyisouric acid	-1.9658	0.0411255
5-Hydroxymethyl-2-furaldehyde	-0.6293	0.818182
PE(18:2/18:1)	-1.0793	0.818182
5-Hydroxy-N-formylkynurenine	1.6262	0.588745
5-Hydroxyomeprazole	3.3619	0.588745
5-hydroxypipecolic acid	0.8333	1
5-Hydroxytryptophan	0.9056	0.132035
5-Isopropyl-3,8-dimethyl-1,2-dihydronaphthalene	1.6843	0.24026
5-Methyl-1-(1,3,5-trimethyl-1H-pyrazol-4-yl)-1H-1,2,3-triazole	-0.129	0.588745
5-Methyl-2-octyl-3(2H)-furanone	-0.3517	0.699134
5-Methylcytosine	0.1033	0.937229
5-methylthioribose	0.5515	0.818182
5-Nitro-o-toluidine	0.4122	0.588745
PE(18:3/18:1)	0.4897	0.24026
5-Nonyl-2-oxotetrahydro-3-furancarboxylic acid	1.4187	0.937229
5-Octyl-2-oxotetrahydro-3-furancarboxylic acid	0.209	0.179654
5-oxo-delta-bilirubin	0.2331	1
5-Oxonorleucine	0.5391	0.588745
5'-S-Methyl-5'-thioadenosine	6.5588	0.309524
5-Sulfosalicylic acid	10.774	0.132035
5α-Dihydrotestosterone glucuronide	0.4618	0.393939
6-(1-Hydroxyethyl)-3-(hydroxymethyl)-2,7-dioxabicyclo[4.1.0]hept-3-en-5-one	2.9546	0.393939
6,6a,9,10-Tetrahydro-2H,8H-[1,3]oxazino[3,2-a]pyrrolo[4,3,2-de]quinoline-2,3(4H)-dione	0.8054	0.0411255
6,9-dimethoxy-11H-indeno[1,2-b]quinoxalin-11-one	-0.6558	0.24026
PE(DiMe(13,5)/DiMe(11,3))	-0.1611	0.484848
6-[(1R,2S)-1,2-Dihydroxypropyl]-3,4-dihydro-2,4-pteridinediol	1.2139	0.588745
6-[(1Z)-1-Propen-1-yl]-2,3,4,5-tetrahydropyridine	-0.4226	0.179654
6-[(6-Aminohexanoyl)amino]hexanoic acid	0.0786	0.937229
6-[(Z)-2-Methoxyvinyl]-7-methyl-2H-chromen-2-one	-0.1907	1
6-Acetamido-2-oxohexanoic acid	1.102	0.025974
6-Amino-3-methyl-4-phenyl-1,4-dihydropyrano[2,3-c]pyrazole-5-carbonitrile	-0.3883	0.179654
6-Aminocaproic acid	2.4262	0.393939
6-anilino-1,3-dimethyl-1,2,3,4-tetrahydropyrimidine-2,4-dione	0.2722	0.588745
6-Chloro-5-methyl-1H-1,2,3-benzotriazole	0.6699	0.179654
6-deoxocastasterone	0.2129	0.818182
LPE(20:5/0:0)	0.5243	1
6-Deoxy-3-O-methyl-beta-D-galactopyranose	1.5302	0.004329
6-fluoro-3,4-dihydro-2H-1-benzothiin-4-one 4-[2-nitro-4-(trifluoromethyl)phenyl]hydrazone	1.0507	0.179654
6-Hydroxy-1-(hydroxymethyl)-5-{2-[(4-methoxybenzyl)amino]-2-oxoethyl}-1,4a-dimethyldecahydro-2-naphthalenyl propylcarbamate	0.8686	0.818182
6-Hydroxy-2,9a-dimethoxy-3,4a,5-trimethyl-2,4,4a,5,6,7,8,8a,9,9a-decahydronaphtho[2,3-b]furan-4-yl (2E)-2-methyl-2-butenoate	0.1296	0.699134
6-Hydroxy-2-naphthoic acid	3.2888	0.0151515
6-Hydroxy-4-methoxy-3,4a,5-trimethyl-4a,5,6,7,8,8a,9,9a-octahydronaphtho[2,3-b]furan-2(4H)-one	0.8382	0.393939
6-Hydroxy-5-methyl-4,11-dioxoundecanoic acid	0.5321	0.818182
6-Hydroxycaproic acid	1.248	0.0649351
6-hydroxypseudooxynicotine	0.8085	0.309524
6-Methyl[1,2,4]triazolo[4,3-b]pyridazin-8-ol	0.7877	0.393939
LPE(15:0/0:0)	2.6413	0.24026
6-Methyl-1H-benzimidazol-5-ol	2.5053	0.24026
6-Methylindole	0.861	0.0649351
6-Methylnicotinamide	-0.3073	0.937229
[truncated: 162 more rows]

## Sheet: nICF
Name	log2(fc)	PValue
(−)-(alpha)-Kainic Acid	-2.7749	7.57756e-05
(+)-Cucurbitine	-0.1173	0.970512
(2S)-3-(1H-Imidazol-4-yl)-2-({[(3S,4S,5R)-2,3,4-trihydroxy-5-(hydroxymethyl)tetrahydro-2-furanyl]methyl}amino)propanoic acid (non-preferred name)	-1.5181	0.0288056
Bacancosin	-0.1118	0.314999
Backebergine	0.3285	0.105122
Baicalin	-0.483	0.217563
Barnidipine	-0.1845	0.795936
Basic Violet 1	2.2364	0.0892096
Belladine	1.3785	0.435872
Bendazac	-1.1275	0.0089307
Benproperine	-1.3673	0.795936
Benzaldehyde	0.2647	0.14314
Benzamide	0.5785	0.528849
(2S)-3-Methyl-2-({[(3S,4S,5R)-2,3,4-trihydroxy-5-(hydroxymethyl)tetrahydro-2-furanyl]methyl}amino)butanoic acid (non-preferred name)	-0.9761	0.911797
Benzbromarone	0.9618	0.853428
Benzeneacetamide-4-O-sulphate	0.0885	0.911797
Benzenesulfonamide	-0.1628	0.528849
Benzenol	-0.2868	0.352681
Benzoic acid	0.255	0.123005
Benzoxazolone	2.3306	0.0185434
benzoylacetic acid	-0.3012	0.352681
Benzoyldehydro-2,3-dihydroxy-benzone	0.5601	0.190316
Benzyl isocyanide	-4.6716	0.000487129
Benzylideneacetone	-1.1123	0.035463
(2S)-4-Acetamido-2-aminobutanoic acid	-0.0895	0.684211
beta-Aspartylthreonine	-1.1026	0.0288056
(9Z)-N-[(2S,3R,4E)-1-{[4-O-(β-D-Galactopyranosyl)-β-D-glucopyranosyl]oxy}-3-hydroxy-4-octadecen-2-yl]-9-octadecenamide	-0.0209	0.578742
Betaine	-0.1257	0.684211
Betazole	1.1886	0.853428
Betulin	0.8582	0.684211
Bialaphos	-0.0046	0.578742
Bibenzyl	-0.0198	0.684211
Bicyclo Prostaglandin E2	0.3053	7.57756e-05
bifenazate	-1.8671	0.0232306
Bilirubin	-0.7993	0.0185434
(2S)-4-Methyl-2-({[(3S,4S,5R)-2,3,4-trihydroxy-5-(hydroxymethyl)tetrahydro-2-furanyl]methyl}amino)pentanoic acid (non-preferred name)	-2.265	0.000725281
biliverdin	-0.7297	0.435872
Biotin sulfone	-1.2755	0.279861
Biphenyltriol	0.1543	1
Bis(2-ethylhexyl) amine	-0.2837	0.247451
Bis(4-ethylbenzylidene)sorbitol	0.7485	0.795936
Bis(methylbenzylidene)sorbitol	-1.3234	0.279861
Bisoprolol	-3.8811	1
Bisphenol A	0.6282	0.14314
Boc-Asn-Oh	-1.4385	0.00287947
Bromacil	0.201	0.795936
SM(d18:1/12:0)	-0.3101	0.352681
Bromhexine	-0.255	0.314999
Bromocriptine	0.2848	0.393048
Bufa-20,22-dienolide	-0.5035	0.393048
bulldock	2.317	0.578742
Bumetanide	-1.8807	0.217563
butalbital	-1.5696	0.393048
Butenylcarnitine	-0.711	0.075256
Butobarbital	0.2644	0.481251
Butopyronoxyl	0.0882	1
Butyryl trihexyl citrate	-0.2668	0.14314
(2S,3R,5S)-3-(2-Aminoethyl)-7-oxo-4-oxa-1-azabicyclo[3.2.0]heptane-2-carboxylic acid	4.0732	0.0146896
Butyryl-L-homoserine lactone	-1.1261	0.0089307
C.I. Basic Orange 2	2.1209	0.853428
LacCer(d18:1/16:0)	-0.2682	0.352681
C7-HSL	-6.1636	4.33004e-05
Caffeine	2.3503	0.14314
Calystegin A3	-1.6537	0.0524259
Candimine	-0.2055	0.14314
Cannabidiolic acid	0.1539	0.0630128
Canrenone	-0.2057	0.970512
Cantharidin	0.6897	0.105122
(2S,3S)-2,3-dihydro-3-hydroxyanthranilic acid zwitterion	0.0926	0.528849
Capryloylglycine	-0.0136	0.352681
CAPSO	0.6012	0.481251
capuride	0.5655	0.970512
Carbocysteine	1.144	0.481251
3-[(8Z,11Z)-8,11,14-Pentadecatrien-1-yl]phenol	0.9044	0.247451
carisoprodol	-0.9302	0.247451
Carteolol	-0.581	0.247451
Carvedilol	-3.6524	0.970512
carzenide	-0.0086	0.853428
castasterone	-0.1769	0.528849
(3β,5ξ,9ξ,18α)-3-Hydroxy-11-oxoolean-12-en-30-oic acid	0.2644	0.352681
Catechin	3.5648	0.0185434
Catramilast	-3.286	0.105122
Cefoperazone	0.3703	0.528849
cefpodoxime	-0.3094	0.190316
Ceftazidime	-1.1135	1.08251e-05
Cefuroxime	-6.702	0.0232306
Cer(d18:1/20:0)	0.6996	0.075256
Cer(d18:1/24:0)	0.1304	0.578742
Cer(d18:1/25:0)	0.2072	0.247451
Cetrimonium	0.5122	0.739364
(2S,4S)-4-Amino-2-hydroxy-2-methylpentanedioic acid	0.1515	0.630529
Chenodeoxycholic Acid	0.2254	0.393048
Chenodeoxycholic acid 3-sulfate	-2.053	0.035463
Chlorfenethol	0.0457	0.684211
Cholic acid	0.4823	0.123005
Choline	-0.3615	0.247451
Choline O-Sulfate	-1.2788	0.165494
2,2-Dimethyl-N-(2,4,6-trimethoxyphenyl)dodecanamide	0.2584	1
Ciprofloxacin	-0.203	0.911797
cis-4-Hydroxy-6-decenoic acid lactone	-0.2092	0.279861
cis-4-Hydroxy-D-proline	-0.0845	0.795936
(2xi)-D-gluco-heptonic acid	-0.1703	0.352681
cis-5-Tetradecenoylcarnitine	0.0316	0.970512
Citiolone	0.9029	0.279861
Citraconic acid	-0.8875	0.00388621
Citric acid	-1.5165	0.000324753
Citroflex 4	0.2824	0.435872
Cladinose	-0.198	0.190316
clofibrate	0.305	0.0892096
Clopidogrel	0.1422	0.247451
2-(2-Carboxyethyl)-4-methyl-5-propyl-3-furoic acid	-0.4449	0.630529
Codonocarpine	-0.4253	0.247451
(+)-peganine	1.3714	4.33004e-05
(2xi,5S)-4,5-Anhydro-5-({(2R,3S,4S)-4-[(2E)-3-carboxy-2-methyl-2-propen-1-yl]-2,3-dihydroxycyclohexyl}methyl)-1,3-dideoxy-3-methyl-D-erythro-pentitol	-0.0603	0.911797
Coprine	-0.8847	0.035463
Coronafacic acid	2.8625	0.352681
Cortisol	0.6035	0.105122
(3E,5E)-2,6-Dimethyl-1,3,5,7-octatetraene	-0.5823	0.105122
Coumafuryl	0.4956	1
Coumarone	-0.4238	0.123005
Coumatetralyl	0.1497	0.393048
Creatine	0.9466	0.0185434
Creatinine	-0.223	0.435872
Cromakalim	-0.9334	0.0089307
(2Z)-2-Benzylidenehexanal	0.1337	0.075256
Crotanecine	-4.0282	0.00150469
Crotetamide	-0.6514	0.123005
3-Hydroxybenzaldehyde	-0.298	0.435872
Cumene	0.384	0.279861
Cumene, 2,4-dimethyl-	-0.3882	0.217563
(9E)-10-Nitro-9-octadecenoic acid	0.6212	0.481251
Cyclamic acid	3.2505	0.075256
Cyclo(leucylprolyl)	2.3017	0.165494
cyclo(L-leucyl-L-leucyl)	-0.8091	0.684211
CYCLO(-SER-TYR)	-1.3149	0.739364
(2Z)-N-(3-Aminopropyl)-N-{4-[(3-aminopropyl)amino]butyl}-3-(4-hydroxy-3,5-dimethoxyphenyl)acrylamide	-1.439	0.000129901
cyclobutyrol	-0.0532	0.795936
Cyclohexylamine	-0.2115	0.481251
cylindrospermopsin	-1.5882	0.279861
cypendazole	-1.1817	0.0185434
Cyprodenate	-0.0212	0.739364
Cys-pro	-1.1469	0.247451
cys-ser	-1.2853	0.0892096
cys-thr	-0.3401	0.435872
cystophorene	-0.3422	0.217563
Cytosine	-0.1765	0.314999
(3β,22R,23R,24S)-Ergost-5-ene-3,22,23-triol	-0.2042	0.393048
D-(-)-Glutamine	-0.2291	0.481251
D-(-)-Mannitol	-1.7246	0.105122
D-(-)-Quinic acid	-1.3199	0.435872
D-(+)-Camphor	-0.6014	0.105122
D-(+)-Galactose	-3.0575	0.684211
D-(+)-Glucose	0.1227	0.0288056
D-(+)-Maltose	0.7163	0.0232306
D(+)-Phenyllactic acid	1.1144	0.0288056
D-(+)-Pipecolinic acid	0.1562	0.684211
D-(+)-Proline	-0.3104	0.578742
(3β,24R,28R)-24,28-Epoxystigmast-5-en-3-ol	1.745	0.000725281
D-(+)-Pyroglutamic Acid	-0.3242	0.247451
D-(+)-Tryptophan	0.227	0.684211
1,1'-Sulfinyldibenzene	-1.9518	0.0114962
Daidzein	1.3802	0.481251
D-Alanyl-D-alanine	0.0477	0.684211
Dambonitol	-0.2441	0.853428
Dantrolene	-0.3569	0.314999
dapdiamide A	-0.5886	0.393048
Deanol	0.7173	0.528849
Decanoic acid	0.6021	0.279861
(3β,4α,5α)-3-Hydroxy-4,14-dimethylcholest-8-en-7-one	0.4511	0.0892096
Decanoylcarnitine	0.5154	0.352681
Dehydroacetic acid	-0.703	0.435872
Dehydrocholic acid	-0.7345	0.352681
delta-guanidinovaleric acid	0.4756	0.481251
delta-Nonalactone	-0.1285	0.630529
Deoxycholic acid	-0.5758	0.217563
deoxyuridine	1.135	1
Deoxyvasicinone	-0.0357	0.578742
(2S,3R,4E)-2-Amino-3-hydroxy-4-octadecen-1-yl dihydrogen phosphate	0.2922	0.314999
Desomorphine	0.0299	0.352681
(3β,4α,5α)-3-Hydroxyergosta-7,24(28)-diene-4-carbaldehyde	0.3874	0.0630128
(6S)-6-(Propylamino)-5,6,7,8-tetrahydro-1-naphthalenol	0.4009	0.247451
deterryle stearate	0.9794	0.0232306
Dexmedetomidine	-1.6278	0.00208924
D-Glucono-delta-lactone	-0.7535	0.911797
D-Glucopyranuronic acid	-0.4112	0.578742
D-Glucosamine	-1.2231	0.435872
Dibenzylamine	1.3502	0.393048
Dibutyl malate	-0.8841	0.247451
Dibutyl phosphate	-0.3169	0.481251
dictyoquinazol B	0.3601	0.075256
(3β,5β)-3-{[6-Deoxy-4-O-(β-D-glucopyranosyl)-α-L-mannopyranosyl]oxy}-5,14-dihydroxy-19-oxocard-20(22)-enolide	0.2605	1.08251e-05
Didecyldimethylammonium	0.7315	0.217563
Diethanolamine	-0.0784	0.795936
diethyl 2-[(4-benzhydrylpiperidino)methylidene]malonate	-1.3585	0.190316
Diethyl phosphate	-0.3951	0.393048
Diethyl tartrate	0.7641	0.352681
Diethylamine	1.0801	0.165494
diethylcarbamazine	-0.9064	0.035463
Diethylene glycol	-0.2372	0.435872
Diethylpyrocarbonate	-2.8352	0.000725281
difenoxuron	-0.9144	0.528849
(3β,9ξ)-3-(β-D-Glucopyranosyloxy)-14-hydroxycard-20(22)-enolide	0.9238	0.911797
Difenoxurone	0.5298	0.279861
Diheptyl phthalate	-2.3786	0.314999
Dihexyl phthalate	-0.7669	0.00287947
dihomomethionine	-0.0157	0.853428
dihydroergocristine	0.3024	0.435872
Dihydromorphine	-1.4373	0.123005
Dihydrothymine	0.5658	0.000487129
DiisopropylSulfate	2.0151	0.481251
dilauroyl peroxide	0.7114	0.035463
dimethylformamide	1.5253	0.684211
(3E)-1,1'-Dimethoxy-3,4-didehydro-1,1',2,2',7',8'-hexahydro-ψ,ψ-caroten-2-one	-0.0823	0.578742
Dimetridazole	-0.381	0.435872
Dinocton 6	-1.0017	0.0288056
dinoflagellate luciferin	-1.2725	0.578742
Bis(7-methyloctyl) phthalate	-0.3533	0.314999
Diosgenin	-1.8482	0.00208924
Dioxohongdenafil	-0.9751	0.393048
Diphenhydramine	-0.3506	0.0114962
Diphenyl ether	0.1175	0.0432571
Diprenorphine	-0.0767	0.247451
disophenol	-0.1137	0.630529
(+)-Retronecine	-0.7138	0.352681
(3E)-4,8-Dimethyl-1,3,7-nonatriene	-0.8356	0.00150469
2-(6-Cyano-3-{[2,2-difluoro-2-(2-pyridinyl)ethyl]amino}-2-fluorophenyl)-N-(2-{[(diaminomethylene)amino]oxy}ethyl)acetamide	1.1874	0.352681
DL-2,6-Diaminopimelic acid	0.3411	0.279861
DL-3-Aminoisobutyric acid	-0.7457	0.190316
DL-4-Hydroxyphenyllactic acid	-0.0467	0.911797
DL-Ala-DL-Phe	-2.2037	0.393048
DL-Alanine	0.9717	0.035463
DL-Alanylglycine	-0.4102	0.190316
DL-Arginine	-0.0039	0.795936
DL-Carbocysteine	1.571	0.247451
DL-Carnitine	0.0984	0.970512
(3E,5E)-3,5-Octadien-2-one	-0.2535	0.435872
DL-Cerulenin	-0.5152	0.393048
DL-Citrulline	-0.8052	0.0185434
DL-Dipalmitoylphosphatidylcholine	0.1476	0.314999
DL-Glutamine	-0.4155	0.123005
DL-Histidine	-1.664	0.217563
DL-Lactic Acid	-0.2474	0.393048
dl-laudanidine	0.6386	0.0288056
DL-Lysine	0.109	0.630529
DL-Malic acid	-0.3917	0.123005
DL-Metanephrine	-4.0143	0.630529
(3R,4S,6R)-N-Isopropyl-6-({4-[4-(2-methyl-2-propanyl)phenyl]-1H-1,2,3-triazol-1-yl}methyl)quinuclidine-3-carboxamide	0.1368	0.795936
DL-Stachydrine	-1.0308	0.0892096
DL-Tryptophan	-0.1451	0.481251
DL-Tyrosine	0.1873	0.684211
DL-β-Leucine	0.1335	0.684211
(2R)-2,3-Bis(tetradecanoyloxy)propyl 2-(trimethylammonio)ethyl phosphate	0.0424	0.217563
Dobutamine	3.8892	0.0524259
Docosahexaenoic acid	-1.2378	0.00519604
Docosahexaenoic acid ethyl ester	-0.5756	0.247451
Docosahexaenoyl PAF C-16	-0.1209	0.481251
Dodecanedioic acid	-0.0978	0.630529
(3R,4S,9R,11R)-29-(4-Hydroxyphenyl)-4-methyl-3,9,11-nonacosanetriol	0.482	0.190316
Dodecenoic acid	0.2399	0.435872
Dodecyl sulfate	0.4634	0.352681
Dodecylamine	3.7121	0.247451
Dodecyltrimethylammonium	1.3617	0.314999
dopamine	-0.5369	0.352681
Dopamine 3-O-sulfate	-0.6861	0.393048
Dopgal	0.0327	0.970512
D-Pantethine	0.8779	0.075256
D-Pantothenic acid	-0.4615	0.0630128
D-Raffinose	-1.0336	0.795936
(3R,5R)-1,3,5-Trihydroxy-4-{[(2E)-3-(4-hydroxy-3-methoxyphenyl)-2-propenoyl]oxy}cyclohexanecarboxylic acid	-0.8114	0.528849
D-Saccharolactone	-1.3675	0.00105003
D-Sedoheptulose 7-phosphate	-0.6147	0.911797
D-Serine	0.2217	0.217563
D-Urobilin	1.2108	0.0630128
Dutasteride	0.327	0.247451
D-α-Tocopherol	0.3416	0.217563
Ecgonine	0.4353	0.247451
Ecgonine methyl ester	0.0972	0.911797
Ectoine	0.2179	0.14314
Edaravone	-0.9163	0.247451
(3R,5S)-1-[(1-Methyl-1H-benzimidazol-2-yl)methyl]-5-(3-{[(4-methylphenyl)sulfonyl]methyl}-1,2,4-oxadiazol-5-yl)-3-pyrrolidinol	-0.4504	0.528849
Efloxate	2.0599	0.0089307
Eglumetad	-0.2418	0.970512
Egualen	0.6997	0.393048
Eicosapentaenoic acid	-0.5203	0.075256
Eicosapentanoic acid	-0.3361	0.105122
N-Butyl-N-nitroso-1-butanamine	-0.4949	0.217563
4-Phenyl-2-butanone	2.7267	0.035463
Elaeokanine C	0.3342	0.578742
4-Amino-5-fluoro-1-[(2S,5R)-5-(hydroxymethyl)-2,5-dihydro-2-furanyl]-2(1H)-pyrimidinone	0.0514	0.853428
elymoclavine	-0.3476	0.393048
(3R,6'R)-3',4',5',18'-Tetradehydro-5',6'-dihydro-beta,beta-caroten-3-ol	-0.3327	0.528849
Emblicanin B	-0.2733	0.314999
emiglitate	2.3437	0.970512
enoxolone	-0.0589	0.911797
entadamide A	-1.2193	0.123005
2'-Deoxy-5-isopropyluridine	-0.2525	0.190316
Ephedrine	2.8473	0.123005
Epicatechin-3'-sulfate	0.3687	0.435872
Epinephrine 4-sulfate	0.3761	0.853428
Epithienamycin B	3.052	0.165494
epi-Tulipinolide diepoxide	1.5617	0.00519604
(3S)-3-(Pentanoyloxy)-4-(trimethylammonio)butanoate	1.7769	0.000205677
epsilon-(gamma-Glutamyl)-lysine	-1.3542	0.000725281
eremanthin	0.1195	0.0432571
Erucamide	-0.1324	0.911797
Eslicarbazepine	-1.026	0.528849
Estazolam	1.2985	0.0524259
Estrone	-0.8446	0.0232306
Estrone sulfate	0.026	0.853428
Butyronitrile	-0.2682	0.853428
Ethanal tetramer	-0.4085	0.123005
Ethephon	-0.8602	1.08251e-05
(3S)-3-{(Z)-[(3S)-3-{(Z)-[(3R)-3-Amino-1-hydroxy-4-methylpentylidene]amino}-1-hydroxybutylidene]amino}-5-methylhexanoic acid	0.64	0.0630128
Ethopabate	-2.1122	0.035463
Ethosuximide	-0.9581	0.14314
ethyl 1-{[1-benzyl-3-(tert-butyl)-1H-pyrazol-5-yl]carbonyl}-4-piperidinecarboxylate	-0.1813	0.435872
ethyl 2-(pyridin-4-ylamino)-1,3-thiazole-4-carboxylate	-0.148	0.123005
Ethyl 2,4-dioxohexanoate	0.5737	0.035463
ethyl 2-[2-(2,4-difluorophenyl)-1,3-thiazol-4-yl]acetate	-0.8022	0.435872
Ethyl 2-Mercaptopropionate	-2.7486	0.000725281
ethyl 3-oxo-3-(1H-pyrazol-5-ylamino)propanoate	-0.6302	0.314999
ethyl 4-[2-(4-methylbenzoyl)hydrazino]-2-(trifluoromethyl)pyrimidine-5-carboxylate	0.8453	0.0114962
Ethyl 4-{[(5-chloro-2-thienyl)sulfonyl]amino}tetrahydro-1(2H)-pyridinecarboxylate	-0.5662	0.123005
(3S,6S)-3-(Hydroxymethyl)-6-{4-[(3-methyl-2-buten-1-yl)oxy]benzyl}-2,5-piperazinedione	0.4472	0.123005
Ethyl acetate	-0.2827	0.481251
Ethyl caproate	-0.1897	0.684211
Ethyl violet	0.8117	0.279861
Ethylbenzene	-0.6721	0.105122
Ethyldiphenylphosphine oxide	0.514	0.190316
Ethylenediaminetetraacetic acid	-0.8974	0.000129901
Ethylenediaminetetraacetic acid (EDTA)	0.2744	0.795936
Ethyl-β-D-glucuronide	0.4723	0.739364
Etoricoxib	-4.2367	0.578742
Etretinate	-2.6409	0.00287947
(+)-Riboflavin	1.4747	0.165494
(3S,6S,9S,12R)-3-butan-2-yl-6-[(1-methoxy-3-indolyl)methyl]-9-(6-oxooctyl)-1,4,7,10-tetrazabicyclo[10.4.0]hexadecane-2,5,8,11-tetrone	1.0938	0.035463
eugenol sulfate	0.2555	0.911797
1,5-Dideoxy-3-C-({[(1S,7aR)-1-hydroxy-2,3,5,7a-tetrahydro-1H-pyrrolizin-7-yl]methoxy}carbonyl)-4-C-methyl-2-O-methyl-L-arabinitol	0.5411	0.739364
Exemestane	-0.643	0.435872
Fasoracetam	-1.4062	0.352681
Ferulic acid 4-sulfate	2.4123	0.0288056
Fesoterodine	2.4159	0.0892096
Fipronil sulfone	0.1298	0.684211
Fleroxacin	-0.753	0.123005
Fluconazole	-2.9593	0.795936
Fluocinonide	0.2342	0.578742
(3xi)-3'-[(N-Acetyltyrosyl)amino]-3'-deoxy-N,N-dimethyladenosine 5'-(dihydrogen phosphate)	0.4563	0.435872
Flusilazole	-2.476	0.853428
Fluvastatin	-0.4572	0.190316
Formiminoglutamic Acid	0.1311	0.528849
Formoterol	-2.5102	0.000205677
Formyl-5-hydroxykynurenamine	0.1896	0.279861
Formylaniline	2.2981	0.0524259
Formylkynurenine	-0.0443	0.279861
Forskolin	1.0027	0.190316
Fructoselysine	-1.1403	0.684211
fructosylglycine	-1.6534	0.684211
(3Z,5Z)-6-(3,4-Dihydroxyphenyl)-4-hydroxy-3,5-hexadien-2-one	0.0381	0.911797
Fuberidazole	-0.6439	0.105122
Fumaric acid	1.5749	0.481251
Furfuranol	-1.8081	0.0185434
Furomine	-0.2315	0.578742
Furosemide	-0.4405	0.314999
Fusicoccin H	0.0321	0.075256
Gabapentin	1.4413	0.630529
4-[6-Imino-3-(4-methoxyphenyl)-1(6H)-pyridazinyl]butanoic acid	-1.5825	0.314999
Galactosylsphingosine	0.5692	0.528849
gamma-Glu-gln	-0.4919	0.190316
(3Z,6E)-N-Hydroxy-2,4,4,7-tetramethyl-6,8-nonadien-3-imine	0.2925	0.684211
gamma-Glutamyl-3-[(1E)-1-propen-1-ylsulfinyl]alanine	0.0958	0.481251
gamma-L-glutamyl-L-tyrosine	-1.807	0.528849
g-Butyrobetaine	0.4817	0.314999
Genistein	1.063	0.795936
Gentian violet	1.8498	0.739364
Gentianadine	-0.0478	0.795936
Gentioflavine	-0.2107	0.911797
gitogenin	-0.0139	0.970512
Gluconic acid	-3.401	0.247451
Glucosamine	-2.7799	0.0089307
(4aS,9aR)-7-(1,3-Benzodioxol-5-ylmethyl)-2-[(4-methoxyphenyl)acetyl]decahydro-6H-pyrido[3,4-d]azepin-6-one	-0.6661	0.217563
Glucuronolactone	0.8928	0.314999
glu-leu	0.5106	0.105122
glu-ser	-0.54	0.035463
Glutaurine	-0.1182	0.435872
glu-thr	-2.5178	0.035463
Glycerol 5-hydroxydodecanoate	0.0608	0.853428
Glycerophosphoglycerol	-0.2392	0.435872
Glycine anhydride	-0.178	0.853428
Glycochenodeoxycholic acid	1.5691	0.217563
Glycochenodeoxycholic Acid (sodium salt)	1.0189	0.314999
(4aS,9aR)-7-[2-(2,3-Dimethoxyphenyl)ethyl]-2-[(4-methoxyphenyl)acetyl]decahydro-6H-pyrido[3,4-d]azepin-6-one	-0.6208	0.279861
Glycocholic acid	2.6055	0.0630128
Glycodeoxycholic Acid (hydrate)	1.5755	0.217563
glycyclamide	0.202	0.684211
Glycylglutamic acid	0.1618	0.352681
Glycylglutamine	0.6385	0.14314
Glycylglycine	-0.1954	1
Glycylprolylhydroxyproline	-1.0032	0.190316
Gly-Leu	-1.2564	0.000487129
Gly-l-pro	-1.1193	0.0892096
Gly-Phe	-0.063	0.528849
(4E)-1,7-Bis(4-hydroxyphenyl)-4-hepten-3-one	-2.0743	0.190316
Gly-thr	0.1078	0.853428
GMH	-3.0251	0.190316
guaiacol sulfate	-0.9409	0.035463
guaiazulene	0.1643	0.217563
guaietolin	0.0043	0.739364
Gualenic acid	-2.3477	0.739364
Guanethidine	-0.2885	0.14314
Guanidinoethyl sulfonate	-0.15	0.970512
Guanidinosuccinic acid	-0.4992	0.075256
Guanine	-0.2809	1
(4E)-2-Amino-3-oxo-4-nonenoic acid	1.5699	0.970512
Guanosine	-0.2719	0.393048
Guvacine	0.4398	0.14314
Guvacoline	-0.399	0.739364
Harmalol	-1.6722	0.578742
Harmane	0.0802	0.970512
hasubanonine	5.8626	0.0288056
Hecogenin	-0.9525	0.000487129
hercynine	0.3057	0.190316
Hexadecanamide	0.0215	0.528849
Hexadecanedioic acid	0.7293	0.165494
(4E)-2-Methoxy-4-(2-propen-1-ylidene)-2,5-cyclohexadien-1-one	-0.1235	0.528849
Hexadecanedioic acid mono-L-carnitine ester	0.5771	0.217563
hexahydro-2-oxo-1h-thieno(3,4-d)imidazole-4-pentanoic acid	-0.0824	0.578742
Hexanoylcarnitine	0.3186	0.279861
Hexitol	-1.7338	0.0524259
Hexose	-0.5073	0.0432571
Hexyl 2-furoate	-0.4404	0.630529
Hexylbenzene	0.103	0.795936
(5-Hydroxy-1H-indol-3-yl)acetic acid	0.2967	0.970512
Hippuric acid	-1.5097	0.0089307
N,N'-1,6-Hexanediyldiacetamide	0.5747	0.630529
(4E,6E)-2-Hydroxy-1,7-diphenyl-4,6-heptadien-3-one	-0.643	0.435872
Homocarnosine	-0.3157	0.578742
Homocitrulline	0.335	0.970512
homomethionine	0.3462	0.0288056
Homovanillic acid	-0.3055	0.247451
Homovanillic acid sulfate	-1.0123	0.14314
Hopantenic acid	0.6529	0.393048
Hostmaniane	0.3694	0.578742
Hydantoin-5-propionic acid	1.0159	0.0114962
Hydroxyamphetamine	0.0001	0.911797
Hydroxyhexanoycarnitine	-0.3986	0.247451
(+/-)-Camphoric acid	0.1248	0.911797
(4E,9R,11R)-9,11-Dihydroxy-29-(4-hydroxyphenyl)-4-methyl-4-nonacosen-3-one	-0.2743	0.435872
Hydroxynorleucine	0.136	0.165494
hydroxyprogesterone caproate	0.0423	0.684211
Hydroxypropionylcarnitine	1.0702	0.035463
hypaphorine	-0.2167	0.528849
Hypoglycine A	-0.4674	0.393048
Hypoxanthine	-0.2872	0.795936
1H-Indol-3-ylacetonitrile	-0.7511	0.352681
Iclaprim	3.0008	0.0524259
Idanpramine	-0.1975	0.739364
Inosine 5'-(trihydrogen diphosphate)	-0.5376	0.0288056
(4S)-4-[(2E)-2-Octenoyloxy]-4-(trimethylammonio)butanoate	-0.5042	0.0524259
ile-phe	0.0458	0.578742
Imagabalin	-1.5246	0.0630128
Imidazole	0.6176	0.970512
Imidazoleacetic acid riboside	0.1523	0.853428
Imidazolelactate	-0.4133	0.279861
Imipenem	0.5749	0.279861
Indane	-1.0362	0.0185434
Indole	0.1328	0.528849
Indole-3-acetic acid	0.6567	0.578742
Indole-3-acryloylglycine	-1.5597	0.393048
(4S)-4-[(2E,4Z)-2,4-Decadienoyloxy]-4-(trimethylammonio)butanoate	-0.2185	0.528849
Indole-3-lactic acid	0.8286	0.217563
Indole-3-pyrubate	0.5581	0.123005
Indoleacetyl Glutamic Acid	-0.4496	0.217563
Indoleacrylic acid	-0.188	0.528849
Indomethacin	0.3799	0.393048
Inosine	-0.8509	0.739364
Iomeprol	-1.0037	0.481251
Iprofenin	0.1315	0.630529
Iprovalicarb	3.2414	0.0630128
Irbesartan	-0.2073	0.279861
(4S)-4-[(6-Carboxyhexanoyl)oxy]-4-(trimethylammonio)butanoate	0.214	0.853428
Isocaffeine	3.1304	0.630529
Isopropyl 2-{[ethoxy(isopropylamino)phosphorothioyl]oxy}benzoate	-0.6409	0.123005
Isoniazid alpha-ketoglutaric acid	-3.5527	0.165494
Isoprene	0.22	0.481251
Isopropyl 6-O-[(2R,3R,4R)-3,4-dihydroxy-4-(hydroxymethyl)tetrahydro-2-furanyl]-D-glucopyranoside	-1.467	0.0432571
Isoquinoline	-1.3774	0.630529
Isoxicam	-8.0544	0.247451
Istamycin C1	0.0492	0.528849
Itaconic acid	-0.8374	0.00150469
N'-Acetylisonicotinohydrazide	1.6367	0.14314
(4S)-4-[(9Z)-9-Octadecenoyloxy]-4-(trimethylammonio)butanoate	-0.6895	0.035463
Juniperic acid	-0.4761	0.0288056
Kanosamine	-1.2398	0.853428
Kasugamycin	-0.491	0.0089307
2,2'-({4-[(2-Hydroxyethyl)amino]-3-nitrophenyl}imino)diethanol	-0.3819	0.393048
Kynurenic acid	-0.6639	0.165494
Kynurenine	0.2709	0.352681
L(-)-Carnitine	0.3055	0.528849
L-(-)-Methionine	0.6221	0.279861
L(-)-Pipecolinic acid	-0.1617	0.481251
L-(-)-Serine	-0.1116	0.578742
(4S)-4-{[(9Z)-3-Hydroxy-9-hexadecenoyl]oxy}-4-(trimethylammonio)butanoate	0.2804	0.435872
L-(-)-Threonine	0.2501	0.217563
L(+)-2-Aminobutyric acid	-0.4014	0.630529
L-(+)-Alanine	-0.2717	0.247451
L-(+)-Citrulline	-0.6912	0.0114962
L-(+)-Penicillamine	-0.5079	0.165494
L-(+)-Tartaric acid	-3.4577	4.33004e-05
L-3-nitrotyrosine	-0.8405	0.279861
Lactaroviolin	-0.643	0.435872
L-Alanyl-3-{[(2E)-4-amino-4-oxo-2-butenoyl]amino}-L-alanine	-0.607	0.14314
L-Alanyl-L-glutamine	0.0865	0.0185434
(4S)-4-{[(9Z)-3-Hydroxy-9-octadecenoyl]oxy}-4-(trimethylammonio)butanoate	-0.2004	0.911797
L-alpha-Aspartyl-L-phenylalanine	-0.8998	0.853428
L-alpha-Glycerylphosphorylcholine	-0.3962	0.217563
LPC(14:0/0:0)	-0.0728	0.911797
Lanost-8-ene-2,3,12,21,24,25-hexol	-0.0498	0.739364
L-Ascorbic acid 2-sulfate	-0.6835	0.123005
Laudanosine	-7.7307	0.0232306
Lauramide	0.2738	0.217563
Laurolactam	0.2839	0.630529
L-Cysteine-S-sulfate	0.9175	0.0892096
L-Cysteinylglycine disulfide	-0.1197	0.578742
(4S,9R,11R)-9,11-Dihydroxy-27-(4-hydroxyphenyl)-4-methyl-3-heptacosanone	0.0387	0.853428
L-Cystine	0.0425	1
L-dihydroanticapsin	-1.7964	0.0630128
Lenalidomide	-0.6288	0.352681
leucyl-4-hydroxyproline	-0.659	0.352681
Leucylproline	-0.1821	0.393048
leu-ile	0.4531	0.035463
Leu-Val	-1.6515	0.075256
Levalbuterol	-0.3343	0.684211
Levetiracetam	0.1324	0.630529
Levofloxacin	0.4532	0.911797
(5α,6α,22R,23R,24S)-6,22,23-Trihydroxyergostan-3-one	-0.137	0.970512
Levoglucosan	-1.2989	0.279861
L-Glutamic acid	-0.1152	0.630529
L-Histidine	-0.4859	0.190316
Lidocaine	-1.4541	0.0524259
Lidocaine N-oxide	-0.2358	0.393048
Linamarin	-0.0932	0.630529
Linezolid	4.2705	0.630529
Linoleamide	0.8221	0.528849
Linoleic Acid	-0.3028	0.279861
Linoleyl carnitine	-0.3222	0.435872
(5-Benzyl-3,6-dioxo-2-piperazinyl)acetic acid	-0.8932	0.217563
L-Kynurenine	0.6369	0.0185434
L-Norleucine	0.1599	0.528849
L-Phenylalanine	0.4184	0.035463
L-Pyroglutamic acid	-0.2999	0.14314
LSD-d3	-1.2344	0.105122
L-Serine	-0.2482	0.279861
L-Serine O-phosphate	-0.2372	0.481251
L-Theanine	-1.1069	0.0089307
L-Threonic acid	-1.2377	0.00519604
L-Threonic acid-1,4-lactone	-0.5597	0.630529
(+/-)-Cotinine	-0.529	0.684211
(5E)-7,7-Dimethyl-4-oxa-8-thia-2,5-diazanon-5-en-3-one	0.3945	0.123005
L-Tyrosine	-0.2931	0.279861
2(5H)-Furanone	-0.2225	0.684211
Luciduline	0.2843	0.684211
lufironil	0.6195	0.435872
[4-(4-Methyl-1-piperazinyl)-10H-thieno[2,3-b][1,5]benzodiazepin-2-yl]methanol	-0.7964	0.739364
LysoPC(18:0e/0:0)	-0.0819	0.684211
LPC(18:3/0:0)	0.0234	0.739364
LPC(20:5/0:0)	-0.4603	1
LPC(18:0/0:0)	0.4294	0.684211
LPE(22:6/0:0)	-0.4614	0.279861
(5-Oxotetrahydro-2-furanyl)acetic acid	-0.231	0.481251
LPE(0:0/20:4)	-0.2542	0.279861
Maculosin	0.0775	0.853428
Maleic acid	0.7152	0.352681
Marini	-0.653	0.393048
Maxacalcitol	-0.3884	0.247451
m-cresidine	0.1261	0.911797
1-(1,3-Benzodioxol-5-yl)-2-(1-pyrrolidinyl)-1-pentanone	-0.0317	0.911797
Medronic Acid	-1.3176	0.0630128
meglumine	-0.6115	0.578742
Melamine	-0.2097	0.911797
(5R)-5-[(1R)-1,2-Dihydroxyethyl]-4-hydroxy-2-oxo-2,5-dihydro-3-furanyl hydrogen sulfate	-0.6228	0.075256
Melatonin	0.1061	0.217563
Melosatin A	1.2578	0.0114962
meprednisone	0.5787	0.528849
meprobamate	-0.3332	0.14314
Mesalamine	-1.0318	0.393048
Metalaxyl	0.5063	0.247451
Metaproterenol	-6.523	0.795936
methadone-d9	-0.0326	0.911797
Methaqualone	-1.3154	0.393048
metharbital	-0.581	0.217563
(5R)-5-[(1S)-1,2-Dihydroxyethyl]-alpha-D-lyxopyranose	-0.1262	0.911797
Methionylleucine	0.9924	0.075256
Methocarbamol	0.9201	0.911797
Methoxamine	1.2046	0.528849
Methyl (17Z)-3,11-dioxopregna-4,17-dien-21-oate	-0.643	0.435872
Methyl (2R,3S)-3-hydroxy-8-methyl-8-azabicyclo[3.2.1]octane-2-carboxylate	-1.0626	0.00287947
Methyl (2R,4S,6S,12bS)-2-[(2-acetamidoethyl)amino]-4-(3,4-difluorophenyl)-1,2,3,4,6,7,12,12b-octahydroindolo[2,3-a]quinolizine-6-carboxylate	-0.266	0.247451
methyl 2-(acetylamino)-4-amino-4-oxobutanoate	-0.4747	0.0432571
Methyl 2-(acetylamino)-5-nitrobenzoate	-1.4474	0.000725281
Methyl 5-{(3aS,5R,6R,6aS)-5-hydroxy-6-[(1E,3R)-3-hydroxy-1-octen-1-yl]-1,3a,4,5,6,6a-hexahydro-2-pentalenyl}pentanoate	-0.0124	0.630529
methyl 5-{[(benzoylamino)carbothioyl]amino}-2-morpholinobenzoate	0.4279	0.911797
(5R,6Z,8E,10E,12S,14Z)-5,12,20,20,20-Pentahydroxy-6,8,10,14-icosatetraenoic acid	0.0921	0.000725281
Methyl acetyl ricinoleate	0.1133	0.528849
methyl aminolevulinate	-0.4162	0.035463
Methyl indole-3-acetate	0.6056	0.075256
methyl N-cyano-4-(5-nitropyridin-2-yl)tetrahydropyrazine-1(2H)-carbimidothioate	1.5809	0.0114962
Methyl O-sulfo-L-tyrosinate	-0.8451	0.279861
Methyl palmitate	0.9166	0.279861
METHYL PALMOXIRATE	0.3996	0.352681
Methyl pyruvate	0.3084	0.578742
methylguanidine	0.3713	0.528849
Methylimidazoleacetic acid	-2.0462	0.352681
(5Z)-3-aminonon-5-enoic acid	0.7902	0.0892096
Methylmalonic acid	-1.4844	0.0432571
Methylprednisolone	0.0016	0.630529
Methylripariochromene A	0.0124	0.578742
Methyprylon	-0.2137	0.075256
4-[2-Hydroxy-3-(isopropylamino)propoxy]-2,3,6-trimethylphenyl acetate	-0.7818	0.0432571
metominostrobin	-0.8402	0.123005
Metoprolol	-8.2788	0.0185434
Metribolone	-0.9589	0.279861
Metronidazole	-1.1882	0.00287947
Mexacarbate	0.9161	0.247451
(5Z,8Z)-5,8-Tetradecadienoic acid	-0.5283	0.630529
Mexiletine	10.0831	0.165494
(3,4-Dihydroxyphenyl)(hydroxy)acetic acid	-0.5517	0.279861
L-Phenylalanyl-L-phenylalanine	1.0259	0.217563
Alanylleucine	-0.6195	0.0524259
L-γ-Glutamyl-L-alanine	-0.5738	0.217563
(1Z)-N-Butylethanimidic acid	-0.5055	0.14314
2-Methylphenyl acetate	-1.6324	0.247451
3-Hydroxytetradecanoic acid	-0.4182	0.14314
3,4-Diphenyltetrahydrofuran	0.1175	0.0432571
3-Hydroxydodecanoic acid	0.3673	0.279861
(6aR,11aR)-10-(3-Hydroxy-3-methylbutyl)-6a,11a-dihydro-6H-[1]benzofuro[3,2-c]chromene-3,9-diol	1.6971	0.190316
5-Ethyl-5-(4-hydroxyphenyl)-3-methyl-2,4-imidazolidinedione	1.2101	1.08251e-05
6,7-Dimethoxy-2-methyl-1,2,3,4-tetrahydroisoquinoline	-0.0101	0.314999
4-Hydroxy-3-(2-hydroxy-3-oxo-1-phenylbutyl)-2H-chromen-2-one	0.9486	0.105122
4-[(Butylcarbamoyl)sulfamoyl]benzoic acid	-0.3726	0.217563
1-O-[2-(4-Isobutylphenyl)propanoyl]-β-D-glucopyranuronic acid	0.1378	0.684211
N,N-Dimethyl-L-histidine	-0.3818	0.352681
3,3'-Methylenebis(4-hydroxy-1-methyl-2(1H)-quinolinone)	-0.7886	0.314999
3-Oxo-N-[(3S)-2-oxotetrahydro-3-furanyl]octanamide	-3.5902	0.0114962
(1Z)-N-(4-Aminobutyl)ethanimidic acid	-0.046	0.853428
(2R)-2,8-Dimethyl-2-[(3E,7E)-4,8,12-trimethyl-3,7,11-tridecatrien-1-yl]-6-chromanol	-0.845	0.0288056
(6E,8R,10Z)-8-Hydroxy-3-oxo-6,10-hexadecadienoic acid	-0.4013	0.393048
3,4-Dihydroxybenzenesulfonic acid	-1.1351	0.0288056
3-Methoxy-α-methyl-L-tyrosine	-0.1635	0.578742
(3R)-3-[(9Z)-9-Octadecenoyloxy]-4-(trimethylammonio)butanoate	-0.3209	0.190316
Midazolam	-5.7511	0.00208924
Midodrine	-1.2146	1.08251e-05
Miglitol	0.2787	0.911797
Milrinone	-2.4436	0.00287947
Minoxidil	8.7981	0.0630128
Mitomycin	-0.0779	0.578742
molecular iodine	-1.0856	0.0089307
(6R,10S)-13-[(2R)-6-Hydroxy-2,7,8-trimethyl-3,4-dihydro-2H-chromen-2-yl]-2,6,10-trimethyltridecanoic acid	-0.3973	0.190316
Mono(2-ethylhexyl) phthalate (MEHP)	1.1938	0.314999
Monoolein	-1.1034	0.190316
Morphine-3-glucuronide	-2.9104	0.035463
Mosapride citrate	2.3469	0.481251
Moxestrol	-0.2849	0.247451
Moxonidine	-1.9909	0.00388621
m-tyramine	-1.1796	0.247451
Mucronine B	0.0441	0.684211
Mukaadial	-0.4419	0.247451
musk ambrette	-0.5832	0.0089307
(+/-)-Metanephrine	-0.1512	0.165494
(6R,8Z)-6-Hydroxy-3-oxo-8-tetradecenoic acid	-0.459	0.528849
myricetin 3-O-beta-D-galactopyranoside	-0.1836	0.314999
Myriocin	0.8367	0.165494
Myristoleic acid	-0.105	0.970512
Myristyl sulfate	0.5795	0.279861
Myrmicacin	0.4263	0.279861
Myxalamid A	-1.2395	0.0524259
Myxalamid C	-1.0931	0.00519604
N-[(4-Amino-2-methyl-5-pyrimidinyl)methyl]formamide	-0.7686	0.0114962
N-({(2R,4S,5R)-5-[1-Methyl-3-(2-naphthyl)-1H-pyrazol-5-yl]-1-azabicyclo[2.2.2]oct-2-yl}methyl)methanesulfonamide	-0.9737	0.481251
N-({(2R,4S,5R)-5-[2-Methyl-6-(2-thienyl)-4-pyrimidinyl]-1-azabicyclo[2.2.2]oct-2-yl}methyl)cyclobutanecarboxamide	-0.0791	0.075256
(6S,7R)-2-Azaspiro[5.5]undecan-7-ol	0.2869	0.911797
N-({(2R,4S,5R)-5-[3-(3,4-Dimethoxyphenyl)-1-methyl-1H-pyrazol-5-yl]-1-azabicyclo[2.2.2]oct-2-yl}methyl)-2,2-dimethylpropanamide	-1.0769	0.684211
N-({(2R,4S,5R)-5-[6-(3,4-Dimethoxyphenyl)-2-methyl-4-pyrimidinyl]-1-azabicyclo[2.2.2]oct-2-yl}methyl)cyclobutanecarboxamide	0.1524	0.795936
N-({(2R,4S,5S)-5-[(4-Phenyl-1-piperazinyl)methyl]-1-azabicyclo[2.2.2]oct-2-yl}methyl)-4-(trifluoromethyl)benzamide	-0.1571	0.630529
N'-({[5-(tert-butyl)-3-methylthieno[3,2-b]thiophen-2-yl]carbonyl}oxy)-4-(trifluoromethyl)benzenecarboximidamide	0.6523	0.435872
N(1)-acetylspermidine	-0.3001	0.684211
N-(1,3-benzodioxol-5-ylmethyl)-2-[(1-benzothiophen-3-ylmethyl)sulfanyl]acetamide	-0.0375	0.739364
N-(1,3-benzodioxol-5-ylmethyl)-3,4-dihydro-2H-1,5-benzodioxepine-6-carboxamide	1.8916	0.075256
N-(1-Benzothiophen-3-yl)-N'-(3-cyclopropyl-1-methyl-1H-pyrazol-5-yl)urea	0.9622	0.481251
N-(1-Benzothiophen-3-yl)-N'-[(1,3,5-trimethyl-1H-pyrazol-4-yl)methyl]urea	-0.5504	0.795936
N-(1-Benzylpiperidin-4-yl)-6-phenylthieno[3,2-d]pyrimidin-4-amine	0.0501	0.630529
(6Z)-6-Tetradecene-1,3-diyne-5,8-diol	-0.7658	0.00208924
N-(1H-Indol-3-ylcarbonyl)glycine	0.4978	0.0114962
N-(1H-Pyrrol-2-ylcarbonyl)glycine	0.1295	0.853428
N(2)-succinyl-L-ornithine	-2.1837	0.481251
N-(2,3,4-Trimethoxybenzoyl)glycine	-0.1594	0.0630128
N-(2,3-Dihydro-1H-inden-2-yl)-1-methyl-4-nitro-1H-imidazol-5-amine	0.1789	0.970512
N-(2,4-dimethoxyphenyl)-5-phenyl[1,2,4]triazolo[1,5-a]pyrimidin-7-amine	3.7488	0.911797
N-(2-Aminopropanoyl)glutamine	1.5587	0.352681
N-(2-Cyanoethyl)-L-glutamine	4.5628	0.217563
N-(2-hydroxyphenyl)acetamide	0.1676	0.481251
N-(3,4-Dihydroxyphenyl)glutamine	-0.2171	0.578742
PE(18:2/20:4)	0.0709	0.853428
N-(3,5-Dimethoxybenzoyl)glycine	-0.2902	0.217563
N-(3,7,12-Trihydroxy-24-oxocholan-24-yl)glycine	2.5308	0.0892096
N-(3-acetamidopropyl)pyrrolidin-2-one	-0.2463	1
N-(3-Chlorobenzoyl)glycine	2.0001	0.435872
N-(3-cyano-6-methyl-4,5,6,7-tetrahydro-1-benzothiophen-2-yl)-2-(diethylamino)acetamide	-0.4187	0.247451
N-(4-{[(5R)-7-Chloro-5-hydroxy-2,3,4,5-tetrahydro-1H-1-benzazepin-1-yl]carbonyl}-3-methylphenyl)-2-methylbenzamide	-4.0265	0.528849
N-(4-Amino-1-carboxybutyl)glutamic acid	0.2401	0.528849
N-(4-Aminobutyl)-3-(3,4-dihydroxyphenyl)propanamide	-1.8039	0.075256
N-(4-Fluorophenyl)adamantane-1-carboxamide	-0.5655	0.217563
N-(4-Hydroxy-3,5-dimethoxybenzoyl)glycine	-0.0706	0.247451
PE(20:2/20:4)	0.0092	0.911797
N'-(4-methoxybenzoyl)-2-[(1-naphthylmethyl)thio]acetohydrazide	1.0777	0.739364
N(5)-Acetyl-L-ornithine	-1.52	0.00684146
N-(6-Oxo-6H-dibenzo[b,d]pyran-3-yl)maleamic acid	-0.7994	0.00519604
N-(9-oxodecyl)acetamide	0.3251	0.314999
N-(indol-3-ylacetyl)glutamine	-0.9063	0.630529
N-(tert-Butoxycarbonyl)-L-leucine	1.1806	0.0232306
N,5-diphenyl-1,3,4-oxadiazole-2-carboxamide	-1.1792	0.0630128
N,N-Bis(2-hydroxyethyl)dodecanamide	0.0506	0.684211
N,N-Diethylglycine	0.0813	0.970512
N,N-Dihydroxy-L-tryptophan	1.9202	0.000324753
PE(18:1(11Z)/18:1(9Z))	0.3069	0.352681
N,N-Diisopropylethylamine (DIPEA)	-0.4945	0.481251
N,N-dimethyl-9H-purin-6-amine	5.0376	0.853428
N,N-Dimethyladenosine	0.4076	0.279861
N,N'-Diphenylguanidine	6.6486	0.00150469
SM(d18:1/22:1(13Z))	-0.1873	0.190316
SM(d18:0/24:1(15Z)(OH))	0.1098	0.739364
SM(d18:1/24:1(15Z))	0.1238	0.481251
N-[(1S,3aS,5S,7aR)-5-Hydroxy-7a-{3-[4-(2-methoxyphenyl)-1-piperazinyl]-3-oxopropyl}-3,3,5-trimethyloctahydro-1H-inden-1-yl]nicotinamide	-1.0117	0.911797
N-[(1S,3aS,5S,7aR)-7a-{3-[(2-Furylmethyl)amino]-3-oxopropyl}-5-hydroxy-3,3,5-trimethyloctahydro-1H-inden-1-yl]benzamide	0.1688	0.911797
N-[(2S)-2-Hydroxypropanoyl]-L-leucine	0.391	0.165494
(8E)-2-Amino-8-octadecene-1,3,4-triol	0.4816	0.578742
N-[(2S)-2-Hydroxypropanoyl]-L-tryptophan	2.2907	0.0892096
N-[(2S)-2-Hydroxypropanoyl]methionine	-0.8113	0.0630128
N-[(3α,5β,12α,17α,20S)-3,12-Dihydroxy-24-oxocholan-24-yl]glycine	-0.5825	0.970512
N-[(3α,7α,12α,20R)-3,7,12-Trihydroxy-24-oxocholan-24-yl]glycine	2.3228	0.190316
N-[(4S)-2-Hydroxy-1-methyl-5-oxo-4,5-dihydro-1H-imidazol-4-yl]-N,N'-dimethylcarbamimidic acid	3.4906	0.911797
N-[(9-beta-D-ribofuranosylpurin-6-yl)carbamoyl]threonine	0.0785	0.739364
SM(d18:0/16:1(9Z)(OH))	-0.0833	0.578742
N-[2-(3,4-Dihydroxyphenyl)ethyl]-1-adamantanecarboxamide	3.2541	0.165494
N-[2-(3,4-Dimethoxyphenyl)ethyl]-3-(3-hydroxy-4-methoxyphenyl)propanamide	4.5205	0.0114962
N-[3-(2-Amino-5-methoxyphenyl)-3-oxopropyl]acetamide	-0.3091	0.481251
(8Z,11Z,14Z)-heptadecatrienoic acid	-0.1985	0.435872
N-[4-(2-methyl-1,3-thiazol-4-yl)phenyl]-2-thiophenecarboxamide	-1.4453	0.00208924
N-[4-(5-Amino-2,2-dimethyl-4-oxo-3,4-dihydro-2H-chromen-6-yl)-1-hydroxy-4-oxo-2-butanyl]formamide	-0.0885	0.630529
N-[4-(diethylamino)phenyl]-N'-phenylurea	-0.0646	0.0432571
N-[4,5-dihydroxy-2-({4-[hydroxy(phenyl)methyl]-5-oxo-3-phenyl-2,5-dihydrofuran-2-yl}oxy)-6-(methoxymethyl)oxan-3-yl]acetamide	-3.7626	0.0432571
N^5^-formyl-N^5^-hydroxy-L-ornithine	-0.4101	0.578742
N-{(1S,2S,8S,8aS)-7-[(2S)-1-(Benzylamino)-1-oxo-2-propanyl]-8-hydroxy-1,4a-dimethyldecahydro-2-naphthalenyl}-2-pyridinecarboxamide	0.2504	0.528849
N-{[(2R,3S,4R,5S)-3,4-Dihydroxy-5-{2-oxo-2-[4-(2-pyridinyl)-1-piperazinyl]ethyl}tetrahydro-2-furanyl]methyl}-4-methylbenzamide	0.5473	0.528849
N-{[(2R,4S,5R)-5-{2-Methyl-6-[4-(trifluoromethyl)phenyl]-4-pyrimidinyl}-1-azabicyclo[2.2.2]oct-2-yl]methyl}methanesulfonamide	0.6458	0.911797
N-{[(2R,4S,5R)-5-Ethyl-1-azabicyclo[2.2.2]oct-2-yl]methyl}-2-furamide	-0.3656	0.528849
N-{3-[(4-Acetamidobutyl)amino]propyl}acetamide	0.7765	0.247451
(9E)-11-Hydroxy-9-tridecenoic acid	0.3292	0.0524259
N-{4-[(2R,3R)-3-(Hydroxymethyl)-5-oxo-2-morpholinyl]phenyl}-3-methylbutanamide	1.6311	0.0288056
N-{6-[3-(trifluoromethyl)phenoxy]-3-pyridinyl}-2,3-dihydro-1-benzofuran-5-carboxamide	-3.4108	0.0232306
N-{6-[4-(tert-butyl)phenoxy]-3-pyridinyl}-N'-(2-thienyl)urea	-2.4545	0.123005
(Z)-N2-(1-Hydroxyethylidene)-L-ornithine	-0.3616	0.795936
N6-(2,3-Dihydroxybenzoyl)-N2-[(2,3-dihydroxyphenyl)(hydroxy)methyl]lysine	1.8842	0.578742
N1-(2,6-dichlorobenzoyl)-2-(2-cyano-3-fluorophenyl)-2-methylhydrazine-1-carboxamide	-0.6891	0.0524259
N1-(2-amino-2-oxoethyl)-2-(isopropylthio)acetamide	-0.4626	0.105122
N1-(4-{[(ethylamino)carbothioyl]amino}phenyl)-2-hydroxybenzamide	1.9437	0.0288056
N1-(4-chlorophenyl)-2-cyano-4,4-dimethyl-3-oxopentanamide	0.9352	0.0114962
N1-(4-cyclohexylphenyl)-2-[(4-methylphenyl)thio]acetamide	-0.482	0.00150469
(9E)-13-Oxo-9-octadecenoic acid	-0.9571	0.123005
N1-(5-methylisoxazol-3-yl)-2-morpholinoacetamide	-0.2631	0.14314
N1-[1-(2-furylcarbonyl)-4-piperidyl]benzamide	-0.8356	0.0288056
N'1-[1-(2-hydroxyphenyl)ethylidene]-3-methoxybenzene-1-carbohydrazide	-0.2844	0.481251
N1-[3-Chloro-5-(trifluoromethyl)-2-pyridyl]-N2-quinoxalin-2-ylethane-1,2-diamine	1.3432	0.075256
N1-[4-({[4,6-di(4-methoxyphenyl)pyrimidin-2-yl]amino}sulfonyl)phenyl]acetamide	-1.2132	0.190316
N1-[4-(2-thienylthio)phenyl]-4-chlorobenzamide	-0.2753	0.481251
N1-{2-[(1,3-dimethyl-4-nitro-1H-pyrazol-5-yl)thio]phenyl}-2,2-dichloroacetamide	-0.2688	0.684211
N'2-(2,5-Dichlorophenyl)tetrahydrothiophene-2-carbohydrazide	-0.9542	0.00208924
N2-[4-(trifluoromethyl)phenyl]-3-amino-6-(dimethoxymethyl)thieno[2,3-b]pyridine-2-carboxamide	-5.9246	0.435872
N2-Dimethylguanosine	-0.5358	0.105122
(+/-)-pantetheine	0.5044	0.970512
MMPE(16:0/16:0)	0.0523	0.739364
N3,N4-Dimethyl-L-arginine	0.3335	0.739364
N4-[2-({[4-(trifluoromethyl)phenyl]sulfonyl}amino)ethyl]morpholine-4-carboxamide	-1.3113	0.481251
N4-Acetylcytidine	-0.0092	0.739364
N4-Acetylsulfamethoxazole	-0.2515	0.352681
N'4-methyl-N'4-[2-nitro-4-(trifluoromethyl)phenyl]pyridine-4-carbohydrazide	-0.166	0.393048
N4-phenethylmorpholine-4-carbothioamide	-2.088	2.16502e-05
N6,N6,N6-Trimethyl-L-lysine	0.1655	0.217563
N6-Me-Adenosine	-0.2055	0.393048
N6-Methyladenine	-0.2967	0.578742
N6-Methyl-L-lysine	-0.4573	0.435872
(9Z)-9-Cycloheptadecen-1-ol	0.2454	0.352681
N8-Acetylspermidine	-0.358	0.911797
N-Acetyl-4-aminosalicylic acid	-3.3438	0.035463
N-Acetylalanine	-0.106	0.314999
N-Acetyl-b-D-glucosamine	-0.3576	0.684211
N-Acetylcadaverine	-0.1899	0.435872
N-Acetylcytidine	-1.3457	0.00388621
N-Acetyl-D-galactosamine 4-sulfate	0.0078	0.435872
N-Acetyl-D-glucosaminitol	-2.0253	0.075256
N-Acetyl-D-lactosamine	0.1636	0.911797
N-Acetyl-DL-serine	0.0731	0.853428
PE(18:1/18:3)	0.2961	0.279861
N-Acetyl-DL-tryptophan	-1.694	0.217563
N-Acetyldopamine	-1.0797	0.393048
N-Acetyl-D-quinovosamine	-1.1245	0.0288056
N-Acetylhistamine	-1.3859	0.00208924
N-acetyl-L-2-aminoadipic acid	-0.0261	0.739364
N-Acetyl-L-aspartic acid	0.0113	0.630529
N-Acetyl-L-carnosine	0.0754	0.970512
N-Acetylleucylleucine	-1.5536	0.0892096
N-Acetyl-L-glutamine	0.0963	0.352681
N-Acetyl-L-histidine	-0.3169	0.528849
(βS)-β-Hydroxy-L-tryptophan	0.7362	0.00208924
N-Acetyl-L-leucine	0.6666	0.684211
N-Acetyltyramine	1.9539	0.0232306
N-Acetylvaline	-0.6832	0.684211
N-Acetylvanilalanine	-0.0374	0.795936
N-Aceyl-L-tyrosine	0.3001	0.0288056
Nadolol	-0.4553	0.190316
n-Amylbenzene	-0.4831	0.123005
Naphthalene	0.3757	0.247451
N-Arachidonoyl-L-serine	0.1467	0.739364
Nα-Acetyl-L-tryptophanamide	0.2426	0.217563
(D)-fagomine	-2.0947	0.190316
N-Benzylformamide	0.1726	0.14314
N-Butyl-N'-(2-phenoxyphenyl)urea	0.2117	0.795936
N-Butyrylhomoserine	-1.2155	0.481251
N-cyclopropylammelide	0.5765	0.435872
N-Desmethyl sildenafil	5.9004	0.0432571
5-(4-{2-[(3-Hydroxy-2-pyridinyl)amino]ethoxy}benzyl)-1,3-thiazolidine-2,4-dione	-2.2189	0.279861
1-[1-(4-Methoxyphenyl)-2-(methylamino)ethyl]cyclohexanol	0.5454	0.578742
(2S,3S,4R,5R)-5-(6-Amino-9H-purin-9-yl)-N-ethyl-3,4-dihydroxytetrahydro-2-furancarboxamide (non-preferred name)	-0.9131	0.393048
Neopterin	0.1531	0.795936
Nepafenac	-0.7498	0.0114962
(E)-5-(methylsulfanyl)pentanal oxime	-0.0682	0.853428
Nervonic ceramide	-0.0279	1
N-Formyl-L-glutamic acid	-0.6312	0.000324753
N-Formylmethionine	-0.3728	0.0524259
N-hexadecanoylsphinganine	0.3606	0.352681
Niacin	-2.4637	0.0524259
N-(1,2-Diphenylethyl)nicotinamide	-0.318	0.853428
Nicotinamide	0.2314	0.165494
Nicotinuric acid	0.2906	0.247451
Nifedipine	-1.1644	0.105122
Nifenazone	1.4275	0.795936
(E)-butocarboxim	0.5829	0.0524259
nifuradene	-0.8435	0.684211
nifurquinazol	1.7115	0.528849
Nigakilactone B	2.5838	0.217563
Nigakilactone F	0.7186	0.0524259
Nikethamide	0.3992	0.247451
Nilvadipine	0.8359	0.0146896
N-Isopropyl-N-methyl-N-{2-[(9H-xanthen-9-ylcarbonyl)oxy]ethyl}-2-propanaminium	0.3395	0.035463
N-isovaleryl-L-homoserine lactone	0.608	0.247451
Nitrendipine	-0.192	0.217563
Nitroxoline	1.0445	0.352681
(E)-Calamene	0.7918	0.0892096
N-lauroylglycine	0.1476	0.911797
N-Methyl-2-AI	2.1663	0.247451
N-Methylcaprolactam	-2.5231	0.00519604
SM(d18:1/14:0)	-0.0331	1
N-Nitrosodiethylamine	-0.6499	0.105122
N-Nitrosoguvacoline	-0.1205	0.739364
N-Methyl-N-nitrosoethenamine	0.3044	0.190316
N-Nitrosoproline	0.071	0.795936
nocardicin E	-3.5036	0.000487129
N-octodecanoylsphinganine	0.3728	0.247451
(E)-Chalcone	-0.5385	0.435872
4-[(9Z)-9-Octadecenoylamino]butanoic acid	0.606	0.853428
SM(d18:1/18:1(9Z))	-0.097	0.630529
noradrenaline	-0.3448	0.739364
Norcapillene	-0.653	0.393048
Norcodeine	-1.719	0.0630128
norcotinine	0.7392	0.105122
Norepinephrine sulfate	0.0102	0.123005
Norfentanyl	0.73	0.0630128
norhaman	-0.3544	0.123005
Norlidocaine	0.6378	0.795936
(E)-Nitrofurazone	-0.6113	0.0630128
Norpseudopelletierine	-1.3308	0.0232306
N-p-Coumaroyltyramine	-0.3721	0.911797
N-Phenylacetylglutamine	-0.5483	0.795936
NPPB	-0.4405	0.352681
n-Propyl GalIate	2.2156	0.035463
N-stearoylsphingomyelin	0.1877	0.247451
N-Stearoyltyrosine	-0.4983	0.217563
N-succinyl-LL-2,6-diaminopimelic acid	-1.2693	0.0089307
N-tricosanoylsphingosine	0.2745	0.393048
N-Tridecanoylglycine	0.1634	0.795936
(+/-)-threo-4-Fluoromethylphenidate	-1.9621	0.0185434
(E)-p-coumaric acid	0.1823	0.165494
N-Undecanoylglycine	0.1513	0.970512
Nutty oxaline	1.4102	1.08251e-05
O-(3-Carboxypropanoyl)homoserine	-0.8368	0.393048
O-(4,8-dimethylnonanoyl)carnitine	0.18	0.630529
O-{[(2R)-2-[(13Z)-13-Docosenoyloxy]-3-(pentadecanoyloxy)propoxy](hydroxy)phosphoryl}-L-serine	0.0977	0.247451
PS(15:0/20:0)	0.0758	0.795936
O-3-methylglutarylcarnitine	0.7275	0.481251
Obeticholic acid	0.2374	0.000487129
Obscurolide A1	-0.2073	0.739364
octadec-9-ynoic acid	-0.1744	0.684211
(E)-Prontosil	-0.2319	0.393048
Octadecanamine	-0.007	0.970512
Octylamine	-0.0958	0.970512
2-Hydroxy-N-(2-hydroxyethyl)propanamide	4.0964	0.105122
O-Ethyl (4-hydroxyphenyl)carbamothioate	-3.7039	0.279861
Oglufanide	-0.8815	0.190316
O-glutaroyl-L-carnitine	0.4304	0.435872
O-heptadecanoylcarnitine	-0.8017	0.0432571
O-heptanoylcarnitine	0.1993	1
Olanzapine	0.7329	0.970512
N-(2-Hydroxyethyl)-3-methyl-2-quinoxalinecarboxamide 1,4-dioxide	0.9945	0.000725281
(R)-1-Aminopropan-2-yl phosphate	-0.488	0.0146896
Oleamide	1.3697	0.853428
Oleanolic acid	1.3041	0.0432571
Oleic Acid	-0.4819	0.14314
Oleoyl ethanolamide	-0.5836	0.0432571
Oleoyl tyrosine	0.9215	0.0288056
Omeprazole	-5.9491	0.911797
Omeprazole sulphone	-3.1987	0.123005
O-pentadecanoylcarnitine	0.094	0.481251
OPEO	-0.4785	0.190316
Ornithine	-0.111	0.970512
(R)-3-hydroxybutyrylcarnitine	-0.7466	0.217563
Orotidine	0.4166	0.970512
(3R,5R)-7-{2-(4-Fluorophenyl)-4-[(2-hydroxyphenyl)carbamoyl]-5-isopropyl-3-phenyl-1H-pyrrol-1-yl}-3,5-dihydroxyheptanoic acid	-0.0331	1
O-tiglyl-L-carnitine	0.0218	0.911797
o-Toluic acid	-0.4721	0.352681
O-ureido-D-serine	-0.0223	0.352681
Oxagrelate	-0.4778	0.123005
oxazolidinone	0.6451	0.630529
Oxibendazole	0.4192	0.00388621
Oxindole	0.4936	0.739364
oxiracetam	-0.5728	0.075256
(R)-Salsolinol	0.1126	0.795936
oxoguanine	2.6113	0.684211
Oxohongdenafil	-0.9285	0.528849
Oxycodone	0.1725	0.393048
o-Xylene	-0.4361	0.105122
Ozagrel	-1.6656	0.684211
palmatine	-0.1991	0.528849
Palmitic Acid	0.571	0.435872
Palmitoleic acid	-0.3923	0.217563
Palmitoyl sphingomyelin	-0.0222	0.970512
Palmitoylcarnitine	-0.3933	0.0892096
(S)-(+)-2-Amino-1-propanol	-1.8111	0.0146896
Palmitylethanolamide	-0.4691	0.393048
Panthenol	-0.1122	0.0146896
Panthenyl ethyl ether	-0.0635	0.0524259
Pantoprazole	3.2456	0.00684146
Pantothenic acid	-0.3819	0.165494
Papaverine	4.0253	1
Paracetamol	3.7768	0.0089307
paracetamol sulfate	3.6765	0.00105003
Paraldehyde	0.0988	0.481251
pargyline	-0.414	0.217563
(2Z)-2-Benzylidene-1-heptanol	-0.1474	0.630529
PC	0.0461	0.684211
PC(18:3/18:2)	-0.151	0.393048
PC(20:4/16:0)	-0.5391	0.190316
PC(20:5/18:1)	-0.3018	0.279861
PC(16:1/20:0)	0.1137	0.911797
PC(16:1/22:0)	-0.966	0.00150469
PC(22:0/18:3)	-0.0165	0.795936
PC(22:2/22:3)	-0.3055	0.105122
PC(16:0/16:0)	-0.0162	0.795936
GPC(P-16:0/16:0)	-0.5809	0.795936
(Z)-dehydrobutyrine	0.1085	0.795936
p-Cresylsulfate	-0.3062	0.630529
2-(Dimethylamino)ethyl dihydrogen phosphate	-2.1251	0.14314
pemoline	-0.8224	0.123005
Pentoxyverine	-0.2135	0.911797
Perfluoro-1-hexanesulfonic acid (PFHxS)	-0.349	0.795936
Perfluoro-1-octanesulfonic acid (PFOS)	-0.2275	0.795936
Perfluorononanoic acid (PFNA)	-0.5204	0.352681
Perfluorooctanoic acid (PFOA)	-0.653	0.435872
Petromyzonol	-0.2217	0.481251
P-Gal	-0.175	0.630529
(3α,5β,12α)-3,12-Dihydroxychol-8(14)-en-24-oic acid	0.2053	0.247451
phe-asp	-1.0506	0.630529
Phenacetin	-0.0282	0.105122
Pheneturide	0.3305	0.0892096
Phenmedipham	-1.0961	0.0146896
Phenmetrazine	3.2722	0.0432571
Phenobarbital	-1.2701	0.0892096
Phenobarbital-d5	-0.2373	0.970512
Phenol	-1.7379	0.0432571
Phenylacetylglycine dimethylamide	0.4098	0.393048
Phenylalanylglycine	0.2658	0.217563
2-Ethoxynaphthalene	0.2899	0.0288056
Phenylbutazone	-0.0234	0.578742
Phenylbutyric acid	0.155	0.630529
Phenylisocyanate	-0.2493	0.435872
Phenylmethylsulfonyl fluoride	-1.5994	0.00519604
phenylpropiolic acid	-0.3047	0.578742
Phenylpyruvic acid	0.8569	0.035463
Phloretin	4.2151	0.105122
Phosphoric acid	-0.3218	0.630529
Phthalic acid	0.8272	0.035463
p-Hydroxyphenylacetothiohydroximate	-5.1994	0.075256
(±)13-HpODE	0.3045	0.684211
[(3R,4S)-1-[(4-Fluorophenyl)carbamoyl]-3-{2-[4-(2-pyridinyl)-1-piperazinyl]ethyl}-4-piperidinyl]acetic acid	0.0863	0.795936
Phytosphingosine	0.9368	0.578742
Picolinamide	2.7248	0.352681
Picrasin C	2.9643	0.528849
Pilosine	-0.6573	0.578742
Pipecolic acid	-0.056	0.853428
Piperidione	0.7292	0.528849
Piperine	-2.4549	0.279861
Piperonylonitrile	0.0422	0.528849
Piracetam	2.5398	0.00519604
Piromidic acid	0.426	0.190316
[1,1'-biphenyl]-2,2'-dicarboxylic acid	0.4509	0.190316
piroximone	1.6722	0.000129901
Pivagabine	1.3277	0.911797
Platelet-activating factor	-0.2641	0.314999
Plinabulin	-0.2369	0.352681
Plumbagin	0.6115	0.165494
p-methoxybenzylisothiocyanate	-0.7524	0.435872
porphobilinogen	-0.2772	0.314999
Pregabalin	0.2466	0.578742
Pregnane-3,3-diol	-0.4428	0.435872
Prilocaine	-3.9939	0.481251
[3-({3-[(Cyclopropylmethyl)amino]-3-oxetanyl}methyl)-1,2-oxazol-5-yl]methanol	-0.2835	0.314999
primary fluorescent chlorophyll catabolite	-0.1489	0.190316
Progesterone	0.6514	0.035463
pro-gln	0.2947	0.739364
Pro-Hyp	-0.0276	0.795936
Prolylglycine	-1.2683	0.165494
Prolylleucine	0.6898	0.217563
Pro-Lys	-0.5451	0.435872
Promethazine	-0.3643	0.0892096
Promethazine sulfoxide	1.0192	0.165494
2-Hydroxypropyl dihydrogen phosphate	-0.0794	0.795936
[3-(2-Hydroxyphenyl)-2-oxiranyl]methyl hydrogen sulfate	0.0158	0.630529
Propenidazole	-2.9254	0.795936
Propionylcarnitine	0.1819	0.684211
Propofol	0.4155	0.393048
Propranolol	0.2867	0.739364
Pro-Pro	-1.9636	1.08251e-05
pro-pro-pro	0.008	0.853428
Propyl gallate	3.7063	0.14314
Propylparaben	-2.7296	0.00519604
Propyphenazone	-0.5233	0.035463
Prostaglandin A2	-0.2725	0.14314
[3-(Sulfooxy)phenyl]acetic acid	0.6257	0.123005
Prostaglandin A3	-0.287	0.247451
Prostaglandin F3?	-0.078	1
Pseudouridine	0.2656	0.528849
Psilocin	-0.3231	0.123005
p-sulfooxyphenylpyruvic acid	-0.8643	0.279861
Pulcherriminic acid	-2.0691	0.0288056
p-Xylene	0.1602	0.352681
Pyridine	-2.7739	0.630529
Pyridostigmine	-0.2522	0.578742
Pyridoxal	2.3658	0.075256
[5-(1-Pyrrolidinylmethyl)-2-furyl]methanol	-4.1911	0.000487129
Pyridoxylamine	-1.4459	0.105122
Pyrogallol	-1.3281	0.630529
Pyrogallol-2-O-sulphate	-0.7441	0.352681
pyroglutamine	-0.0113	0.190316
pyroglutamylglycine	-0.193	0.00684146
Pyrone	-0.9796	0.393048
Pyrrole-2-carboxylic acid	-3.283	0.105122
Pyruvic acid	0.9574	0.00684146
Quassin	-0.4461	0.352681
Rabeprazole	-0.841	0.279861
[6,7-dimethoxy-1-methyl-3,4-dihydro-2(1H)-isoquinolinyl](5-methyl-3-phenyl-4-isoxazolyl)methanone	-1.0204	0.435872
Rebamipide	-0.4291	0.00208924
resmethrin	-0.643	0.435872
Reticuline	0.4528	0.352681
8-(3-Octyl-2-oxiranyl)octanoic acid	0.6828	0.0288056
2-Aminooctanoic acid	-0.8861	0.00684146
Riboflavin Tetrabutyrate	-0.7171	0.075256
Ricinine	1.8568	0.0089307
Rifampicin	0.0544	0.528849
Rilmenidine	0.0422	0.739364
Rimantadine	0.0264	0.435872
{3-Oxo-2-[(2E)-2-penten-1-yl]-1-cyclopenten-1-yl}acetic acid	2.1885	0.00208924
Ritodrine	-1.5819	0.684211
Ropivacaine	1.7496	0.739364
Rosuvastatin	-0.5733	0.481251
Roxatidine	1.198	0.911797
Rutacridone	0.6677	0.075256
S(6)-acetyldihydrolipoamide	-0.3609	0.578742
S-3-oxodecanoyl cysteamine	0.7877	0.853428
S-adenosyl-4-methylthio-2-oxobutanoate	-3.6854	0.105122
S-Adenosylmethionine	1.0733	0.911797
Salicylaldoxime	1.0887	0.105122
{4-[2-(benzylideneamino)ethyl]piperazino}(4-chlorophenyl)methanone	2.631	1
salicylamide	0.9871	0.0524259
Salicylic acid	6.1394	0.000129901
S-Allyl-L-cysteine	-0.6125	0.795936
Samandarin	-0.1356	0.630529
(3α,13α,14β,17α,20S,23R,24R)-23-Hydroxy-21,24-epoxylanost-7-ene-3,25-diol	-0.4469	0.0524259
Saphenic acid methyl ester	-0.3875	0.481251
Saxitoxin	0.1181	0.279861
1-Pentyl-N-phenyl-1H-indole-3-carboxamide	-1.0125	0.0892096
Sebacic acid	0.2093	0.528849
Sedanolide	0.1644	0.911797
{4-Ethyl-6-[(3E)-2-ethyl-3-hexen-1-yl]-6-methyl-1,2-dioxan-3-yl}acetic acid	0.3861	0.190316
Serotonin	-1.3975	0.247451
Serratanidine	0.5797	0.123005
ser-val	0.0572	0.481251
Seryl-4-hydroxyproline	-0.2864	0.123005
shrimp shell	-0.3364	0.435872
Sildenafil	6.193	0.105122
Sildenafil N-oxide	5.7091	0.123005
Simazine	1.4668	0.911797
2-Amino-4-nitrophenol	-0.2796	0.630529
SM(d18:0/18:0)	0.2214	0.528849
(-)-Camphor	-0.1768	0.528849
(±)15-HETE	-0.5525	0.165494
{N'-[(2R,3R,4S,5R)-3,4-Dihydroxy-5-(hydroxymethyl)tetrahydro-2-furanyl]-N-methylcarbamimidamido}acetic acid (non-preferred name)	1.6943	0.035463
5'-Acetyl-4-{[(2,4-dimethylphenyl)sulfonyl]amino}-2,2'-bithiophene-5-carboxylic acid	-0.4002	0.217563
Sodium [dodecanoyl(methyl)amino]acetate	-0.7306	0.00684146
soyasapogenol A	-0.4658	0.165494
sphinganine	0.2242	0.481251
Sphingosine (d18:1)	-0.4257	0.14314
Sphingosine 1-phosphate	0.2237	0.578742
spinacine	0.0621	0.630529
Spirostan	0.3733	0.14314
spirotetramat	1.5041	0.684211
Nα-[(3R)-3-(1,3-Benzodioxol-5-yl)-3-{[(6-methoxy-2-naphthyl)sulfonyl]amino}propanoyl]-4-{[(2R,6S)-2,6-dimethyl-1-piperidinyl]methyl}-N-isopropyl-N-methyl-D-phenylalaninamid	0.047	0.630529
1-(14-methylhexadecanoyl)pyrrolidine	-0.048	0.795936
4-Nitro-1,2-benzenediamine	0.1203	0.795936
Stachydrine	0.0795	0.853428
Stearidonic acid	0.0806	0.795936
stearoylcarnitine	-0.3672	0.123005
Stercobilin	-0.5207	0.795936
Styrene	-0.4551	0.190316
Styrene oxide	1.7815	0.0630128
Suberic acid	-0.7738	0.0146896
Sufentanil	-3.0664	0.00208924
Sulbactam	0.7936	0.217563
PC(16:0/18:2)	-0.2752	0.279861
Sulfadiazine	-0.3031	0.190316
Sulfafurazole	-1.4361	0.853428
Sulfamethizole	-0.3515	0.314999
Sulfamethoxazole	0.1273	0.795936
Sulfanilic acid	-0.174	0.795936
Sulfinpyrazone	0.6681	0.481251
Sulfosalicylic Acid	-0.7131	0.190316
Sulfurol propionate	1.7289	0.075256
sulukast	-2.1098	0.393048
Supinine	-8.5953	0.00287947
LPC(16:0/0:0)	-0.3117	0.14314
Tadalafil	2.0411	0.279861
Tasimelteon	-0.3055	0.970512
Taurine	-0.9919	0.00208924
Taurochenodeoxycholic acid	1.301	0.247451
Taurochenodeoxycholic Acid (sodium salt)	1.4322	0.190316
Taurocholic acid	2.6098	0.035463
Taurodeoxycholic Acid	-0.6629	0.035463
Taurodeoxycholic Acid (sodium salt)	1.3466	0.190316
Taurolithocholic acid 3-sulfate	-0.9574	0.279861
Tauropine	-0.4081	0.247451
PE(18:0/22:6)	-0.2131	0.853428
Tazobactam	2.6321	0.14314
Tazobactam sodium	5.1708	0.911797
N-[4-(5-Amino-2,2-dimethyl-4-oxo-3,4-dihydro-2H-chromen-6-yl)-1-hydroxy-4-oxo-2-butanyl]acetamide	0.1229	0.853428
Testosterone sulfate	0.1983	0.684211
Tetraacetylethylenediamine	0.0858	0.578742
Tetradecanedioic acid	-0.0932	0.630529
Tetrahydro-11-deoxy cortisol	0.1003	1
Tetrahydrofuran	0.8487	0.247451
Tetralin	-0.3363	0.247451
Tetramethylene sulfoxide	0.845	0.0432571
PE(18:0/20:3)	-0.2593	0.352681
tetranor-12(R)-HETE	-0.004	0.481251
Theophylline	6.5011	0.0288056
thr-pro	0.0646	0.795936
Thymidine	-1.6175	0.970512
Thymidine 5'-monophosphate	-1.7142	1
Thymine	-1.3032	0.00519604
thymol sulfate	-0.7331	0.481251
ticalopride	5.5581	0.0630128
tilisolol	-0.4871	0.314999
Toloxatone	0.3706	0.0524259
PE(18:0/20:4)	0.0723	0.795936
Tolperisone	2.8838	0.190316
Toluene	-3.0511	0.000487129
Torsemide	0.9851	0.853428
Tranexamic acid	-5.408	0.000487129
Tranilast	3.3082	0.123005
trans-2-Dodecenoylcarnitine	0.2116	0.578742
trans-3-Indoleacrylic acid	-0.1262	0.578742
trans-3-Phenylglycidic acid	0.5989	0.0232306
trans-beta-Ocimene	-0.2082	0.352681
trans-caffeic acid	0.1484	0.528849
1-(2,2-Dimethylpropanoyl)pyrrolidine-2-carboxylic acid	-1.9734	0.0114962
Traumatic Acid	-0.7859	0.0432571
tretoquinol	2.0704	0.0146896
tribenuron-methyl [ANSI]	-0.8687	0.123005
Tributyl phosphate	-0.2579	0.684211
Trideca-1,3,5-triene-7,9,11-triyne	2.4467	0.000487129
Tridemorph	0.4675	0.00208924
Triethylamine	0.7068	0.481251
Triethyleneglycol bis(2-ethylhexanoate)	-0.109	0.123005
Triethylenephosphoramide	-3.4342	0.14314
Trigonelline	-7.0036	0.684211
1-(2,3-Dihydro-1H-pyrrolizin-5-yl)-1,4-pentanedione	-6.0747	0.0089307
Triisopropanolamine cyclic borate	-1.7074	0.739364
Trimebutine	3.569	0.0232306
Trimetazidine	-0.1338	0.970512
Trimethoprim	-0.2242	0.393048
Trimethoprim impurity C	-0.7974	0.190316
Trimethylamine N-oxide	-1.6383	0.075256
Trimetrexate	3.4451	0.630529
Triphenylphosphine oxide	0.0918	0.528849
Tris(2-butoxyethyl) phosphate	-1.3775	0.14314
Tris(hydroxymethyl)aminomethane	0.7607	0.279861
1-(2,4-dihydroxyphenyl)-2-(3,5-dimethoxyphenyl)propan-1-one	0.0157	0.911797
trithionic acid	0.3682	0.911797
Tropicamide	1.805	0.190316
Tropinone	-0.7584	0.314999
trp-asn	-0.2946	1
trp-lys	0.0255	0.853428
Trp-Phe	-0.4483	0.165494
Tryptophol	-1.156	0.314999
Tussilagine	-1.8414	0.0232306
Tymazoline	-0.3519	0.528849
Typhasterol	-0.2552	0.352681
(±)19(20)-DiHDPA	0.0385	0.970512
1-(2-Chlorobenzyl)-2,4-dioxo-1,2,3,4-tetrahydro-5-pyrimidinecarbonitrile	-0.3359	0.279861
tyramine sulfate	0.05	0.578742
Tyrosyltyrosine	-1.1872	0.279861
Tyr-Phe	-0.1441	0.481251
tyr-val	-3.436	0.0288056
ubiquinol-6	-0.2429	0.190316
(5S,8S)-5-(3,4-Dichlorophenyl)-8-(methylamino)-5,6,7,8-tetrahydro-2-naphthalenesulfonamide	0.0435	0.739364
Uplandicine	1.1763	0.528849
Uracil	-1.1825	0.00684146
Urapidil	-0.2586	0.00519604
Uric acid	-0.2704	0.0892096
1-(2-Furylmethyl)-5-oxopyrrolidine-3-carboxylic acid	-1.7169	0.684211
Urobilin	-1.5016	0.0232306
urobilinogen	-0.8982	0.279861
Urocanic acid	1.4083	0.352681
Uroerythrin	-0.3426	0.352681
2,5-Dimethyl-1H-pyrrole	-0.3125	0.970512
val-asn	-1.0724	0.00208924
Valclavam	0.39	0.314999
Valeric acid	0.4446	0.0892096
Valerophenone	4.4473	0.217563
Valine	0.9634	0.0232306
1-(3,4-dichlorophenyl)-2-(3,4-dihydro-1-isoquinolinylsulfanyl)-1-ethanone hydrobromide	-0.7459	7.57756e-05
Valiolone	-0.1247	1
Valproic acid	0.6168	0.314999
Valrocemide	-0.4349	0.123005
Valsartan	-0.6855	0.578742
Val-Ser	-0.6331	0.0114962
Valyl-4-hydroxyproline	-1.9415	0.0232306
Valylvaline	-1.4237	0.578742
Varanic acid	-0.4782	0.0630128
Vardenafil oxopiperazine	2.4652	0.0524259
Vasicinone	0.2959	0.630529
1-(3,4-dimethoxyphenyl)ethan-1-one oxime	0.0392	0.911797
Victoria Pure Blue BO	0.6564	0.0630128
Vigabatrin	-0.6159	0.217563
Vitamin C	-0.4959	0.970512
Voglibose	0.0633	0.314999
Voriconazole	0.4312	0.911797
Dibutyl sebacate	0.5428	0.123005
Warfarin	1.7927	0.00519604
2-(4-Methyl-1-piperazinyl)-5,6,7,8-tetrahydro-4(1H)-quinazolinone	-0.3059	0.075256
1-(4-{2-[(6-{4-[2-(Dimethylamino)ethoxy]phenyl}furo[2,3-d]pyrimidin-4-yl)amino]ethyl}phenyl)-3-phenylurea	-0.6496	0.393048
Xanthine	-0.1513	0.739364
1-(3-Amino-2,3-dideoxypentofuranosyl)-5-methyl-2,4(1H,3H)-pyrimidinedione	-1.9182	0.0114962
Xanthurenic acid	-0.4055	0.578742
xanthurenic acid 8-O-sulfate	0.2269	0.739364
2-Methyl-4,5-dihydro-1,3-thiazole	0.3844	0.393048
2,4-Dimethyl-1,3-thiazole	1.4227	0.0524259
1-[1-(5-Fluoropentyl)-1H-indol-3-yl]-3,3,4-trimethyl-4-penten-1-one	-0.7189	0.035463
1-Ethynyl-4-methylbenzene	-0.7164	0.352681
1,2,3-Propanetriyl tripropanoate	0.3636	0.578742
3-Aminopropanenitrile	0.3277	0.123005
Zalcitabine	-0.8339	0.393048
Zearalenone	-0.2184	0.352681
1-(3-Furyl)-1,4-pentanediol	0.1183	0.684211
4-(3-Hydroxybutyl)-2-methoxyphenol	-0.8337	0.279861
Valeramide	0.1642	0.528849
α,α-Trehalose	0.2516	0.0146896
α-Cyano-3-hydroxycinnamic acid	-0.3716	0.528849
α-Eleostearic acid	-0.0808	0.970512
α-Hydroxyhippuric acid	3.4852	0.0089307
α-Hydroxymidazolam	-4.7456	0.000487129
α-Lactose	3.0771	0.739364
β-D-Glucopyranuronic acid	0.3063	0.314999
β-Estradiol-17β-glucuronide	1.3998	0.0089307
1-(4-Acetyl-1-piperazinyl)-2-[(3R,4S)-3-({5-[4-(2-methyl-2-propanyl)phenyl]-1,2-oxazol-3-yl}methyl)-4-piperidinyl]ethanone	0.1749	0.00105003
δ-Gluconic acid δ-lactone	-1.2666	0.0146896
δ-Valerolactam	-0.6862	0.075256
1-(4-benzylpiperazino)-2-(pyridin-2-ylamino)propan-1-one	-1.856	0.352681
1-(4-chlorophenyl)-4-[(3-pyridinylmethylene)amino]tetrahydro-2,5-pyrazinedione	-0.0509	0.123005
1-(4-Methyl-1-piperazinyl)-2-[(3R,4S)-3-({5-[4-(2-methyl-2-propanyl)phenyl]-1,2-oxazol-3-yl}methyl)-4-piperidinyl]ethanone	-1.3736	0.00150469
(±)5(6)-DiHET	-0.4427	0.739364
1-(4-Methyl-1-piperazinyl)-2-[(3R,4S)-3-{[5-(phenoxymethyl)-1,2-oxazol-3-yl]methyl}-4-piperidinyl]ethanone	-0.8641	0.217563
1-(4-nitrophenyl)piperidine	-0.5418	0.911797
LPC(22:6/0:0)	-0.0193	1
1-(5-{5-[(2S)-1-(1-Acetyl-4-piperidinyl)-2-pyrrolidinyl]-1,2,4-oxadiazol-3-yl}-2-pyridinyl)-4-piperidinecarboxamide	-0.9436	0.123005
1-(5-Methoxy-3,8-dihydropyrrolo[2,3-b]indol-1(2H)-yl)ethanone	-2.8403	0.00150469
1-(6-hydroxy-3-pyridyl)-4-(methylamino)butan-1-one	-0.2768	0.190316
1-(6-Hydroxy-5-methoxy-3,8-dihydropyrrolo[2,3-b]indol-1(2H)-yl)ethanone	-0.5106	0.911797
1-(9H-β-Carbolin-1-yl)-1,4-butanediol	-0.0963	0.217563
1-(beta-D-Ribofuranosyl)-1,2-dihydropyrimidine	-1.0977	0.435872
1-(Decanoyloxy)-3-(octanoyloxy)-2-propanyl tridecanoate	0.4225	0.14314
(±)9(10)-EpOME	-0.2058	0.578742
1,1,6-Trimethyl-1,2-dihydronaphthalene	0.253	0.739364
1,1-Diethyl-3-oxo-2-triazanolate	-0.0447	0.105122
1,2,3,4-tetrahydro-beta-carboline-3-carboxylic acid	-6.9373	1.08251e-05
1,2,3-cyclopropanetricarboxylic acid	-0.7743	0.000487129
1,2:4,5-Dianhydro-1-(7-carboxyheptyl)-3-deoxy-5-pentylpentitol	0.4497	0.970512
1,2-Benzoquinone	-1.8068	0.165494
1,2-dihydrophthalic acid	0.3175	0.630529
1,2-Dihydroxy-5-(methylsulfanyl)-1-penten-3-one	-0.1644	0.970512
PE(18:1n9/18:1n9)	0.3059	0.314999
DMPE(18:1(9Z)/18:1(9Z))	1.0715	0.035463
(±)9-HpODE	0.641	0.352681
PC(16:1(9Z)/16:1(9Z))	-0.0235	1
1,3,3-Trimethyl-2-oxabicyclo[2.2.2]octane-4,6-diol	-0.1648	0.739364
1,3,3-Trimethyl-2-oxabicyclo[2.2.2]octane-6,7-diol	0.0284	0.853428
1,3,4,5-Tetrahydroxycyclohexanecarboxylic acid	-0.4999	0.393048
1,3,4-Trihydroxy-5-oxocyclohexanecarboxylic acid	-0.5598	0.123005
1,3,5-Heptatriene	-5.415	0.000324753
1,3,5-Heptatriynyl-benzene	0.4725	0.0432571
1,3-benzothiazol-2-ol	-1.1938	0.795936
1,3-Dihydroxy-2-propanyl (13Z)-13-docosenoate	0.4937	0.105122
MAG(0:0/22:2)	0.1475	0.630529
Methyl (2E,6E,10S)-10,11-dihydroxy-3,7,11-trimethyl-2,6-dodecadienoate	0.3561	0.314999
MAG(0:0/22:4)	0.1432	0.393048
MAG(0:0/14:1)	0.3265	0.247451
1,3-Dihydroxy-2-propanyl tetracosanoate	0.555	0.123005
1,3-Dimethyluric acid	1.2675	0.739364
1,3-Diphenylacetone	0.1175	0.0432571
1,4:3,6-Dianhydro-2-(benzoylamino)-2,5-dideoxy-5-{[4-(3-fluorophenyl)-2-pyrimidinyl]amino}-L-iditol	-1.1008	0.393048
1,4:3,6-Dianhydro-2-{[4-(3-cyanophenyl)-2-pyrimidinyl]amino}-2,5-dideoxy-5-[(methoxyacetyl)amino]-L-iditol	0.0015	0.630529
1,4-cholestadien-3-one	0.7979	0.105122
1,4-dihydroxyheptadec-16-en-2-yl acetate	-0.2006	0.578742
1,4-D-xylobiose	1.1466	0.0114962
(11α,17β)-11-Hydroxy-3-oxoandrost-4-ene-17-carboxylic acid	0.8189	0.035463
2-[(2E,6E,10E,14E,18E,22E,26E,30E,34E)-3,7,11,15,19,23,27,31,35,39-Decamethyl-2,6,10,14,18,22,26,30,34,38-tetracontadecaen-1-yl]-3-methyl-1,4-naphthoquinone	-0.1226	0.911797
1,5,6,7-tetrahydropteridin	3.8872	0.853428
1,5-Anhydro-6-deoxy-D-threo-hex-1-en-3-ulose	-1.2807	0.970512
1,5-DAN	0.6343	0.0232306
1,5-Dihydroxy-3,4-dimethoxy-10-methyl-9(10H)-acridinone	-0.3797	0.0892096
1,5-Naphthalenediamine	-0.0664	0.684211
1,7-bis(4-hydroxyphenyl)-5-methoxyheptan-3-one	-1.1797	0.0232306
1,7-Dihydroxy-6,6-dimethyl-3,5,5a,6,7,8,9a,9b-octahydronaphtho[1,2-c]furan-9(1H)-one	0.1578	0.970512
1,7-Dimethyluric acid	3.8906	0.123005
LPC(18:1n7/0:0)	0.0112	0.739364
(11bR)-4,4,6a,9-Tetramethyl-1,2,3,4,4a,5,6,6a,11b,13b-decahydrobenzo[a]furo[2,3,4-mn]xanthen-11-ol	-0.9717	0.279861
PC(P-18:0/20:4(5Z,8Z,11Z,14Z))	-0.0787	0.853428
LPC(18:1n9/0:0)	-0.2676	0.435872
1-[(2E,4E)-2,4-dodecadienoyl]pyrrolidine	-0.2384	0.247451
PC(18:3/24:1)	-0.1298	0.739364
TG(18:4/22:6/18:0)	-0.1165	0.739364
LPC(16:1/0:0)	0.0626	0.911797
PC(o-16:1(9Z)/16:1(9Z))	-1.1967	0.0185434
PC(18:1/22:6)	-0.0388	0.970512
1-[4-(1,2,3,4-Tetrahydroxybutyl)-1H-imidazol-2-yl]ethanone	-1.4809	0.911797
1-[5-(4-Hydroxy-2-butanyl)-2-methyltetrahydro-2-furanyl]-4-methyl-2-pentanone	-0.5636	0.123005
(12E)-9,10-Dihydroxy-12-octadecenoic acid	-0.475	0.0892096
1-{[(2R,3S,4R,5S)-3,4-Dihydroxy-5-{2-[4-(2-methoxyphenyl)-1-piperazinyl]-2-oxoethyl}tetrahydro-2-furanyl]methyl}-3-isopropylurea	0.6584	0.0288056
1-{[(2R,3S,4R,5S)-3,4-Dihydroxy-5-{2-oxo-2-[4-(2-pyridinyl)-1-piperazinyl]ethyl}tetrahydro-2-furanyl]methyl}-3-phenylurea	-0.7074	0.0232306
1-{[(3R,4S)-3-({5-[4-(2-Methyl-2-propanyl)phenyl]-1,2-oxazol-3-yl}methyl)-4-piperidinyl]acetyl}-4-piperidinecarboxamide	0.2566	0.795936
10-(3,4-Dihydroxy-5,6-dimethyl-2-heptanyl)-5,6-dihydroxy-7a,9a-dimethylhexadecahydro-3H-benzo[c]indeno[5,4-e]oxepin-3-one	-0.0416	0.853428
10,16-Dihydroxyhexadecanoic acid	0.6855	0.00519604
10-Deoxymethymycin	0.6294	0.393048
10-HDA	0.9534	0.314999
10-Hydroxydecanoic acid	0.9109	0.393048
10-oxo-8-decenoic acid	1.1581	0.247451
10-Undecenoic acid	-0.3724	0.190316
(14R)-20-Amino-1-(3,4-dimethyl-5-propyl-2-furyl)-17-hydroxy-17-oxido-11-oxo-12,16,18-trioxa-17λ5-phosphaicosan-14-yl 11-(3,4-dimethyl-5-pentyl-2-furyl)undecanoate	-0.0934	0.528849
11,11'-Carbonylbis(7,11-diazatricyclo[7.3.1.02,7]trideca-2,4-dien-6-one)	-0.2416	0.393048
11-Hydroxy-6,20-epoxyabieta-7,9(11),13-triene-12,20-dione	0.144	0.630529
11-Hydroxy-9,15,16-trioxooctadecanoic acid	0.7128	0.393048
11-Nor-9-carboxy-thc	-0.3034	0.279861
12(13)Ep-9-KODE	-0.2808	0.352681
12a-Hydroxy-3-oxo-4,6-choladien-24-oic acid	-1.099	0.0232306
12-Aminododecanoic acid	-0.0502	0.739364
12-HSA	-0.2927	0.435872
12-Hydroxylauric acid	-0.2754	0.684211
12-Tridecene-4,6,8,10-tetraynal	-1.1673	0.035463
(−)-nabilone	0.0936	0.247451
(3β,6β,14S)-3,5,6,10,16-Pentahydroxygrayanotoxan-14-yl acetate	0.926	0.105122
(9α,11α,15S)-9,11,15-Trihydroxyprostan-1-oic acid	-0.6519	0.14314
13,14-Dihydroretinol	-0.0692	0.911797
13-oxotrideca-9,11-dienoic acid	-0.1489	0.481251
13S-hydroxyoctadecadienoic acid	0.6168	0.14314
14(S)-HDHA	-0.4549	0.075256
16-feruloyloxypalmitic acid	-0.3824	0.795936
16-Hydroxyhexadecanoic acid	-0.0468	0.684211
16-Hydroxykaurane-17,19-diyl diacetate	-1.0063	0.035463
17-(Cyclopropylmethyl)-4,5-epoxymorphinan-3,6,14-triol	0.2709	0.435872
19(R)-hydroxy Prostaglandin A2	0.367	0.105122
(1α)-10-Methoxy-3,12-didehydrogalanthan-1,9-diol	-1.4957	0.435872
19-Noretiocholanolone	-0.291	0.105122
1a,1b-Dihomo prostaglandin F2α	-0.15	0.393048
1-Amino-2-oxo-6-phenyl-4-(trifluoromethyl)-1,2-dihydro-3-pyridinecarbonitrile	-0.3306	0.314999
1-aminobutylphosphonic acid	2.2516	0.123005
1-Aminocyclohexanecarboxylic acid	-1.2367	0.14314
1-Aminopyrene	-1.4949	0.190316
LPC(20:4/0:0)	0.0007	0.739364
LPE(20:4/0:0)	0.0404	0.393048
(3aR,4R,5S,6S,7R,7aS)Hexahydro-1,3,2-benzodioxaphosphole-2,4,5,6,7-pentol 2-oxide	-0.6566	0.314999
1-Dodecyl-2-pyrrolidinone	3.8789	0.314999
(1β,2β)-1-Hydroxy-7-methoxycrinan-2-yl acetate	2.8467	0.0630128
PC(20:0/22:5)	-0.2825	0.14314
PE(20:5/24:1)	-0.0598	0.911797
LPC (17:0/0:0)	-0.112	0.911797
PE(17:0/0:0)	-0.2193	0.578742
PE(16:0/22:1)	0.0482	0.684211
PC(16:0/22:6)	0.052	1
PE(16:0/22:6)	0.0479	0.911797
1-Hexadecanoylpyrrolidine	-0.2588	0.684211
PC(16:0e/18:2(9Z,12Z))	-0.1758	0.105122
1H-Imidazol-2-ol	-0.0111	0.075256
(1E)-N-Hydroxy-4-(methylsulfanyl)-1-butanimine	1.2887	0.352681
1H-Imidazole-4-carboxylic acid	-7.3979	4.33004e-05
LPC(20:0/0:0)	-0.61	0.0630128
LPE(20:0/0:0)	-0.293	0.279861
1-Indanol	-0.6677	0.279861
1-Isopropenyl-3-isopropylbenzene	-0.2988	0.217563
1-Linoleoyl glycerol	-0.236	0.217563
LPC(18:2/0:0)	0.1757	0.970512
LPE(18:2/0:0)	-0.0077	0.630529
1-linoleoyl-sn-glycerol	1.225	0.0288056
1-Methyl-1-benzylidene-acetone	-0.6496	0.393048
(1R)-1-Benzyl-4-(hydroxymethyl)-2,3-dithia-5,7-diazabicyclo[2.2.2]octane-6,8-dione	-0.2306	0.0892096
1-Methyl-4-(1-methyl-2-propenyl)-benzene	0.1797	0.853428
1-Methyl-4-[(8E)-10-methyl-6-methylene-8-undecen-2-yl]benzene	-0.9501	0.911797
1-Methyladenine	3.2425	0.911797
1-Methylhistidine	0.324	0.684211
1-methylhypoxanthine	0.0494	1
1-Methylimidazoleacetic acid	2.9047	0.0432571
1-Methylinosine	-0.1705	0.393048
1-methyl-N-(3-oxo-1,3-dihydro-2-benzofuran-5-yl)-1H-imidazole-4-sulfonamide	-0.3337	0.352681
1-Methylnicotinamide	-1.0184	0.0288056
1-Naphthol	0.832	0.352681
(1R)-3-Ethyl-1-methyl-2-phenyl-1H-inden-6-ol	-0.643	0.435872
1-Nitrosopyrrolidine (NPYR)	1.22	0.0630128
1-O-Arsonopentofuranose	-0.143	0.911797
PE(18:0/22:5)	0.2441	0.481251
1-O-Hexadecyl-lyso-sn-glycero-3-phosphocholine	0.252	0.970512
PE(18:1/20:4)	0.1599	0.739364
LPE(18:1/0:0)	-0.0317	0.911797
PC(18:1/18:2)	0.0456	0.853428
PE(18:1/18:2)	0.5506	0.165494
PE(18:1/16:1)	0.3734	0.217563
PC(O-18:0/20:4(5Z,8Z,11Z,14Z))	-0.0538	0.481251
(1R)-6-Hydroxy-7-methoxy-1-methyl-1,2,3,4-tetrahydro-1-isoquinoliniumcarboxylate	0.4306	0.075256
LPE(16:0/0:0)	0.1253	0.795936
PE(16:0/18:2)	0.2466	0.481251
1-Phenyl-2-butanone	1.5472	0.123005
1-Phenyl-2-hexanone	0.3522	0.190316
1-Phenyl-3-methyl-5-pyrazolone	0.7239	0.00684146
1-Piperideine	0.1104	0.739364
PC(22:6/18:0)	-0.218	0.352681
GPEtn(22:6/18:0)	-0.0393	0.911797
LPE(18:0/0:0)	0.125	0.630529
PE(18:0/18:1)	0.1698	0.481251
(1R,7R,10R)-4,10,11,11-Tetramethyl-3-methylenetricyclo[5.3.1.01,5]undec-4-ene	1.1536	0.795936
1-stearyl estercitric acid	-0.2799	0.075256
LPC(24:0/0:0)	-0.7542	0.0114962
PC(14:0/18:1)	0.076	0.481251
PC(14:0/16:0)	0.2955	0.314999
1-Tetradecylamine	0.7882	0.352681
2-((4-Nitrophenoxy)methyl)oxirane	-0.6006	0.190316
2-({[4-(6-methyl-1,3-benzothiazol-2-yl)phenyl]imino}methyl)phenol	-0.4741	0.393048
2-(14,15-Epoxyeicosatrienoyl) glycerol	-1.2059	0.075256
2-(Adamantan-1-yl)-5H-thieno[3',2':5,6]thiopyrano[4,3-d]pyrimidine	-2.1736	0.190316
2-(2,6-difluorophenyl)-5-methyl-1,3-thiazol-4-ol	-2.1106	0.481251
(1S,2R,5S)-2-Isopropyl-5-methylcyclohexyl 3-oxobutanoate	0.2955	0.739364
2-(2-Carboxyethyl)-2,5,7,8-tetramethyl-3,4-dihydro-2H-chromen-6-yl hexopyranosiduronic acid	0.4896	4.33004e-05
2-(2-Carboxyethyl)-4-methyl-5-pentyl-3-furoic acid	-0.1013	0.481251
2-(2-Furfuryl)Furan	0.6452	0.0232306
2-(2-Furyl)piperidine	-0.9502	0.684211
2-(2-Oxo-8,9-dihydro-2H-furo[2,3-h]chromen-8-yl)-2-propanyl beta-D-glucopyranoside	0.553	0.739364
2-(2-pyridyl)-2-{2-[4-(trifluoromethoxy)phenyl]hydrazono}acetonitrile	-1.7886	0.00684146
2-(3-Phenylpropyl)phenol	0.0382	0.578742
2-(3-Phenylpropyl)tetrahydrofuran	0.2321	0.853428
2-(4-Isopropyl-4-methyl-5-oxo-4,5-dihydro-1H-imidazol-2-yl)-4-methylbenzoic acid	-0.3928	0.000324753
2-(5-Methyl-1,3-thiazol-4-yl)ethyl 2-methylpropanoate	-3.3265	0.393048
(1S,2S)-3-Phenoxy-3,5-cyclohexadiene-1,2-diol	-0.0662	0.435872
2-(5-Methyl-5-vinyltetrahydro-2-furanyl)propanal	-0.5004	0.165494
2-(6-Hydroxy-1H-indol-3-yl)acetamide	1.4159	0.000725281
2-(8-Hydroxy-4a,8-dimethyldecahydro-2-naphthalenyl)acrylic acid	0.7869	0.0892096
2-(acetylamino)-3-(1H-indol-3-yl)propanoic acid	-1.3203	0.14314
2-(acetylamino)-4-(methylthio)butanoic acid	-0.2685	0.190316
2-(Acetylamino)hexanoic acid	0.3068	0.14314
2-(Cyclohexylmethylidene)-1,2,3,4-tetrahydronaphthalen-1-one	0.2668	0.528849
2-(Diethylamino)ethanol	1.9865	0.0089307
2-(dimethylamino)-5,6-dimethylpyrimidin-4-ol	-0.1623	0.0114962
2-(hydroxyimino)- Pentanedioic acid	0.0598	0.911797
(-)-Rhododendrin	0.0721	0.00105003
(1S,2S,3R,6S,1'S,2'S,3'R,6'S)-6,6'-Iminobis[4-(hydroxymethyl)-4-cyclohexene-1,2,3-triol]	0.658	0.0114962
2-(Hydroxymethyl)-1-methyl-3,4,5-piperidinetriol	-0.9114	0.279861
2(N)-Methyl-norsalsolinol	-0.1187	0.0146896
2,12-Dimethoxypicrasa-2,12-diene-1,11,16-trione	2.0896	0.075256
2,2,6,6-Tetramethyl-1-piperidinol (TEMPO)	-0.1603	0.739364
2,2'-Iminodipropan-1-ol	0.5811	0.970512
2,2'-Methylenebis(4-methyl-6-tert-butylphenol)	-2.0185	0.0146896
2',3,4,4',6'-Pentamethoxychalcone	1.6883	0.481251
2,3,4,9-Tetrahydro-1H-β-carboline-1,3-dicarboxylic acid	-1.2295	0.630529
2,3-Bis(octanoyloxy)propanimidic acid	0.2252	0.795936
2,3-Bis(octanoyloxy)propyl 10-methyldodecanoate	0.3085	0.435872
(1S,4S)-4-Hydroxy-3-oxocyclohexanecarboxylic acid	0.1258	0.853428
2,3-Dihydroxypropyl 3,4,5-trihydroxybenzoate	0.0721	0.00105003
2,3-dinor Prostaglandin E1	-0.4047	0.481251
5-{(1R,2R,3R,5S)-3,5-Dihydroxy-2-[(1E,3S)-3-hydroxy-1-octen-1-yl]cyclopentyl}-4-oxopentanoic acid	0.482	0.000324753
2,4,5-Trimethoxypropiophenone	1.6326	0.795936
2,4,6-Octatriyn-1-ol	0.1116	0.528849
2,4-Bis(2-phenyl-2-propanyl)phenol	0.3451	0.739364
2,4-Dichlorobenzaldehyde	-1.5317	0.0432571
2,4-dihydroxyheptadec-16-enyl acetate	0.206	1
2,4-dihydroxyheptadec-16-ynyl acetate	-0.2435	0.739364
2,4-Dimethyl-1H-indole	2.0409	0.217563
(1S,6S)-6-Aminooctahydro-1-indolizinyl acetate	-5.2554	0.000725281
2,4-Dimethylbenzaldehyde	0.0393	0.528849
2,4-Dimethylphenol	0.1745	0.853428
2,4-Dinitrophenylhydrazine	-0.5116	0.352681
2,4-Quinolinediol	1.1455	0.0524259
2,5,5,8a-Tetramethyl-3,5,6,8a-tetrahydro-2H-chromene	0.0026	0.853428
2,5-diamino-6-(5-phosphono)ribitylamino-4(3H)-pyrimidinone	0.4946	0.393048
2,5-di-tert-Butylhydroquinone	-0.2597	0.911797
2,6-Diamino-4-hexenoic acid	-0.6671	0.481251
2,6-Diaminopyridine	-0.1112	0.684211
2,6-Dideoxy-3-O-methyl-L-arabino-hexopyranose	-1.5053	0.00388621
(1Z)-N-[(2S,3R,8E)-1,3-Dihydroxy-8-octadecen-2-yl]hexadecanimidic acid	-1.2919	0.00150469
2-[(1,3-thiazol-2-ylamino)methylidene]malononitrile	0.1662	0.247451
LPE(0:0/20:2)	-0.1164	0.352681
2-[(2E,6E,10E,14E,18E,22E,26E,30E)-3,7,11,15,19,23,27,31,35-Nonamethyl-2,6,10,14,18,22,26,30,34-hexatriacontanonaen-1-yl]-1,4-naphthoquinone	-0.1961	0.0630128
2-[(2S,3R,4S,5R)-5-(Aminomethyl)-3,4-dihydroxytetrahydro-2-furanyl]-N-(4-methoxybenzyl)acetamide	-0.8822	0.035463
2-[(2Z)-2-({4-[(3-Aminopropyl)amino]butyl}imino)-2-hydroxyethyl]-2-hydroxysuccinic acid	2.0109	1
2-[(3-Cyano-4,6-dimethyl-2-pyridinyl)sulfanyl]-N-(4-cyano-1-phenyl-1H-pyrazol-5-yl)acetamide	-1.0217	0.393048
2-[(3E)-4,8-Dimethyl-3,7-nonadien-1-yl]-2-methyl-2H-chromene-6-carboxylic acid	1.0518	0.0630128
2-[(3R,4S)-3-{[5-(Cyclohexylmethyl)-1,2-oxazol-3-yl]methyl}-4-piperidinyl]-N-(4-methoxybenzyl)acetamide	1.5033	0.795936
2-[(4-chlorophenyl)sulfonyl]-N,N-dimethylacetamide	1.6013	0.0630128
2-[(4S,4aR,7R,8R,8aS)-7-Hydroxy-8-(hydroxymethyl)-4a,8-dimethyl-2-(3-pyridinyl)-4,4a,5,6,7,8,8a,9-octahydronaphtho[2,3-d][1,3]thiazol-4-yl]-N-[(1R)-1-phenylethyl]acetamide	0.8631	0.105122
(1Z,2S)-N-[(2S,3R,4E,8E)-1,3-Dihydroxy-4,8-octadecadien-2-yl]-2-hydroxytridecanimidic acid	-0.8392	0.0630128
2-[(5E,8E)-5,8-Tetradecadien-1-yl]cyclobutanone	-0.1625	0.853428
2-[(5Z)-5-Tetradecen-1-yl]cyclobutanone	0.9205	0.795936
2-[2-(2,3-dihydro-1,4-benzodioxin-6-yl)-1,3-thiazol-4-yl]-1,3-benzothiazole	-0.4529	0.0892096
2-[2-(3,4-dimethoxyphenyl)acetyl]-1,2,3,4-tetrahydrophthalazine-1,4-dione	-0.0881	0.578742
2-[2-(4-Pyridinyl)-1-butenyl]phenol	0.7617	0.630529
2-[3-(4-pyridyl)-1H-1,2,4-triazol-5-yl]pyridine	0.9088	1
2-[4-(methylsulfonimidoyl)phenoxy]-5-nitropyridine	-0.455	0.435872
2-[4-(morpholinosulfonyl)phenoxy]isophthalonitrile	0.2527	0.14314
2-[6-(1H-benzo[d]imidazol-2-yl)-2-pyridyl]-1H-benzo[d]imidazole	7.8164	0.075256
2-[amino(3-chloroanilino)methylene]malononitrile	-2.3136	0.14314
(2,4,4-Trimethyl-2-pentanyl)benzene	-0.5726	0.105122
2-[Amino(carboxy)methyl]cyclopropanecarboxylic acid	-0.8212	0.00388621
2-{(3R,4S)-3-[(5-Butyl-1,2-oxazol-3-yl)methyl]-4-piperidinyl}-N-(4-fluorobenzyl)acetamide	-0.3607	0.105122
2-{(3R,4S)-3-[(5-Butyl-1,2-oxazol-3-yl)methyl]-4-piperidinyl}-N,N-diethylacetamide	0.3567	0.528849
2-{(4S,5S,5aS,9aS)-4-Methoxy-6,6,9a-trimethyl-5-[(2E,4E,6E)-2,4,6-octatrienoyloxy]-1-oxo-1,3,4,5,5a,6,7,8,9,9a-decahydro-2H-benzo[e]isoindol-2-yl}pentanedioic acid	-0.3863	0.739364
2-{[(Z)-2-(1-benzofuran-2-yl)-2-hydroxyethenyl]sulfanyl}-6-phenyl-4-(trifluoromethyl)nicotinonitrile	-0.0683	0.684211
2-{[4-allyl-5-(2-thienyl)-4H-1,2,4-triazol-3-yl]sulfanyl}-N-[4-(aminosulfonyl)phenyl]acetamide	0.0389	0.247451
2-{2-[(6-methoxy-2-morpholinopyridin-3-yl)amino]-2-oxoethoxy}acetic acid	8.6551	0.0232306
20 β-Dihydrocortisol	0.7808	0.481251
20S-Protopanaxatriol	-0.4443	0.352681
(6E)-6-[(2E,4E,6E)-3,7-Dimethyl-2,4,6,8-nonatetraen-1-ylidene]-1,5,5-trimethylcyclohexene	-0.6052	0.035463
(2,7-Dimethyloctahydro-1H-cyclopenta[c]pyridin-4-yl)methanol	0.3571	0.911797
(3S)-3-Piperidinecarboxylic acid	-0.3407	0.795936
2-(Methylsulfanyl)-1,3-benzothiazole	0.9859	0.352681
27-Nor-5beta-cholestane-3alpha,7alpha,12alpha,24,25-pentol	-0.4566	0.123005
2a,4-Dihydroxy-3-(hydroxymethyl)-6,6,7b-trimethyldecahydro-1H-cyclobuta[e]inden-2-yl 2,4-dihydroxy-5-methylbenzoate	0.0104	0.684211
2-Acetamido-1,5-anhydro-2-deoxy-4-O-beta-D-galactopyranosyl-D-arabino-hex-1-enitol	0.5847	0.0089307
2-Acetyl-6-hydroxy-7-(hydroxymethyl)-1,5,6,7-tetrahydro-4H-azepin-4-one	0.1094	0.481251
2-Acetylcyclohexanone	-5.4771	0.000487129
2-Amino-1,3,4-octadecanetriol	0.5588	0.970512
2-amino-2,3,7-trideoxy-D-lyxo-hept-6-ulosonic acid	0.5514	0.165494
2-Amino-3-butenoic acid	-1.0776	0.0114962
(21R)-27-Amino-24-hydroxy-24-oxido-18-oxo-19,23,25-trioxa-24λ5-phosphaheptacosan-21-yl (5Z,8Z,11Z,14Z,17Z)-5,8,11,14,17-icosapentaenoate	0.2675	0.352681
2-Amino-4-methylpyrimidine	-0.1682	0.481251
2-Amino-5-[2-(4-formylphenyl)hydrazino]-5-oxopentanoic acid	-0.6967	0.14314
2-Amino-6-({[2,3,4-trihydroxy-5-(hydroxymethyl)tetrahydro-2-furanyl]methyl}amino)hexanoic acid (non-preferred name)	-0.779	0.795936
2-Amino-6-methylmercaptopurine	0.1496	0.578742
2'-Aminoacetophenone	-0.4661	0.795936
2-Aminoacetophenone	-0.1832	0.435872
2-Aminobutyric acid	-0.3424	0.684211
PE(P-16:0e/0:0)	-0.0991	0.393048
2-Aminomuconic acid	-1.0256	0.0892096
2-aminoquinoline-3-carbonitrile	1.1462	0.0114962
(21R)-27-Amino-24-hydroxy-24-oxido-18-oxo-19,23,25-trioxa-24λ5-phosphaheptacosan-21-yl (9Z,12Z,15Z)-9,12,15-octadecatrienoate	0.4814	0.190316
2-Arachidonoyl glycerol	-1.1432	1
2-arachidonoylglycerol	0.0845	0.739364
2-Arachidonyl Glycerol ether	0.5714	7.57756e-05
LPE(0:0/20:4)	-0.0861	0.352681
2-beta-D-glucosyle anthranilate	-1.4834	0.00388621
2-Decylfuran	-0.2338	0.435872
2'-Deoxyinosine	0.1398	0.0892096
2'-Deoxyinosine 5'-monophosphate	-0.6329	0.739364
2-Ethyltoluene	-0.4679	0.165494
2-Hexenoylcarnitine	-0.8008	0.0524259
(25R)-3-Oxocholest-4-en-26-al	1.4829	0.0114962
2-Hexyl-3-methyl-2-cyclopenten-1-one	-0.2114	0.165494
2-Hydroxy-1-(1-oxo-1H-isochromen-3-yl)butyl hydrogen sulfate	-0.4077	0.528849
2-Hydroxy-1-(6-hydroxy-2-isopropenyl-2,3-dihydro-1-benzofuran-5-yl)ethanone	-0.4624	0.528849
DG(17:0/0:0/8:0)	0.3184	0.684211
2-Hydroxy-5-[(5-oxotetrahydro-2-furanyl)methyl]phenyl hydrogen sulfate	-2.8198	0.435872
2-Hydroxy-5-[(E)-(6-hydroxy-3-oxo-1-benzofuran-2(3H)-ylidene)methyl]phenyl hydrogen sulfate	0.9508	0.630529
2-Hydroxy-5-vinylphenyl hydrogen sulfate	-0.2632	0.578742
2-hydroxy-6-[(8Z,11Z)-pentadeca-8,11,14-trien-1-yl]benzoic acid	-0.7731	0.911797
2-Hydroxybenzothiazole	-2.4138	0.578742
2-Hydroxyhippuric acid	6.288	0.000725281
(+)-(S)-Clopidogrel	-0.2734	0.217563
(2E)-2-{[(1E,4S)-4-Ammonio-4-carboxy-1-buten-1-yl]imino}-5-[(1R)-1-(1H-indol-3-yl)ethyl]-4-oxo-1,3-oxazolidin-5-ide	1.6841	0.481251
2-Hydroxymyristic acid	0.4161	0.578742
2-Hydroxyvaleric acid	0.7604	0.190316
2-Isobutyl-4-methyl-5-ethylthiazoline	-1.1657	0.0630128
2-Isopropyl-9H-thioxanthen-9-one	-1.2072	0.00150469
2-Keto-6-aminocaproic acid	1.3907	0.035463
2-linoleoyl-sn-glycero-3-phosphoethanolamine	0.0845	0.630529
2-Methoxy-1-(3-methyl-2-buten-1-yl)-4-[(Z)-2-phenylvinyl]benzene	0.1187	0.0432571
2-Methoxy-5-methylaniline	-0.1209	0.684211
2-methoxyacetaminophen sulfate	-0.1033	0.528849
2-Methoxynaphthalene	-0.3001	0.795936
(2E)-2-Cyclotetradecen-1-one	-0.1242	0.911797
2-Methyl-1,2,3,4-tetrahydro-4,6,7-isoquinolinetriol	-0.2284	0.123005
2-methyl-1,3-thiazolidine-2-carboxamide	1.2391	0.970512
2-methyl-2,3,4,5-tetrahydro-1,5-benzoxazepin-4-one	-1.7864	0.0524259
2-Methylbenzoic acid	0.3905	0.795936
2-Methylbutyl beta-D-glucopyranoside	-1.5933	0.247451
2-methylbutyrylcarnitine	0.6619	0.352681
2-Methylhexahydro-4-pyrimidinecarboxylic acid	-0.08	0.795936
4-(Methylsulfanyl)-L-isovaline	-0.4029	0.217563
2-Methyl-N-(3-morpholinopropyl)-1,5-diphenyl-1H-pyrrole-3-carboxamide	0.8504	0.528849
2-Methylnaphthalene	0.5492	0.00519604
(2E)-2-Tridecene-4,6,8-triyn-1-ol	-0.6379	0.435872
2-Methylnicotinamide	0.0128	0.853428
2-Methylthiazolidine	0.5162	0.528849
2-morpholinoacetic acid	0.111	0.739364
2-morpholino-N-[5-(2-thienyl)-1,3,4-thiadiazol-2-yl]acetamide	-3.7908	0.481251
2-morpholinophenyl 2-furoate	-2.0793	0.393048
2-O-ethyl-L-Ascorbic acid	1.2719	0.352681
2-Oxa-4-azatetracyclo[6.3.1.16,10.01,5]tridecan-3-one	-4.5267	0.481251
2-Oxindole	-0.9581	0.247451
2-oxindole-3-acetic acid	0.8359	0.00684146
2-Oxobutyric acid	0.1068	0.911797
(2E)-3-(3,4-Dimethoxyphenyl)-N-[2-(1-hydroxy-3-methoxy-4-oxo-2,5-cyclohexadien-1-yl)ethyl]acrylamide	2.7525	0.00105003
PC(0:0/16:0)	-0.1102	0.352681
2-phenanthrol	0.1119	0.0432571
2-phenyl-1-(2-pyridylmethyl)-1,4,5,6,7,8-hexahydroquinazoline-4-thione	-5.4991	0.035463
2-Phenyl-3,4-dihydro-2H-1,4-benzothiazin-3-one	-0.1272	0.528849
2-phosphinomethylmalic acid	0.0033	0.684211
2-pyridone	-0.0192	0.314999
2-pyridylacetylglycine	-0.7425	0.352681
2-Pyrrolidone	-0.3131	0.435872
2-tert-Butyl-4-ethylphenol	2.3272	0.795936
3-(1H-benzo[d]imidazol-2-yl)-6-ethyl-7-hydroxy-4H-chromen-4-one	-0.2662	0.481251
(2E)-decenoic acid	0.2122	0.853428
3-(1-pyrrolidinyl)-5-(trifluoromethyl)pyridine-2-carbothioamide	-2.0479	0.075256
3-(2,4-Cyclopentadien-1-ylidene)-5alpha-androstan-17beta-ol	0.5426	0.0185434
3-(2,6-Dioxocyclohexyl)propanenitrile	0.5083	0.247451
3-(2-Amino-4-pyrimidinyl)alanine	3.8643	0.393048
3-(2-Deoxy-beta-D-erythro-pentofuranosyl)-4,6,7,8-tetrahydropyrimido[1,2-a]purin-10(3H)-one	0.2771	0.795936
3-(2-Hydroxyethyl)-1H-indol-5-yl alpha-D-glucopyranoside	2.2176	0.123005
3-(2-thienyl)-1,2,4-oxadiazole-5-carbohydrazide	0.9722	0.00287947
3-(3,4,5-trimethoxyphenyl)propanoic acid	-0.427	0.684211
3-(3,4-Dimethoxyphenyl)-N-[2-(1-hydroxy-3-methoxy-4-oxo-2,5-cyclohexadien-1-yl)ethyl]propanamide	4.2924	0.00519604
3-(3,4-Dimethyl-5-pentyl-2-furyl)propanoic acid	-0.357	0.190316
(2E)-hexadecenoylcarnitine	-0.3613	0.352681
3-(3,5-dimethyl-1H-pyrrol-2-yl)-2-(2-thienylcarbonyl)acrylonitrile	-0.5542	0.075256
3-(3-pyridinyl)propanoic acid	1.1326	0.217563
3-(4-Hydroxy-3-methoxyphenyl)-2-oxiranecarboxylic acid	-0.7832	0.075256
3-(4-Methoxyphenyl)propyl hydrogen sulfate	0.4923	0.0288056
3-(6,7-Dimethoxy-1,3-benzodioxol-5-yl)-2-propen-1-ol	-0.4747	0.795936
3-(Benzylsulfinyl)alanine	-0.3814	0.0432571
3-(Decanoyloxy)-2-hydroxypropyl tridecanoate	1.8332	0.0232306
3-(Icosanoyloxy)-4-(trimethylammonio)butanoate	-0.9708	0.0089307
3-(phosphoacetamido)-L-alanine	-0.0168	0.853428
3-(propan-2-yl)-octahydropyrrolo[1,2-a]pyrazine-1,4-dione	-0.7756	0.217563
(2E,4E)-2,4-Dodecadienal	0.3732	0.14314
3, 5-Tetradecadiencarnitine	-0.0574	0.970512
3,3'-(2,2'-Dihydroxy-4,4'-biphenyldiyl)bis(2-aminopropanoic acid) (non-preferred name)	-0.7782	0.739364
3,3'-(3,8,13,17-Tetramethyl-7,12-divinyl-2,3,6,7,8,11,12,13,14,17,22,24-dodecahydroporphyrin-2,18-diyl)dipropanoic acid	1.645	0.0146896
3,3,6,6-tetramethyl-9-(2-thienyl)-1,2,3,4,5,6,7,8,9,10-decahydroacridine-1,8-dione	1.8475	0.279861
3,3'-[7,12-Bis(1-hydroxyethyl)-3,8,13,17-tetramethyl-2,18-porphyrindiyl]dipropanoic acid	-1.0034	0.528849
3,4,5-trimethoxyhydrocinnamic acid	-0.5357	0.279861
3,4-dehydrothiomorpholine-3-carboxylic acid	0.4473	0.217563
3,4-dihydroxybenzylamine	0.3202	0.123005
3,4-Dihydroxyphenylglycol O-sulfate	-0.1598	0.630529
3,4-dihydroxystyrene	-0.8175	0.14314
(2E,4E,7Z)-2,4,7-Tridecatrienal	0.2253	0.739364
3',4'-Dimethoxyacetophenone	-0.4148	0.684211
3,4-Dimethoxybenzyl alcohol	1.1247	0.0524259
3,4-Methylenesebacic acid	0.2175	0.630529
3',5'-Cyclic IMP	0.0345	0.630529
3,5-dibenzylpyridine-2,6-diamine	-0.1135	0.970512
3,5-Dibromo-4-hydroxybenzamide	1.9668	0.035463
3,5-Dihydroxybenzoic acid	-0.4949	0.217563
3,5-Dimethoxy-4-(sulfooxy)benzoic acid	2.0274	0.393048
3,5-Dimethoxyaniline	-0.1235	0.911797
3,6,9,12-tetraoxatridecan-1-ol	0.3521	0.435872
(2E,4Z)-N-Isobutyl-2,4-octadecadienamide	0.0582	1
3,6-Dideoxy-3-[(Z)-(1-hydroxyethylidene)amino]-α-D-glucopyranose	-0.983	0.190316
3,6-Dihydronicotinic acid	0.0149	0.795936
3-[(12-Hydroxyoctadecanoyl)oxy]-4-(trimethylammonio)butanoate	0.3715	0.630529
3-[(1S)-2-Cyclohexen-1-yl]-L-alanine	-2.1345	1.08251e-05
3-[(2,6-Dimethylheptanoyl)oxy]-4-(trimethylammonio)butanoate	-0.2445	0.435872
3-[(2-fluorophenyl)sulfonyl]propanenitrile	-0.2813	0.393048
3-[(2Z)-1-Oxo-2-buten-2-yl]pentanedioic acid	0.7824	0.0232306
3-[(3-Hydroxydecanoyl)oxy]-4-(trimethylammonio)butanoate	0.1764	1
PC(22:6/18:1)	-0.1861	0.435872
3-[(6-Oxodecanoyl)oxy]-4-(trimethylammonio)butanoate	-0.2596	0.279861
(2E,6E)-9-[(2R)-6-Hydroxy-2,5,7,8-tetramethyl-3,4-dihydro-2H-chromen-2-yl]-2,6-dimethyl-2,6-nonadienoic acid	-1.013	0.14314
3-[2-(1,3-Benzodioxol-5-yl)-7-methoxy-1-benzofuran-5-yl]-3-hydroxypropyl hexopyranoside	0.7401	0.352681
3-[3-(3-Furyl)-7-(2-hydroxy-2-propanyl)-3a,6,9a-trimethyl-1,9-dioxododecahydrobenzo[f]oxireno[d]isochromen-6-yl]-3-hydroxypropanoic acid	-0.28	1
3-[3-Methoxy-4-(sulfooxy)phenyl]propanoic acid	-1.3123	0.528849
3-[4-(tert-butyl)anilino]-2-(3-thienylcarbonyl)acrylonitrile	0.4793	0.190316
3-[4-Hydroxy-3-(sulfooxy)phenyl]propanoic acid	-0.6335	0.217563
3-[6-(tert-butyl)-1,1-dimethyl-2,3-dihydro-1H-inden-4-yl]-5-(trifluoromethyl)-4,5-dihydro-1H-pyrazol-5-ol	-0.5185	0.314999
3-acetamidopropanal	0.9099	0.911797
3-Acetoxyurs-12-en-23-oic acid	-0.1437	0.528849
3-Allylcyclohexene	-0.3101	0.247451
3-Amino-4-hydroxybenzaldehyde	-0.4805	0.630529
(+)-[6]-Gingerol	-0.2821	0.853428
(2E,6Z)-N-Cyclopropyl-2,6-nonadienamide	2.4708	0.075256
3-Aminopropane-1-sulfonic acid	-1.4089	0.0114962
3-Anisic acid	-0.8979	0.853428
3-Benzoyl-1-[4-(trifluoromethyl)phenyl]-1,4-dihydropyridazin-4-one	-0.3399	0.314999
(3β,5α,17β)-Androstane-3,17-diyl diacetate	0.0433	0.970512
(3β,5α)-3,21-Dihydroxy-4,4,14-trimethylpregn-8-en-20-one	0.5765	0.739364
(3β,4α,5α)-3-Hydroxy-4-methylcholest-7-ene-4-carbaldehyde	-0.2622	0.0630128
3-Buten-1-amine	0.2869	0.075256
3-Carboxy-1-methylpyridinium	2.0988	0.0432571
3-Chloropropiophenone	-2.3074	0.0892096
3-Deoxy-D-glycero-D-galacto-2-nonulosonic Acid	1.1407	0.00684146
(2-Pyridinyloxy)methanesulfonic acid	0.3017	0.190316
3-deoxy-D-manno-2-octulosonic acid	1.613	0.0892096
3-ethoxy-4-(1,4-thiazinan-4-yl)cyclobut-3-ene-1,2-dione	-3.4885	0.684211
3-Ethylphenol	-5.0607	0.000205677
3-hydroxy-1,5-diphenylpentan-1-one	-4.017	0.000324753
3-Hydroxy-2,4,5-pyridinetrimethanol	-0.2399	0.578742
3-hydroxy-3,4-bis[(4-hydroxy-3-methoxyphenyl)methyl]oxolan-2-one	-0.6494	0.481251
3-Hydroxy-3-[(3-methylbutanoyl)oxy]-4-(trimethylammonio)butanoate	0.4306	0.279861
3-Hydroxy-5, 8-tetradecadiencarnitine	0.1944	0.684211
3-hydroxy-6-methoxy-2-phenyl-4H-chromen-4-one	1.7518	0.00519604
3-Hydroxybutyric acid	-0.3853	0.739364
PI(16:0/20:4)	0.2934	0.314999
3-Hydroxy-cis-5-tetradecenoylcarnitine	0.5127	0.314999
3-Hydroxydetomidine	-1.5589	0.435872
3-hydroxydodecanoylcarnitine	0.3509	0.528849
3-Hydroxyhexadecadienoylcarnitine	-0.1198	0.217563
3-hydroxyhexadecanoylcarnitine	0.08	0.684211
3-Hydroxylidocaine	-0.304	0.435872
3-hydroxyoctanoylcarnitine	-0.0249	0.853428
3-Hydroxypyridine	-3.0999	0.970512
3-Hydroxysebacic acid	-1.2818	0.481251
3-Hydroxytetradecanedioic acid	0.4281	0.630529
PI(18:0/22:6)	0.1068	0.352681
3-hydroxytetradecanoylcarnitine	0.4771	0.217563
3-Indoleacetamide	0.9681	0.000205677
3-Indoxyl sulphate	-0.6692	0.352681
3-Isopropylmalic acid	-0.5906	0.0630128
3-Methoxy prostaglandin F1α	0.8183	1.08251e-05
3-Methoxy-1-(4-methoxy-1-benzofuran-5-yl)-3-phenyl-1-propanone	0.1097	0.393048
3-Methoxy-4-hydroxyphenylethyleneglycol sulfate	-0.4481	0.105122
3-Methoxy-5-{7-methoxy-3-methyl-5-[(1E)-1-propen-1-yl]-2,3-dihydro-1-benzofuran-2-yl}-1,2-benzenediol	5.1473	0.075256
3-Methoxyestra-1,3,5(10),16-tetraene	-0.3614	0.393048
3-Methoxytyramine	0.2249	0.739364
PI(18:0/18:2)	-0.134	0.481251
3-Methyl-19-nor-17alpha-pregna-1,3,5(10)-trien-17-ol	-0.0765	0.795936
3-Methyl-1-phenyl-2-butene	0.2214	0.853428
3-Methyl-5-(5,5,8a-trimethyl-2-methylene-7-oxodecahydro-1-naphthalenyl)pentyl acetate	-0.505	0.075256
3-Methylcyclopentene	-0.3802	0.247451
3-Methylsulfolene	0.2665	0.481251
3-Morpholino-4-tetrahydro-1H-pyrrol-1-ylcyclobut-3-ene-1,2-dione	0.1175	0.0432571
3'-O-Methylguanosine	-0.2342	0.393048
3-Oxalomalic acid	0.0746	0.970512
3-oxo-C12-HSL	-0.9299	0.00150469
3-oxolauric acid	-0.0119	0.739364
(2R)-1-[(Hydroxy{[(2R,3R,5S,6R)-2,3,4,5,6-pentahydroxycyclohexyl]oxy}phosphoryl)oxy]-3-(palmitoyloxy)-2-propanyl (9Z,12Z)-9,12-octadecadienoate	0.1613	0.528849
3-oxopalmitic acid	-0.1335	0.630529
3-Oxotetradecanoic acid	0.1602	0.528849
3-Phenyllactic acid	1.0243	0.0630128
3-Phenylpropanoic acid	-2.9569	0.0089307
3-Phenylpropionitrile	-0.3765	0.190316
3-Thiomorpholinecarboxylic acid	0.0211	1
3-Ureidopropionic acid	0.0933	0.853428
4-(2-Aminopropoxy)-3,5-dimethylphenol	6.6056	0.578742
4-(2-Furyl)-6-(methylthio)-2-tetrahydro-1H-pyrrol-1-ylpyrimidine-5-carbonitrile	-0.6455	0.528849
4-(2-Hydroxyethyl)phenyl hydrogen sulfate	1.3526	0.190316
LPE(0:0/22:5)	-0.3163	0.314999
4-(3,4-dimethylphenyl)-1-thia-4-azaspiro[4.5]decan-3-one	0.3118	0.578742
4-(3-Hydroxybutyl)-2-methoxyphenyl hydrogen sulfate	3.5507	0.393048
4-(3-pyridyl)-4-oxobutyramide	-0.7543	0.000725281
4-(4-benzhydrylpiperidino)-8-chloro-2-(trifluoromethyl)quinoline	-1.294	0.0524259
4-(4-methoxyphenyl)-4,5-dihydropyrrolo[1,2-a]quinoxaline	-0.0821	0.352681
4-(5,7-Dihydroxy-4-oxo-4H-chromen-3-yl)phenyl hydrogen sulfate	1.1913	0.630529
4-(5-Hydroxy-2-methyl-2-azabicyclo[2.2.2]oct-5-yl)-3-methylbutanoic acid	0.275	0.578742
4-(allylsulfanyl)-1-phenyl-1H-pyrazolo[3,4-d]pyrimidine	-2.7534	0.217563
4-(Aminomethyl)cyclohexanecarboxylic acid	-3.7477	0.000129901
4-(Dimethylsulfonio)-2-hydroxybutanoate	-0.3497	0.578742
LPE(0:0/18:3)	-0.1194	0.795936
4-(Hydroxymethyl)-6,7a-dihydro-1H-spiro[cyclopenta[c]pyran-7,2'-oxirane]-1,6-diol	2.4387	0.075256
4-(Nitrosoamino)-1-(3-pyridinyl)-1-butanone	-0.3238	0.217563
4-(Stearoylamino)butanoic acid	0.2378	0.481251
4-(trimethylammonio)but-2-enoate	0.3946	0.279861
4,4'-Bipyridine	0.0425	0.393048
4,4'-Diisocyanatodicyclohexylmethane	1.867	0.00105003
4,4'-dimethoxy[1,1'-biphenyl]-2-carbonitrile	0.235	1
Cholesta-4,6-dien-3-one	0.3793	0.14314
4,6-Diamino-5-formamidopyrimidine	-0.6122	0.0432571
4,6-Dimethyl-2(1H)-pyrimidinone	-0.6627	0.217563
LPE(0:0/22:0)	-0.5128	0.123005
4,7-dimethylbenzofuran	1.5112	0.0114962
4,8a-dimethyl-decahydronaphthalen-4a-ol	0.1591	0.0630128
4,8-Quinolinediol	-0.0559	0.0185434
4-[(1E)-4-Methyl-3-oxo-1-penten-1-yl]phenyl hydrogen sulfate	-1.273	0.279861
4-[(3-Acetamidopropyl)amino]butanoic acid	-0.5551	0.105122
4-[(3-Aminopropyl)amino]butanoic acid	3.5105	0.14314
4-[(4E,7Z,10E,13E,16Z,19Z)-4,7,10,13,16,19-Docosahexaenoylamino]butanoic acid	1.2155	0.314999
4-[(Cyclohexylcarbamoyl)amino]-1-[(methylsulfanyl)acetyl]prolyl-N2-methylglycinamide	-0.9998	0.279861
4-[(E)-2-{[2-(4-Hydroxyphenyl)ethyl]amino}vinyl]-2,3-dihydro-2,6-pyridinedicarboxylic acid	0.2324	0.352681
4-[(Z)-(6-Hydroxy-3-oxo-1-benzofuran-2(3H)-ylidene)methyl]phenyl hydrogen sulfate	-0.0024	1
(2R)-2,3-Dihydroxypropanoic acid	-1.1576	0.0524259
4-[1,2,4]triazolo[4,3-b]pyridazin-6-ylthiomorpholine	0.8795	0.165494
1-[2-(1,1-Dioxido-4-thiomorpholinyl)ethyl]-2-imidazolidinone	-0.6612	0.00150469
4-[4-phenyl-3,6-dihydro-1(2H)-pyridinyl]butanoic acid hydrochloride	0.881	0.630529
4-[5-(1,3-Benzodioxol-5-yl)-3,4-dimethyltetrahydro-2-furanyl]-2-methoxyphenol	2.5874	0.435872
4-[5-(5-anilino-1,2,4-thiadiazol-3-yl)-4-methylpyrimidin-2-yl]benzamide	0.1852	0.684211
4-[Amino(carboxy)methyl]-5-oxoproline	0.0042	0.739364
4-{(Z)-[(4E,7Z,16Z,19Z)-1-Hydroxy-4,7,10,13,16,19-docosahexaen-1-ylidene]amino}butanoic acid	-0.1376	0.911797
4-{[(morpholinosulfonyl)methyl]sulfonyl}morpholine	0.3231	0.123005
4-{[3-(Hydroxymethyl)phenyl]amino}-N-(isopropylcarbamoyl)-3-pyridinesulfonamide	-0.3936	0.684211
4-{2-[(2-chlorophenoxy)methyl]-1,3-thiazol-4-yl}benzonitrile	-0.7884	2.16502e-05
(+)-10-Deoxymethynolide	-0.0246	0.630529
(2R)-2-[(4S,8R)-13-Hydroxy-4,8,12-trimethyltridecyl]-2,7,8-trimethyl-6-chromanol	0.2962	0.578742
4-Acetamido-3-hydroxyphenyl hydrogen sulfate	-0.5841	0.393048
4-Acetamidobenzoic acid	-1.6798	0.0114962
4-acetyl-4-(ethoxycarbonyl)heptanedioic acid	-1.5925	0.352681
4-Allyl-2-methoxyphenyl palmitate	1.0515	0.075256
(3β,4α,5α)-3-Hydroxy-4-methylcholest-8-ene-4-carbaldehyde	0.8785	0.0232306
4-Amino-2-(4-pyridyl)pyrimidine-5-carbothioamide	-1.4577	0.105122
4-amino-2-{[5-(4-pyridinyl)-1,3,4-oxadiazol-2-yl]sulfanyl}-5-pyrimidinecarbonitrile	-0.4768	0.165494
4-Amino-4-deoxypentopyranose	0.2001	0.853428
4-Aminobenzoic acid	1.7939	0.0630128
4-Amino-N-[5-(hydroxymethyl)-1,2-oxazol-3-yl]benzenesulfonamide	-2.5643	0.217563
PC(22:0/22:6)	-0.2017	0.314999
4-Aminophenol	0.7823	0.0524259
4-Benzoylbiphenyl	0.4616	0.481251
4-benzyl-5-{[(2-methyl-1,3-thiazol-4-yl)methyl]thio}-4H-1,2,4-triazol-3-ol	-0.2318	0.123005
4beta-methylzymosterol-4-carbaldehyde	-0.1886	0.123005
4-Carboxy-2-[(5-oxidanidyl-5-oxidanylidenenorvalyl)amino]butanoate	-0.7564	0.00150469
4-chloro-2-(2,4-dichlorophenyl)-5-[methyl(1H-pyrrol-1-yl)amino]-2,3-dihydropyridazin-3-one	-0.9076	0.035463
4-Chloroindole-3-acetic acid	0.235	0.279861
4-Dimethylaminoantipyrine	2.2394	0.0892096
4-Ethyl-2,6-dihydroxyphenyl hydrogen sulfate	0.0841	1
4-Ethyl-2-hydroxy-6-methoxyphenyl hydrogen sulfate	0.4928	0.578742
PC(22:1/20:4)	-0.0092	0.795936
4-Ethyl-2-methoxyphenyl hydrogen sulfate	-0.894	0.739364
4-ethylphenylsulfonic acid	-0.8527	0.314999
4-Ethynylaniline	-0.4552	0.217563
4-Formyl-2-methoxyphenyl hydrogen sulfate	1.4892	0.911797
4-guanidinobutanal	-0.0292	0.105122
4-Heptylphenol	0.2851	0.853428
4-Hydroxy-3-(3-methyl-3-butene-1-ynyl)benzaldehyde	-0.368	0.739364
4-Hydroxy-3-(sulfooxy)benzoic acid	0.067	0.528849
4-Hydroxy-3-nitrophenylacetic acid	-0.3957	0.279861
4-Hydroxy-4-(3-methoxyphenyl)-2-butanone	-2.4472	0.853428
PC(22:2/22:6)	-0.2668	0.352681
4-hydroxy-4-(indol-3-ylmethyl)glutamic acid	-1.1208	0.0892096
4-Hydroxybenzaldehyde	-0.1474	0.528849
4-Hydroxybenzamide	-0.6796	0.630529
4-Hydroxycoumarin	1.7486	0.00519604
4-Hydroxy-L-threonine	1.5086	0.247451
4,8-Dihydroxy-3-methyl-3,4-dihydro-1H-isochromen-1-one	3.2238	0.0432571
4-Hydroxyprolylalanine	-0.4017	0.035463
4-Hydroxyprolylleucine	-0.5935	0.739364
4-Imino-1-(beta-D-ribofuranosyl)-1,4-dihydro-3-pyridinecarboxylic acid	0.2728	0.190316
4-Indolecarbaldehyde	0.0022	0.970512
PC(20:4/24:1)	-0.4075	0.165494
4-Isopropyl-1,6-dimethyl-1,2-dihydronaphthalene	1.5879	0.123005
4-Methoxy-3-(sulfooxy)benzoic acid	-0.5151	0.14314
4-Methoxy-6-(2-methyl-1,3-thiazol-4-yl)-1,3,5-triazin-2-amine	-0.0459	0.795936
4-Methoxy-butyryl fentanyl	0.0519	0.435872
4-Methoxy-N'-({[4-methyl-5-(3-pyridinyl)-4H-1,2,4-triazol-3-yl]sulfanyl}acetyl)benzohydrazide	-0.4248	0.970512
4-Methyl-5,6,7,8-tetrahydroquinoline	0.74	0.0432571
4-methyl-5-{[5-(2-pyridinyl)-2-thienyl]sulfonyl}-1,3,4,5-tetrahydro-2H-1,5-benzodiazepin-2-one	2.3726	0.0089307
4-Methyl-6-[(1-methyl-2-piperidinyl)methyl]-5,6-dihydro-2H-pyran-2-one	0.2632	0.630529
4-Methyleneglutamic acid	0.1134	0.528849
4-Methylene-L-glutamine	0.213	0.528849
PE(18:1/18:0)	-0.0007	1
4-methyl-N-{[4-(5-propylpyrimidin-2-yl)-1,4-diazepan-1-yl]carbonyl}benzenesulfonamide	0.6605	0.0232306
4-Methylphenol	-0.2164	0.684211
4-Morpholinepropanesulfonic acid	-1.5097	0.630529
4-nitrobenzaldehyde N-(5-methyl-3-phenyl-2-thioxo-2,3-dihydro[1,3]thiazolo[4,5-d]pyrimidin-7-yl)hydrazone	1.5962	0.217563
4-Nitrosobiphenyl	-0.0303	0.970512
4-Octyl-1,3-cyclopentanedione	0.0283	0.795936
4-Octylphenol	0.0705	0.970512
4-Oxoproline	0.0309	0.911797
4-Phenethylphenol	-0.6505	0.393048
4-Phenolsulfonic acid	-1.7733	0.0524259
PE(18:3/18:0)	-0.4931	0.123005
4-phenoxyphenyl 4-hydroxypiperidine-1-carboxylate	-0.285	0.481251
4-Phenylbutyric acid	0.6359	0.105122
4-Pyridoxic acid	-0.1922	0.435872
4-Sulfobenzoic acid	-0.2004	0.911797
4-tert-Octylphenol monoethoxylate	-0.5745	0.435872
4-Undecylbenzenesulfonic acid	0.1727	0.314999
4-Vinylcyclohexene	-0.4369	0.14314
4-vinylphenol sulfate	0.6382	0.578742
4-Vinylpyridine	-4.1449	0.000487129
5-({[3-chloro-5-(trifluoromethyl)-2-pyridyl]methyl}thio)-4-pentyl-4H-1,2,4-triazol-3-ol	-0.7136	0.795936
PE(20:1/18:1)	0.0857	0.911797
5-(2,2-diethoxyethyl)-4-methyl-4H-1,2,4-triazole-3-thiol	0.4144	0.14314
5-(2-Carboxyethyl)-2-hydroxyphenyl beta-D-glucopyranosiduronic acid	-0.7415	0.0524259
5-(3-hydroxypropionyl)-2,3-dihydro-1H-pyrrolizine	0.0766	0.630529
5-(3-Methoxyphenyl)-4-(sulfooxy)pentanoic acid	-0.2451	0.314999
5-(5-(4-(4,5-dihydro-2-oxazoly)phenoxy)pentyl)-3-methyl osoxazole	-1.0718	0.435872
5-(5-Hydroxy-7,7-dimethyl-7H-furo[2,3-f]chromen-2-yl)-1,3-benzenediol	2.2267	0.00519604
5-(5-Hydroxy-8-methyl-7,10-dihydrofuro[2,3-g][1]benzoxepin-2-yl)-1,3-benzenediol	2.3164	0.0146896
5-(6-hydroxy-6-methyloctyl)-2,5-dihydrofuran-2-one	0.1294	0.911797
5-(hydroxymethyl)-4-methoxy-2,5-dihydrofuran-2-one	-2.7484	0.435872
5-(N,N-Dimethylcarbamimidamido)-2-oxopentanoic acid	0.3046	0.739364
PE(22:6/18:1)	-0.2425	0.279861
5,6-Dihydrophenanthridin-6-one	-0.7951	0.075256
5,6-Dihydrothymidine	-0.018	0.578742
(3α,5α,17β)-Androstane-3,17-diyl dipropanoate	-0.5215	0.165494
5-[({[4-(4-chlorophenyl)-1,3-thiazol-2-yl]methyl}thio)methyl]-4-methyl-4H-1,2,4-triazole-3-thiol	-0.2216	0.314999
5-[4-(tert-Butyl)-1,3-thiazol-2-yl]-3-methyl-1-phenyl-1,2,3,4-tetrahydropyrimidine-2,4-dione	3.4096	0.0524259
5-[5-(2-chlorophenyl)-2-(trifluoromethyl)-3-furyl]-3-(2-thienyl)-1,2,4-oxadiazole	-1.4368	0.00150469
5-[8,10-Dihydroxy-11-(hydroxymethyl)-4,7-dimethyltridecyl]-6-ethyl-4-hydroxy-4,5-dimethyl-2-cyclohexen-1-one	0.0838	0.970512
5-acetyl-2,6-dimethyl-1,2,3,4-tetrahydropyridin-4-one	-3.1596	0.0089307
5-Allyl-3-methoxy-1,2-benzenediol	-4.2029	0.105122
5-Amino-6-(3-hydroxy-4-methoxybutanoyl)-2,2-dimethyl-2,3-dihydro-4H-chromen-4-one	-2.3867	0.035463
PE(20:4/18:1)	-0.3227	0.190316
5-Aminovaleric acid	0.3311	0.393048
5-Benzyl-4-hydroxy-6H-pyrido[3,2,1-jk]carbazol-6-one	-0.2104	0.217563
(3α,5β,17β)-Estrane-3,17-diol	-0.5943	0.0232306
5-chloro-1-isopropyl-2-[(1-methyl-4-nitro-1H-imidazol-5-yl)sulfanyl]-1H-benzimidazole	2.6248	0.0146896
5-Chloro-3-fluoro-1,2-benzenediol	-0.0611	0.795936
5-Chloro-N,6-dimethyl-2-pyridin-2-ylpyrimidin-4-amine	-1.9895	0.0892096
5-cyano-3,4-dimethylthiophene-2-carboxamide	-0.1766	0.123005
5-formyl-2,3-dihydro-1H-pyrrolizine	-0.7339	0.165494
5-Formyl-6-methyl-2,3-dihydro-1H-pyrrolizine	1.2834	0.911797
5-guanidino-3-methyl-2-oxopentanoic acid	0.0383	0.970512
(+)-castanospermine	0.3943	0.190316
PE(20:5/18:1)	-0.3748	0.165494
5-Heptyl-2-oxotetrahydro-3-furancarboxylic acid	-0.2051	0.911797
5-heptyl-4-hydroxy-6H-pyrido[3,2,1-jk]carbazol-6-one	0.5056	0.247451
5-Hexyl-2-oxotetrahydro-3-furancarboxylic acid	-0.1387	0.684211
5-hydroxy-2-oxo-4-ureido-2,5-dihydro-1H-imidazole-5-carboxylic acid	-0.4217	0.105122
5-Hydroxy-3a,4,5,7a-tetrahydro-1H-isoindole-1,3(2H)-dione	2.6452	0.0114962
5-Hydroxy-8-(2-hydroxy-2-propanyl)-6-(3-methylbutanoyl)-4-propyl-8,9-dihydro-2H-furo[2,3-h]chromen-2-one	-0.2878	0.217563
(5-Hydroxy-1H-benzimidazol-2-yl)[(4-methoxy-3,5-dimethyl-2-pyridinyl)methyl]sulfoniumolate	3.9799	0.739364
5-Hydroxyindole-3-acetic acid	0.7543	0.0114962
5-hydroxyisouric acid	-0.9482	0.435872
5-Hydroxymethyl-2-furaldehyde	-3.2985	0.000487129
PE(18:2/18:1)	-0.5463	0.0524259
5-Hydroxy-N-formylkynurenine	1.6385	0.123005
5-Hydroxyomeprazole	-1.0035	0.393048
5-hydroxypipecolic acid	-0.2024	0.528849
5-Hydroxytryptophan	1.3176	0.000487129
5-Isopropyl-3,8-dimethyl-1,2-dihydronaphthalene	0.3268	0.0146896
5-Methyl-1-(1,3,5-trimethyl-1H-pyrazol-4-yl)-1H-1,2,3-triazole	-0.6453	0.00150469
5-Methyl-2-octyl-3(2H)-furanone	0.1448	0.970512
5-Methylcytosine	-0.4294	0.0232306
5-methylthioribose	0.2905	0.393048
5-Nitro-o-toluidine	-0.6246	0.247451
PE(18:3/18:1)	0.2997	0.217563
5-Nonyl-2-oxotetrahydro-3-furancarboxylic acid	-1.0642	0.0185434
5-Octyl-2-oxotetrahydro-3-furancarboxylic acid	-0.674	0.352681
5-oxo-delta-bilirubin	-0.6818	0.0146896
5-Oxonorleucine	0.0492	0.528849
5'-S-Methyl-5'-thioadenosine	4.0803	0.435872
5-Sulfosalicylic acid	8.6647	0.528849
5α-Dihydrotestosterone glucuronide	-0.2052	0.970512
6-(1-Hydroxyethyl)-3-(hydroxymethyl)-2,7-dioxabicyclo[4.1.0]hept-3-en-5-one	1.273	0.393048
6,6a,9,10-Tetrahydro-2H,8H-[1,3]oxazino[3,2-a]pyrrolo[4,3,2-de]quinoline-2,3(4H)-dione	-0.178	0.481251
6,9-dimethoxy-11H-indeno[1,2-b]quinoxalin-11-one	-0.9439	0.00105003
PE(DiMe(13,5)/DiMe(11,3))	-0.2264	0.279861
6-[(1R,2S)-1,2-Dihydroxypropyl]-3,4-dihydro-2,4-pteridinediol	0.7079	0.853428
6-[(1Z)-1-Propen-1-yl]-2,3,4,5-tetrahydropyridine	-0.1886	0.14314
6-[(6-Aminohexanoyl)amino]hexanoic acid	0.5158	0.165494
6-[(Z)-2-Methoxyvinyl]-7-methyl-2H-chromen-2-one	-0.245	0.853428
6-Acetamido-2-oxohexanoic acid	0.1414	0.481251
6-Amino-3-methyl-4-phenyl-1,4-dihydropyrano[2,3-c]pyrazole-5-carbonitrile	-1.0681	0.035463
6-Aminocaproic acid	-0.1799	0.190316
6-anilino-1,3-dimethyl-1,2,3,4-tetrahydropyrimidine-2,4-dione	-0.2739	0.123005
6-Chloro-5-methyl-1H-1,2,3-benzotriazole	-0.2639	0.435872
6-deoxocastasterone	-0.501	0.165494
LPE(20:5/0:0)	-0.5677	0.911797
6-Deoxy-3-O-methyl-beta-D-galactopyranose	0.3656	0.075256
6-fluoro-3,4-dihydro-2H-1-benzothiin-4-one 4-[2-nitro-4-(trifluoromethyl)phenyl]hydrazone	2.2507	0.0089307
6-Hydroxy-1-(hydroxymethyl)-5-{2-[(4-methoxybenzyl)amino]-2-oxoethyl}-1,4a-dimethyldecahydro-2-naphthalenyl propylcarbamate	1.0828	0.911797
6-Hydroxy-2,9a-dimethoxy-3,4a,5-trimethyl-2,4,4a,5,6,7,8,8a,9,9a-decahydronaphtho[2,3-b]furan-4-yl (2E)-2-methyl-2-butenoate	-1.2537	0.217563
6-Hydroxy-2-naphthoic acid	-0.004	0.970512
6-Hydroxy-4-methoxy-3,4a,5-trimethyl-4a,5,6,7,8,8a,9,9a-octahydronaphtho[2,3-b]furan-2(4H)-one	-0.6308	0.165494
6-Hydroxy-5-methyl-4,11-dioxoundecanoic acid	-0.947	0.0146896
6-Hydroxycaproic acid	0.4995	0.217563
6-hydroxypseudooxynicotine	0.2268	0.853428
6-Methyl[1,2,4]triazolo[4,3-b]pyridazin-8-ol	0.1393	0.528849
LPE(15:0/0:0)	0.6637	0.0232306
6-Methyl-1H-benzimidazol-5-ol	-1.0033	0.352681
6-Methylindole	-0.1054	0.481251
6-Methylnicotinamide	-0.3476	0.684211
[truncated: 162 more rows]
